# Supplementary material for: Genome-wide association study of the candidate genes for grape berry shape-related traits
Source: BMC Plant Biol. 2022 Jan 20;22:42. doi: 10.1186/s12870-022-03434-x (PMC8772106; doi:10.1186/s12870-022-03434-x)
Supplement: Supplementary file 5 — Additional file 5: Table S1. Experimental material used in this study. [file 12870_2022_3434_MOESM5_ESM.xlsx]

## Sheet: Sheet1
Table S1. Experimental material used in this study
Code	Name	Species	Origin
Grape_R85-I-A-1	Suiho	V. vinifera × V. labrusca	Japan
Grape_R85-I-A-2	Aierweiyin	V. vinifera × V. labrusca	China
Grape_R85-I-A-3	Bath	V. vinifera × V. labrusca	United States of America
Grape_R85-I-A-4	Baixiangjiao	V. vinifera × V. labrusca	United States of America
Grape_R85-I-A-5	Muscat Bailey	V. vinifera × V. labrusca	Japan
Grape_R85-I-A-6	Lady Washington	V. vinifera × V. labrusca	United States of America
Grape_R85-I-A-7	Cuihong	V. vinifera × V. labrusca	China
Grape_R85-I-A-8	Daban 48202	V. vinifera × V. labrusca	Japan
Grape_R85-I-A-9	Fenghou	V. vinifera × V. labrusca	China
Grape_R85-I-A-10	Hojyu	V. vinifera × V. labrusca	Japan
Grape_R85-I-A-11	Takasumi	V. vinifera × V. labrusca	Japan
Grape_R85-I-A-12	Takasago	V. vinifera × V. labrusca	Japan
Grape_R85-I-A-13	Guifei Meigui	V. vinifera L.	China
Grape_R85-I-A-14	Hartford	V. vinifera × V. labrusca	United States of America
Grape_R85-I-A-15	Black Olympia	V. vinifera × V. labrusca	Japan
Grape_R85-I-A-16	Herbert	V. vinifera × V. labrusca	United States of America
Grape_R85-I-A-17	Honey Black	V. vinifera × V. labrusca	Japan
Grape_R85-I-A-18	Red Olympia	V. vinifera × V. labrusca	Japan
Grape_R85-I-A-19	Beni Fuji	V. vinifera × V. labrusca	Japan
Grape_R85-I-A-20	Honglianzi	V. vinifera L.	China
Grape_R85-I-A-21	Beni Zuiho	V. vinifera × V. labrusca	Japan
Grape_R85-I-A-22	Suffolk Red	V. vinifera × V. labrusca	United States of America
Grape_R85-I-A-23	Hongshuangwei	V. vinifera × V. labrusca	China
Grape_R85-I-A-24	Hongxiangjiao	V. vinifera × V. labrusca	China
Grape_R85-I-A-25	Hongxing	V. vinifera × V. labrusca	Japan
Grape_R85-I-A-26	Beniizu	V. vinifera × V. labrusca	Japan
Grape_R85-I-A-27	Hupo	V. vinifera × V. labrusca	Romania
Grape_R85-I-A-28	Hutai 8	V. vinifera × V. labrusca	China
Grape_R85-I-A-29	Jifeng	V. vinifera × V. labrusca	China
Grape_R85-I-A-30	Golden Muscat	V. vinifera × V. labrusca	United States of America
Grape_R85-I-A-31	Jingya	V. vinifera × V. labrusca	China
Grape_R85-I-A-32	Jingyou	V. vinifera × V. labrusca	China
Grape_R85-I-A-33	Kyoho	V. vinifera × V. labrusca	Japan
Grape_R85-I-A-34	Baiaolin	V. vinifera × V. labrusca	Japan
Grape_R85-I-A-35	Jumeigui	V. vinifera × V. labrusca	China
Grape_R85-I-A-36	Catawba	V. vinifera × V. labrusca	United States of America
Grape_R85-I-A-37	Campbell	V. vinifera × V. labrusca	United States of America
Grape_R85-I-A-38	Zhuangyuanhong	V. vinifera × V. labrusca	China
Grape_R85-I-A-39	Ryuho	V. vinifera × V. labrusca	Japan
Grape_R85-I-A-40	New York Muscat	V. vinifera × V. labrusca	United States of America
Grape_R85-I-A-41	Rommel	V. vinifera × V. labrusca	United States of America
Grape_R85-I-A-42	Meizhoubai	V. vinifera × V. labrusca	unknown
Grape_R85-I-A-43	Mills	V. vinifera × V. labrusca	Canada
Grape_R85-I-A-44	Honey Red	V. vinifera × V. labrusca	Japan
Grape_R85-I-A-45	Moldova	V. vinifera × V. labrusca	Moldova
Grape_R85-I-A-46	Niagara	V. vinifera × V. labrusca	United States of America
Grape_R85-I-A-47	Sagami	V. vinifera × V. labrusca	Japan
Grape_R85-I-A-48	Shenxiu	V. vinifera × V. labrusca	China
Grape_R85-I-A-49	Steuben	V. vinifera × V. labrusca	United States of America
Grape_R85-I-A-50	Fujiminori	V. vinifera × V. labrusca	Japan
Grape_R85-I-A-51	Muscat Angel	V. vinifera × V. labrusca	China
Grape_R85-I-A-52	Tano Black	V. vinifera × V. labrusca	Japan
Grape_R85-I-A-53	Tano Red	V. vinifera × V. labrusca	Japan
Grape_R85-I-A-54	Vergennes	V. vinifera × V. labrusca	United States of America
Grape_R85-I-A-55	Xiyanghong	V. vinifera × V. labrusca	China
Grape_R85-I-A-56	Xianfeng	V. vinifera × V. labrusca	Japan
Grape_R85-I-A-57	Xiangyue	V. vinifera × V. labrusca	China
Grape_R85-I-A-58	Xinnonghong	V. vinifera × V. labrusca	Japan
Grape_R85-I-A-59	Rose Cioutat	V. vinifera L.	unknown
Grape_R85-I-A-60	Izu Nishiki	V. vinifera × V. labrusca	Japan
Grape_R85-I-A-61	Zhuosexiang	V. vinifera × V. labrusca	China
Grape_R85-I-A-62	Shigyoku	V. vinifera × V. labrusca	Japan
Grape_R85-I-A-63	Zizao	V. vinifera × V. labrusca	China
Grape_R85-I-A-64	Zizhenxiang	V. vinifera × V. labrusca	China
Grape_R85-I-A-65	Hupei 2	V. vinifera × V. labrusca	China
Grape_R85-I-A-66	Urbana	V. vinifera × V. labrusca	United States of America
Grape_R85-I-A-67	Russian Concord	V. vinifera × V. labrusca	United States of America
Grape_R85-I-A-68	Crimson Seedless	V. vinifera L.	United States of America
Grape_R85-I-A-69	Jade Seedless	V. vinifera L.	unknown
Grape_R85-I-A-70	87-1	V. vinifera L.	China
Grape_R85-I-A-71	90-1	V. vinifera L.	China
Grape_R85-I-A-72	11-43	V. vinifera L.	China
Grape_R85-I-A-73	Angour Siokh Kalon	V. vinifera L.	Tajikistan
Grape_R85-I-A-74	Madeleine Angevine	V. vinifera L.	France
Grape_R85-I-A-75	Annamaria	V. vinifera L.	Italy
Grape_R85-I-A-76	Augusta	V. vinifera L.	Romania
Grape_R85-I-A-77	Irsay Oliver	V. vinifera L.	Hungary
Grape_R85-I-A-78	Olympia	V. vinifera L.	Hungary
Grape_R85-I-A-79	Baidalayi	V. vinifera L.	China
Grape_R85-I-A-80	Khalili blanc	V. vinifera L.	Azerbaijan
Grape_R85-I-A-81	Khoussaine blanc	V. vinifera L.	Armenia
Grape_R85-I-A-82	Baijixin	V. vinifera L.	China
Grape_R85-I-A-83	White Rozaki	V. vinifera L.	unknown
Grape_R85-I-A-84	Afuali	V. vinifera L.	China
Grape_R85-I-A-85	Bolgar	V. vinifera L.	Lebanon
Grape_R85-I-A-86	Skendberg	V. vinifera L.	unknown
Grape_R85-I-A-87	Rosario Bianco	V. vinifera L.	Japan
Grape_R85-I-A-88	Julski Beaser	V. vinifera L.	Bulgaria
Grape_R85-I-A-89	Bulajinnie	V. vinifera L.	unknown
Grape_R85-I-A-90	Bulieqiluoranxi	V. vinifera L.	Hungary
Grape_R85-I-A-91	Chaobao	V. vinifera L.	China
Grape_R85-I-A-92	Djoura ousioum	V. vinifera L.	Uzbekistan
Grape_R85-I-A-93	Misket Dounvaski	V. vinifera L.	Bulgaria
Grape_R85-I-A-94	Mathias Aromatic	V. vinifera L.	Hungary
Grape_R85-I-A-95	Fangxiang Lachaji	V. vinifera L.	Hungary
Grape_R85-I-A-96	Fangxiang Grape	V. vinifera L.	Hungary
Grape_R85-I-A-97	Cardinal	V. vinifera L.	United States of America
Grape_R85-I-A-98	Fenhong Alimandeng	V. vinifera × V. labrusca	China
Grape_R85-I-A-99	Fenhong Lachaji	V. vinifera L.	Romania
Grape_R85-I-A-100	Fenhong Yayisuna	V. vinifera L.	unknown
Grape_R85-I-A-101	Fenghuang 51	V. vinifera L.	China
Grape_R85-I-A-102	High Bailey	V. vinifera L.	Japan
Grape_R85-I-A-103	Greaca	V. vinifera L.	Romania
Grape_R85-I-A-104	Guibao	V. vinifera L.	China
Grape_R85-I-A-105	Hatebaer	V. vinifera L.	Tajikistan
Grape_R85-I-A-106	Hetianhong	V. vinifera L.	China
Grape_R85-I-A-107	Black Hamburg	V. vinifera L.	United Kingdom
Grape_R85-I-A-108	Heijixin	V. vinifera L.	China
Grape_R85-I-A-109	Heimo	V. vinifera L.	Japan
Grape_R85-I-A-110	Pensal Blanco	V. vinifera L.	Spain
Grape_R85-I-A-111	Heixiani	V. vinifera L.	Russia
Grape_R85-I-A-112	Gousale kara	V. vinifera L.	Uzbekistan
Grape_R85-I-A-113	Hungaria	V. vinifera L.	Hungary
Grape_R85-I-A-114	Rosario Rosso	V. vinifera L.	Japan
Grape_R85-I-A-115	Flame Muscat	V. vinifera L.	South Africa
Grape_R85-I-A-116	Ruby Okuyama	V. vinifera L.	Brazil
Grape_R85-I-A-117	Huangmisi	V. vinifera L.	China
Grape_R85-I-A-118	Jilaer	V. vinifera L.	Hungary
Grape_R85-I-A-119	Jinan Zaohong	V. vinifera L.	China
Grape_R85-I-A-120	Canada muscat	V. vinifera × V. labrusca	United States of America
Grape_R85-I-A-121	Jingkejing	V. vinifera L.	China
Grape_R85-I-A-122	Kelimukaonisong	V. vinifera L.	Russia
Grape_R85-I-A-123	Xycahhe Kejihm Bapmak	V. vinifera L.	Uzbekistan
Grape_R85-I-A-124	Kutesaita	V. vinifera L.	Russia
Grape_R85-I-A-125	Lizixiang	V. vinifera L.	China
Grape_R85-I-A-126	Rizamat	V. vinifera L.	Uzbekistan
Grape_R85-I-A-127	Longyan	V. vinifera L.	China
Grape_R85-I-A-128	Lvnai	V. vinifera L.	China
Grape_R85-I-A-129	Gros Colman	V. vinifera L.	Georgia
Grape_R85-I-A-130	Rodi	V. vinifera L.	Greece
Grape_R85-I-A-131	Manai	V. vinifera L.	China
Grape_R85-I-A-132	Precoce de Malingre	V. vinifera L.	France
Grape_R85-I-A-133	Manao	V. vinifera L.	China
Grape_R85-I-A-134	Mascat Hamburg	V. vinifera L.	United Kingdom
Grape_R85-I-A-135	Manicure Finger	V. vinifera L.	Japan
Grape_R85-I-A-136	Mihaer	V. vinifera L.	Hungary
Grape_R85-I-A-137	Mudanhong	V. vinifera L.	unknown
Grape_R85-I-A-138	Jingyu	V. vinifera L.	China
Grape_R85-I-A-139	Naduoer	V. vinifera L.	Hungary
Grape_R85-I-A-140	Niuxin	V. vinifera L.	China
Grape_R85-I-A-141	Paikaer	V. vinifera L.	Hungary
Grape_R85-I-A-142	Aromatic of pecs	V. vinifera L.	Hungary
Grape_R85-I-A-143	Pannoniavinesa	V. vinifera L.	Hungary
Grape_R85-I-A-144	Pinger	V. vinifera L.	China
Grape_R85-I-A-145	Queen of the Vineyard	V. vinifera L.	Hungary
Grape_R85-I-A-146	Miskat plevenski	V. vinifera L.	Bulgaria
Grape_R85-I-A-147	Qichakapulie	V. vinifera L.	Moldavia
Grape_R85-I-A-148	Qiaqiwahe	V. vinifera L.	China
Grape_R85-I-A-149	Qiaobao 2	V. vinifera L.	Bulgaria
Grape_R85-I-A-150	Tchavouch userum	V. vinifera L.	Turkey
Grape_R85-I-A-151	Joanna Charnice	V. vinifera L.	unknown
Grape_R85-I-A-152	Qiubai	V. vinifera L.	China
Grape_R85-I-A-153	Riluweijie	V. vinifera L.	Russia
Grape_R85-I-A-154	Centenial Seedless	V. vinifera L.	United States of America
Grape_R85-I-A-155	Shenyang Meigui	V. vinifera L.	China
Grape_R85-I-A-156	Pobeda	V. vinifera L.	Uzbekistan
Grape_R85-I-A-157	Shenglihuayao 2	V. vinifera L.	China
Grape_R85-I-A-158	Christmas Rose	V. vinifera L.	United States of America
Grape_R85-I-A-159	Su 46	V. vinifera L.	Russia
Grape_R85-I-A-160	Sultanick Rose	V. vinifera L.	Russia
Grape_R85-I-A-161	Madeleine Solomon	V. vinifera L.	France
Grape_R85-I-A-162	Tebieheidali	V. vinifera L.	Japan
Grape_R85-I-A-163	Weihongbai	V. vinifera L.	China
Grape_R85-I-A-164	Victoria	V. vinifera L.	Romania
Grape_R85-I-A-165	Wujiakeayi	V. vinifera L.	China
Grape_R85-I-A-166	Selecta	V. vinifera L.	Romania
Grape_R85-I-A-167	Xiabai	V. vinifera L.	China
Grape_R85-I-A-168	Xiangfei	V. vinifera L.	China
Grape_R85-I-A-169	Xiaobai Putao	V. vinifera L.	China
Grape_R85-I-A-170	Muscat Mathiasz Janosne	V. vinifera L.	Hungary
Grape_R85-I-A-171	Yang Putao	V. vinifera L.	China
Grape_R85-I-A-172	Kocsias Irma	V. vinifera L.	Hungary
Grape_R85-I-A-173	Yilixiang Putao	V. vinifera L.	China
Grape_R85-I-A-174	Elisabeth	V. vinifera L.	United States of America
Grape_R85-I-A-175	Ispissar	V. vinifera L.	Tajikistan
Grape_R85-I-A-176	Italia	V. vinifera L.	Italy
Grape_R85-I-A-177	Valteliner	V. vinifera L.	Italy
Grape_R85-I-A-178	Otoda	V. vinifera × V. labrusca	Japan
Grape_R85-I-A-179	Zaoheibao	V. vinifera L.	China
Grape_R85-I-A-180	Zaojinxiang	V. vinifera L.	China
Grape_R85-I-A-181	Zaomanao	V. vinifera L.	China
Grape_R85-I-A-182	Zaomeigui	V. vinifera L.	China
Grape_R85-I-A-183	Zexiang	V. vinifera L.	China
Grape_R85-I-A-184	Zeyu	V. vinifera L.	China
Grape_R85-I-A-185	Zhengzhou Zaohong	V. vinifera L.	China
Grape_R85-I-A-186	Zifeng	V. vinifera L.	China
Grape_R85-I-A-187	Zijixin	V. vinifera L.	China
Grape_R85-I-A-188	Zitao	V. vinifera L.	China
Grape_R85-I-A-189	Zizhenzhu	V. vinifera L.	China
Grape_R85-I-A-190	Emberad	V. vinifera L.	unknown
Grape_R85-I-A-191	Aishen Meigui	V. vinifera L.	China
Grape_R85-I-A-192	Otilia	V. vinifera L.	Romania
Grape_R85-I-A-193	Queen of vineyard	V. vinifera L.	Hungary
Grape_R85-I-A-194	Perlette	V. vinifera L.	United States of America
Grape_R85-I-A-195	Madh pa fare	V. vinifera L.	Albania
Grape_R85-I-A-196	Bronx Seedless	V. vinifera L.	United States of America
Grape_R85-I-A-197	Vanessa Seedles	V. vinifera L.	Canada
Grape_R85-I-A-198	Flame Seedless	V. vinifera L.	United States of America
Grape_R85-I-A-199	Ruby Seedless	V. vinifera L.	United States of America
Grape_R85-I-A-200	Blush Seedless	V. vinifera L.	United States of America
Grape_R85-I-A-201	Hongwuzilu	V. vinifera L.	Azerbeijan
Grape_R85-I-A-202	Mars	V. vinifera L.	United States of America
Grape_R85-I-A-203	Jingfeng Seedless	V. vinifera L.	China
Grape_R85-I-A-204	Jingzaojing	V. vinifera L.	China
Grape_R85-I-A-205	Jingzijing	V. vinifera L.	China
Grape_R85-I-A-206	Kangnainuo	V. vinifera L.	China
Grape_R85-I-A-207	Canadice	V. vinifera L.	United States of America
Grape_R85-I-A-208	Bixiang Seedless	V. vinifera L.	China
Grape_R85-I-A-209	Lakemont	V. vinifera L.	United States of America
Grape_R85-I-A-210	Dawn Seedless	V. vinifera L.	United States of America
Grape_R85-I-A-211	Beauty Seedless	V. vinifera L.	United States of America
Grape_R85-I-A-212	Princess	V. vinifera L.	United States of America
Grape_R85-I-A-213	Nasaili	V. vinifera L.	unknown
Grape_R85-I-A-214	Autumn Seedless	V. vinifera L.	United States of America
Grape_R85-I-A-215	Sangduohani	V. vinifera L.	Afghanistan
Grape_R85-I-A-216	Sultanina	V. vinifera L.	Turkey
Grape_R85-I-A-217	Rose Seedless	V. vinifera L.	unknown
Grape_R85-I-A-218	Honey Seedless	V. vinifera L.	Japan
Grape_R85-I-A-219	Black Monukka	V. vinifera L.	United States of America
Grape_R85-I-A-220	Xiying Putao	V. vinifera L.	China
Grape_R85-I-A-221	Himrod Seedless	V. vinifera × V. labrusca	United States of America
Grape_R85-I-A-222	Xinpu 2	V. vinifera L.	China
Grape_R85-I-A-223	Yanggeer	V. vinifera L.	Russia
Grape_R85-I-A-224	Guifuren	V. vinifera L.	China
Grape_R85-I-A-225	Qingzi	V. vinifera L.	China
Grape_R85-I-A-226	Tiankang Meigui	V. vinifera L.	China
Grape_R85-I-A-227	Waerse	V. vinifera L.	unknown
Grape_R85-I-A-228	Jufeng Meigui	V. vinifera L.	China
Grape_R85-I-A-229	Huafu	V. vinifera L.	China
Grape_R85-I-A-230	Lival	V. vinifera L.	France
Grape_R85-I-A-231	Xiwazi	V. vinifera L.	China
Grape_R85-I-A-232	Hongsidi	V. vinifera L.	China
Grape_R85-I-A-233	Galbena de Odoesti	V. vinifera L.	Romania
Grape_R85-I-A-234	Anmamaliya	V. vinifera L.	Italy
Grape_R85-I-A-235	Darkridge	V. vinifera L.	Japan
Grape_R85-I-A-236	Zuirenxiang	V. vinifera L.	China
Grape_R85-I-A-237	Sipahanbao	V. vinifera L.	China
Grape_R85-I-A-238	Gold Finger	V. vinifera × V. labrusca	Japan
Grape_R85-I-A-239	Black Muscat	V. vinifera L.	United Kingdom
Grape_R85-I-A-240	Scarlet Royal	V. vinifera L.	United States of America
Grape_R85-I-A-241	Sweet Scarlet	V. vinifera L.	United States of America
Grape_R85-I-A-242	Geerbi	V. vinifera × V. labrusca	Japan
Grape_R85-I-A-243	Zaokangbao	V. vinifera L.	China
Grape_R85-I-A-244	Qiuhongbao	V. vinifera L.	China
Grape_R85-I-A-245	Waltham Cross	V. vinifera L.	Lebanon
Grape_R85-I-A-246	Qiuheibao	V. vinifera L.	China
Grape_R85-I-A-247	Sivan	V. vinifera L.	Israel
Grape_R85-I-A-248	Xiabai Putao	V. vinifera L.	China
Grape_R85-I-A-249	Governor Ross	V. vinifera × V. labrusca	United States of America
Grape_R85-I-A-250	Jintian Feicui	V. vinifera L.	China
Grape_R85-I-A-251	Huangjia Seedless	V. vinifera L.	China
Grape_R85-I-A-252	Jintianhong	V. vinifera L.	China
Grape_R85-I-A-253	Bujiesuli	V. vinifera L.	China
Grape_R85-I-A-254	Zidiqiu	V. vinifera L.	China
Grape_R85-I-A-255	Star light	V. vinifera L.	unknown
Grape_R85-I-A-256	Gold star	V. vinifera L.	unknown
Grape_R85-I-A-257	Kamea	V. vinifera L.	unknown
Grape_R85-I-A-258	Xinpu 7	V. vinifera L.	China
Grape_R85-I-A-259	Shennong Jinhuanghou	V. vinifera L.	China
Grape_R85-I-A-260	Shennong Shuofeng	V. vinifera × V. labrusca	China
Grape_R85-I-A-261	Shennong Xiangfeng	V. vinifera × V. labrusca	China
Grape_R85-I-A-262	Lilit	V. vinifera L.	unknown
Grape_R85-I-A-263	Gold	V. vinifera L.	United States of America
Grape_R85-I-A-264	Rosebell	V. vinifera × V. labrusca	United States of America
Grape_R85-I-A-265	Heijianiang	V. vinifera × V. labrusca	China
Grape_R85-I-A-266	Pinot blanc	V. vinifera L.	France
Grape_R85-I-A-267	Ugni blanc	V. vinifera L.	Spain
Grape_R85-I-A-268	Cabernet Sauvignon	V. vinifera L.	France
Grape_R85-I-A-269	Blue French	V. vinifera L.	United States of America
Grape_R85-I-A-270	Pinot noir	V. vinifera L.	France
Grape_R85-I-A-271	Italian Riesling	V. vinifera L.	Italy
Grape_R85-I-A-272	Pinot Gris	V. vinifera L.	France
Grape_R85-I-A-273	Carignan	V. vinifera L.	France
Grape_R85-I-A-274	Riesling	V. vinifera L.	France
Grape_R85-I-A-275	Merlot	V. vinifera L.	France
Grape_R85-I-A-276	Cabernet Gernischet	V. vinifera L.	France
Grape_R85-I-A-277	Chardonnay	V. vinifera L.	France
Grape_R85-I-A-278	Muscat blanc	V. vinifera L.	France
Grape_R85-I-A-279	Mizhi	V. vinifera × V. labrusca	Japan
