# Supplementary material for: Genome-wide association study of the candidate genes for grape berry shape-related traits
Source: BMC Plant Biol. 2022 Jan 20;22:42. doi: 10.1186/s12870-022-03434-x (PMC8772106; doi:10.1186/s12870-022-03434-x)
Supplement: Supplementary file 10 — Additional file 10: Table S6. Correlation analysis of grape berry shape-related parameters. [file 12870_2022_3434_MOESM10_ESM.xlsx]

## Sheet: Sheet1
Table S6. Correlation analysis of the grape berry shape-related parameters
		Perimeter	Area	Width mid-height	Maximum width	Height mid-width	Maximum height	Curved height	Fruit shape index external I	Fruit shape index external II	Curved fruit shape index	Fruit shape index internal	Proximal fruit blockiness	Distal fruit blockiness	Fruit shape triangle	eccentricity	Proximal eccentricity	Distal eccentricity	Width widest pos	Eccentricity area index	Proximal angle micro	Proximal angle macro	Distal angle micro	Distal angle macro	Proximal indentation area	Shoulder height
Perimeter	Pearson Correlation	1	.951**	.909**	.919**	.935**	.937**	.978**	.334**	.334**	.271**	.334**	.269**	0.0203953	-.162**	-.295**	0.0127372	.124*	.228**	-0.0933207	0.0129832	-.239**	0.0205775	-.152*	-0.0390924	-0.109063
	Sig. (2-tailed)		3.92568e-143	1.8584e-107	2.56002e-114	2.27493e-126	6.15652e-129	1.3293e-190	1.02989e-08	1.07742e-08	4.2977e-06	1.11236e-08	5.26796e-06	0.734478	0.0068305	5.24453e-07	0.832258	0.0385408	0.000118672	0.119908	0.829068	5.62232e-05	0.732196	0.0109771	0.515506	0.068918
	N	279	279	279	279	279	279	279	279	279	279	279	279	279	279	279	279	279	279	279	279	279	279	279	279	279
Area	Pearson Correlation	.951**	1	.942**	.945**	.957**	.956**	.943**	.321**	.314**	.143*	.314**	.254**	0.108832	-.207**	-.290**	.132*	0.0711132	.239**	0.0251622	-0.0307805	-.159**	.162**	-0.0274105	-.153*	-.212**
	Sig. (2-tailed)	3.92568e-143		1.7189e-133	1.73004e-136	1.48303e-150	2.2104e-149	6.53802e-134	4.07748e-08	8.34262e-08	0.0166714	8.6781e-08	1.80782e-05	0.0695108	0.000490258	8.00301e-07	0.0279645	0.236416	5.31649e-05	0.675603	0.608686	0.00762958	0.00680635	0.648479	0.010285	0.000364737
	N	279	279	279	279	279	279	279	279	279	279	279	279	279	279	279	279	279	279	279	279	279	279	279	279	279
Width mid-height	Pearson Correlation	.909**	.942**	1	.999**	.837**	.836**	.841**	0.0263661	0.0185955	-.127*	0.0182033	-0.0271573	0.0525856	-.247**	-.217**	.152*	0.0492039	.275**	-0.102981	-0.0312115	0.0432877	.188**	.185**	-0.0673904	-.119*
	Sig. (2-tailed)	1.8584e-107	1.7189e-133		0	1.17634e-74	4.16631e-74	5.48267e-76	0.661024	0.757141	0.0336049	0.762107	0.651512	0.381566	3.04856e-05	0.000251668	0.0111249	0.412972	3.03701e-06	0.0859838	0.603677	0.47144	0.00159013	0.00190939	0.261921	0.0473601
	N	279	279	279	279	279	279	279	279	279	279	279	279	279	279	279	279	279	279	279	279	279	279	279	279	279
Maximum width	Pearson Correlation	.919**	.945**	.999**	1	.843**	.842**	.852**	0.0368958	0.0310993	-0.104693	0.0307127	-0.0167018	0.047033	-.240**	-.218**	.139*	0.0630419	.272**	-0.109138	-0.0272175	0.0283087	.174**	.163**	-0.0593588	-0.113246
	Sig. (2-tailed)	2.56002e-114	1.73004e-136	0		1.18265e-76	2.98898e-76	6.23647e-80	0.539398	0.604979	0.0808688	0.609476	0.78121	0.433913	5.19302e-05	0.000249523	0.0199501	0.294029	4.10526e-06	0.0687263	0.65079	0.637769	0.00351577	0.00635801	0.323198	0.0588692
	N	279	279	279	279	279	279	279	279	279	279	279	279	279	279	279	279	279	279	279	279	279	279	279	279	279
Height mid-width	Pearson Correlation	.935**	.957**	.837**	.843**	1	1.000**	.976**	.562**	.556**	.372**	.556**	.490**	.131*	-.150*	-.329**	0.104926	0.0954149	.194**	0.0904943	-0.00605114	-.337**	.124*	-.228**	-.227**	-.287**
	Sig. (2-tailed)	2.27493e-126	1.48303e-150	1.17634e-74	1.18265e-76		0	3.80287e-185	1.16247e-24	4.53564e-24	1.36345e-10	4.92806e-24	2.75462e-18	0.0292775	0.012256	1.87663e-08	0.0801915	0.111786	0.00112187	0.13159	0.919851	7.49456e-09	0.0388592	0.000123899	0.000127768	1.08706e-06
	N	279	279	279	279	279	279	279	279	279	279	279	279	279	279	279	279	279	279	279	279	279	279	279	279	279
Maximum height	Pearson Correlation	.937**	.956**	.836**	.842**	1.000**	1	.979**	.565**	.559**	.381**	.558**	.493**	.126*	-.150*	-.329**	0.0872434	0.0967143	.193**	0.0909082	-0.00573077	-.342**	0.114923	-.234**	-.217**	-.278**
	Sig. (2-tailed)	6.15652e-129	2.2104e-149	4.16631e-74	2.98898e-76	0		2.283e-192	6.55303e-25	2.73251e-24	4.79161e-11	2.96145e-24	1.8744e-18	0.0353764	0.0119604	1.74136e-08	0.14609	0.106967	0.00121555	0.129826	0.924082	4.65929e-09	0.055195	7.73829e-05	0.000261253	2.40774e-06
	N	279	279	279	279	279	279	279	279	279	279	279	279	279	279	279	279	279	279	279	279	279	279	279	279	279
Curved height	Pearson Correlation	.978**	.943**	.841**	.852**	.976**	.979**	1	.511**	.510**	.419**	.509**	.441**	0.0587562	-.132*	-.331**	0.00653223	.135*	.196**	-0.004765	0.0233139	-.361**	0.0298204	-.276**	-0.117222	-.182**
	Sig. (2-tailed)	1.3293e-190	6.53802e-134	5.48267e-76	6.23647e-80	3.80287e-185	2.283e-192		5.98336e-20	7.66016e-20	2.65735e-13	8.13201e-20	1.06626e-14	0.328143	0.0269566	1.49621e-08	0.913503	0.024281	0.00100083	0.936846	0.698221	5.01576e-10	0.619914	2.83085e-06	0.05047	0.00223278
	N	279	279	279	279	279	279	279	279	279	279	279	279	279	279	279	279	279	279	279	279	279	279	279	279	279
Fruit shape index external I	Pearson Correlation	.334**	.321**	0.0263661	0.0368958	.562**	.565**	.511**	1	.997**	.874**	.997**	.961**	.156**	0.0948458	-.271**	-0.0723081	0.0971754	-0.0674831	.330**	0.037097	-.685**	-0.0471107	-.695**	-.316**	-.349**
	Sig. (2-tailed)	1.02989e-08	4.07748e-08	0.661024	0.539398	1.16247e-24	6.55303e-25	5.98336e-20		0	7.32159e-89	0	2.30875e-156	0.0091373	0.113949	4.53677e-06	0.228614	0.105297	0.261263	1.64372e-08	0.537186	5.79748e-40	0.433154	1.38326e-41	6.82697e-08	2.12626e-09
	N	279	279	279	279	279	279	279	279	279	279	279	279	279	279	279	279	279	279	279	279	279	279	279	279	279
Fruit shape index external II	Pearson Correlation	.334**	.314**	0.0185955	0.0310993	.556**	.559**	.510**	.997**	1	.888**	1.000**	.961**	.156**	0.116293	-.255**	-0.0575216	.138*	-0.0783018	.313**	0.0438352	-.694**	-0.0589737	-.717**	-.318**	-.350**
	Sig. (2-tailed)	1.07742e-08	8.34262e-08	0.757141	0.604979	4.53564e-24	2.73251e-24	7.66016e-20	0		2.68194e-95	0	2.25533e-157	0.00890187	0.0523385	1.66867e-05	0.338427	0.0212739	0.192224	9.07041e-08	0.465845	2.20962e-41	0.326352	2.16171e-45	5.55211e-08	1.77137e-09
	N	279	279	279	279	279	279	279	279	279	279	279	279	279	279	279	279	279	279	279	279	279	279	279	279	279
Curved fruit shape index	Pearson Correlation	.271**	.143*	-.127*	-0.104693	.372**	.381**	.419**	.874**	.888**	1	.888**	.854**	-0.00142232	.185**	-.228**	-.308**	.244**	-0.113075	.123*	0.103073	-.723**	-.259**	-.840**	-0.0564022	-.118*
	Sig. (2-tailed)	4.2977e-06	0.0166714	0.0336049	0.0808688	1.36345e-10	4.79161e-11	2.65735e-13	7.32159e-89	2.68194e-95		2.10497e-95	1.92897e-80	0.981131	0.00188845	0.000118385	1.59011e-07	3.87915e-05	0.0592543	0.0399737	0.0857039	1.81214e-46	1.19547e-05	1.96731e-75	0.347926	0.0494875
	N	279	279	279	279	279	279	279	279	279	279	279	279	279	279	279	279	279	279	279	279	279	279	279	279	279
Fruit shape index internal	Pearson Correlation	.334**	.314**	0.0182033	0.0307127	.556**	.558**	.509**	.997**	1.000**	.888**	1	.962**	.156**	0.115865	-.255**	-0.0583305	.138*	-0.0778486	.313**	0.0436203	-.694**	-0.0592832	-.718**	-.318**	-.350**
	Sig. (2-tailed)	1.11236e-08	8.6781e-08	0.762107	0.609476	4.92806e-24	2.96145e-24	8.13201e-20	0	0	2.10497e-95		1.79236e-157	0.00909177	0.0532177	1.62463e-05	0.331666	0.0212951	0.194818	9.35317e-08	0.468037	2.07321e-41	0.323816	1.85791e-45	5.9196e-08	1.84722e-09
	N	279	279	279	279	279	279	279	279	279	279	279	279	279	279	279	279	279	279	279	279	279	279	279	279	279
Proximal fruit blockiness	Pearson Correlation	.269**	.254**	-0.0271573	-0.0167018	.490**	.493**	.441**	.961**	.961**	.854**	.962**	1	.177**	.232**	-.186**	-0.0981026	.139*	-.179**	.377**	0.0312191	-.641**	-0.0574702	-.699**	-.315**	-.362**
	Sig. (2-tailed)	5.26796e-06	1.80782e-05	0.651512	0.78121	2.75462e-18	1.8744e-18	1.06626e-14	2.30875e-156	2.25533e-157	1.92897e-80	1.79236e-157		0.00301746	9.23497e-05	0.00184114	0.102002	0.0200045	0.00269485	7.35761e-11	0.603589	9.63668e-34	0.338858	3.1234e-42	7.79011e-08	4.50772e-10
	N	279	279	279	279	279	279	279	279	279	279	279	279	279	279	279	279	279	279	279	279	279	279	279	279	279
Distal fruit blockiness	Pearson Correlation	0.0203953	0.108832	0.0525856	0.047033	.131*	.126*	0.0587562	.156**	.156**	-0.00142232	.156**	.177**	1	-0.0320735	.367**	.176**	0.0459054	-.239**	.684**	-.152*	0.102137	.150*	0.11025	-0.0512275	-0.0288241
	Sig. (2-tailed)	0.734478	0.0695108	0.381566	0.433913	0.0292775	0.0353764	0.328143	0.0091373	0.00890187	0.981131	0.00909177	0.00301746		0.593711	2.41033e-10	0.00310067	0.445027	5.45628e-05	9.32052e-40	0.0112497	0.0886007	0.0120225	0.0659334	0.394	0.631657
	N	279	279	279	279	279	279	279	279	279	279	279	279	279	279	279	279	279	279	279	279	279	279	279	279	279
Fruit shape triangle	Pearson Correlation	-.162**	-.207**	-.247**	-.240**	-.150*	-.150*	-.132*	0.0948458	0.116293	.185**	0.115865	.232**	-0.0320735	1	.321**	-0.000912832	.165**	-.558**	.249**	-0.055285	0.102449	-.119*	-.269**	-0.0180792	-0.0262595
	Sig. (2-tailed)	0.0068305	0.000490258	3.04856e-05	5.19302e-05	0.012256	0.0119604	0.0269566	0.113949	0.0523385	0.00188845	0.0532177	9.23497e-05	0.593711		4.05398e-08	0.987889	0.005668	3.32827e-24	2.63764e-05	0.357573	0.0876279	0.0478758	5.06895e-06	0.763681	0.66231
	N	279	279	279	279	279	279	279	279	279	279	279	279	279	279	279	279	279	279	279	279	279	279	279	279	279
eccentricity	Pearson Correlation	-.295**	-.290**	-.217**	-.218**	-.329**	-.329**	-.331**	-.271**	-.255**	-.228**	-.255**	-.186**	.367**	.321**	1	0.0401522	-0.019863	-.646**	0.0687709	-0.0712332	.352**	-0.0633279	-0.0318023	0.0846925	0.096896
	Sig. (2-tailed)	5.24453e-07	8.00301e-07	0.000251668	0.000249523	1.87663e-08	1.74136e-08	1.49621e-08	4.53677e-06	1.66867e-05	0.000118385	1.62463e-05	0.00184114	2.41033e-10	4.05398e-08		0.504177	0.741158	2.46496e-34	0.252251	0.235624	1.52284e-09	0.29184	0.596838	0.158295	0.106307
	N	279	279	279	279	279	279	279	279	279	279	279	279	279	279	279	279	279	279	279	279	279	279	279	279	279
Proximal eccentricity	Pearson Correlation	0.0127372	.132*	.152*	.139*	0.104926	0.0872434	0.00653223	-0.0723081	-0.0575216	-.308**	-0.0583305	-0.0981026	.176**	-0.000912832	0.0401522	1	-0.0861977	0.0392506	-0.0500455	-0.0418779	.146*	.195**	.258**	-.428**	-.244**
	Sig. (2-tailed)	0.832258	0.0279645	0.0111249	0.0199501	0.0801915	0.14609	0.913503	0.228614	0.338427	1.59011e-07	0.331666	0.102002	0.00310067	0.987889	0.504177		0.151004	0.513807	0.405018	0.486013	0.0147133	0.00104481	1.32375e-05	7.74555e-14	3.81171e-05
	N	279	279	279	279	279	279	279	279	279	279	279	279	279	279	279	279	279	279	279	279	279	279	279	279	279
Distal eccentricity	Pearson Correlation	.124*	0.0711132	0.0492039	0.0630419	0.0954149	0.0967143	.135*	0.0971754	.138*	.244**	.138*	.139*	0.0459054	.165**	-0.019863	-0.0861977	1	-0.00975951	-0.0958632	0.0159139	-.138*	-0.0805806	-.173**	0.102183	0.0038419
	Sig. (2-tailed)	0.0385408	0.236416	0.412972	0.294029	0.111786	0.106967	0.024281	0.105297	0.0212739	3.87915e-05	0.0212951	0.0200045	0.445027	0.005668	0.741158	0.151004		0.871079	0.110105	0.791289	0.021398	0.179563	0.00380904	0.0884584	0.949062
	N	279	279	279	279	279	279	279	279	279	279	279	279	279	279	279	279	279	279	279	279	279	279	279	279	279
Width widest pos	Pearson Correlation	.228**	.239**	.275**	.272**	.194**	.193**	.196**	-0.0674831	-0.0783018	-0.113075	-0.0778486	-.179**	-.239**	-.558**	-.646**	0.0392506	-0.00975951	1	-.241**	0.0757279	-0.116122	0.0552762	.218**	-0.0804368	-0.0588543
	Sig. (2-tailed)	0.000118672	5.31649e-05	3.03701e-06	4.10526e-06	0.00112187	0.00121555	0.00100083	0.261263	0.192224	0.0592543	0.194818	0.00269485	5.45628e-05	3.32827e-24	2.46496e-34	0.513807	0.871079		4.69481e-05	0.207295	0.0526875	0.35765	0.000247335	0.180343	0.327335
	N	279	279	279	279	279	279	279	279	279	279	279	279	279	279	279	279	279	279	279	279	279	279	279	279	279
Eccentricity area index	Pearson Correlation	-0.0933207	0.0251622	-0.102981	-0.109138	0.0904943	0.0909082	-0.004765	.330**	.313**	.123*	.313**	.377**	.684**	.249**	0.0687709	-0.0500455	-0.0958632	-.241**	1	-.134*	0.00640471	.146*	0.0386746	-.145*	-.134*
	Sig. (2-tailed)	0.119908	0.675603	0.0859838	0.0687263	0.13159	0.129826	0.936846	1.64372e-08	9.07041e-08	0.0399737	9.35317e-08	7.35761e-11	9.32052e-40	2.63764e-05	0.252251	0.405018	0.110105	4.69481e-05		0.0247712	0.915185	0.014463	0.520008	0.0153344	0.0254624
	N	279	279	279	279	279	279	279	279	279	279	279	279	279	279	279	279	279	279	279	279	279	279	279	279	279
Proximal angle micro	Pearson Correlation	0.0129832	-0.0307805	-0.0312115	-0.0272175	-0.00605114	-0.00573077	0.0233139	0.037097	0.0438352	0.103073	0.0436203	0.0312191	-.152*	-0.055285	-0.0712332	-0.0418779	0.0159139	0.0757279	-.134*	1	-.188**	-0.0293746	-.170**	-0.116057	-0.0971097
	Sig. (2-tailed)	0.829068	0.608686	0.603677	0.65079	0.919851	0.924082	0.698221	0.537186	0.465845	0.0857039	0.468037	0.603589	0.0112497	0.357573	0.235624	0.486013	0.791289	0.207295	0.0247712		0.00163636	0.625157	0.00441349	0.0528219	0.105534
	N	279	279	279	279	279	279	279	279	279	279	279	279	279	279	279	279	279	279	279	279	279	279	279	279	279
Proximal angle macro	Pearson Correlation	-.239**	-.159**	0.0432877	0.0283087	-.337**	-.342**	-.361**	-.685**	-.694**	-.723**	-.694**	-.641**	0.102137	0.102449	.352**	.146*	-.138*	-0.116122	0.00640471	-.188**	1	.198**	.605**	.163**	.175**
	Sig. (2-tailed)	5.62232e-05	0.00762958	0.47144	0.637769	7.49456e-09	4.65929e-09	5.01576e-10	5.79748e-40	2.20962e-41	1.81214e-46	2.07321e-41	9.63668e-34	0.0886007	0.0876279	1.52284e-09	0.0147133	0.021398	0.0526875	0.915185	0.00163636		0.000873938	2.90962e-29	0.00630039	0.00340022
	N	279	279	279	279	279	279	279	279	279	279	279	279	279	279	279	279	279	279	279	279	279	279	279	279	279
Distal angle micro	Pearson Correlation	0.0205775	.162**	.188**	.174**	.124*	0.114923	0.0298204	-0.0471107	-0.0589737	-.259**	-0.0592832	-0.0574702	.150*	-.119*	-0.0633279	.195**	-0.0805806	0.0552762	.146*	-0.0293746	.198**	1	.314**	-0.0782023	-.199**
	Sig. (2-tailed)	0.732196	0.00680635	0.00159013	0.00351577	0.0388592	0.055195	0.619914	0.433154	0.326352	1.19547e-05	0.323816	0.338858	0.0120225	0.0478758	0.29184	0.00104481	0.179563	0.35765	0.014463	0.625157	0.000873938		8.71277e-08	0.192791	0.000846685
	N	279	279	279	279	279	279	279	279	279	279	279	279	279	279	279	279	279	279	279	279	279	279	279	279	279
Distal angle macro	Pearson Correlation	-.152*	-0.0274105	.185**	.163**	-.228**	-.234**	-.276**	-.695**	-.717**	-.840**	-.718**	-.699**	0.11025	-.269**	-0.0318023	.258**	-.173**	.218**	0.0386746	-.170**	.605**	.314**	1	0.0964043	0.0816822
	Sig. (2-tailed)	0.0109771	0.648479	0.00190939	0.00635801	0.000123899	7.73829e-05	2.83085e-06	1.38326e-41	2.16171e-45	1.96731e-75	1.85791e-45	3.1234e-42	0.0659334	5.06895e-06	0.596838	1.32375e-05	0.00380904	0.000247335	0.520008	0.00441349	2.90962e-29	8.71277e-08		0.108102	0.173668
	N	279	279	279	279	279	279	279	279	279	279	279	279	279	279	279	279	279	279	279	279	279	279	279	279	279
Proximal indentation area	Pearson Correlation	-0.0390924	-.153*	-0.0673904	-0.0593588	-.227**	-.217**	-0.117222	-.316**	-.318**	-0.0564022	-.318**	-.315**	-0.0512275	-0.0180792	0.0846925	-.428**	0.102183	-0.0804368	-.145*	-0.116057	.163**	-0.0782023	0.0964043	1	.639**
	Sig. (2-tailed)	0.515506	0.010285	0.261921	0.323198	0.000127768	0.000261253	0.05047	6.82697e-08	5.55211e-08	0.347926	5.9196e-08	7.79011e-08	0.394	0.763681	0.158295	7.74555e-14	0.0884584	0.180343	0.0153344	0.0528219	0.00630039	0.192791	0.108102		2.03747e-33
	N	279	279	279	279	279	279	279	279	279	279	279	279	279	279	279	279	279	279	279	279	279	279	279	279	279
Shoulder height	Pearson Correlation	-0.109063	-.212**	-.119*	-0.113246	-.287**	-.278**	-.182**	-.349**	-.350**	-.118*	-.350**	-.362**	-0.0288241	-0.0262595	0.096896	-.244**	0.0038419	-0.0588543	-.134*	-0.0971097	.175**	-.199**	0.0816822	.639**	1
	Sig. (2-tailed)	0.068918	0.000364737	0.0473601	0.0588692	1.08706e-06	2.40774e-06	0.00223278	2.12626e-09	1.77137e-09	0.0494875	1.84722e-09	4.50772e-10	0.631657	0.66231	0.106307	3.81171e-05	0.949062	0.327335	0.0254624	0.105534	0.00340022	0.000846685	0.173668	2.03747e-33
	N	279	279	279	279	279	279	279	279	279	279	279	279	279	279	279	279	279	279	279	279	279	279	279	279	279
**. Correlation is significant at the 0.01 level (2-tailed).
*. Correlation is significant at the 0.05 level (2-tailed).
