# Supplementary material for: Genome-wide association study of the candidate genes for grape berry shape-related traits
Source: BMC Plant Biol. 2022 Jan 20;22:42. doi: 10.1186/s12870-022-03434-x (PMC8772106; doi:10.1186/s12870-022-03434-x)
Supplement: Supplementary file 11 — Additional file 11: Table S7. Details of SNP loci associated with curved fruit shape index identified via GWAS from both years. [file 12870_2022_3434_MOESM11_ESM.xlsx]

## Sheet: Sheet1
Table S7. Details of SNP loci associated with curved fruit shape index identified via GWAS from both years
#Model	Trait	MarkerName	Chr	Pos	Pvalue	log10P	MarkerR2	Count	Allele(MAF)	Func.refGene	Gene.refGene	GeneDetail.refGene	ExonicFunc.refGene	AAChange.refGene	COG_class	COG_class_annotation	GO_annotation	KEGG_annotation	KOG_class	KOG_class_annotation	Pfam_annotation	Swissprot_annotation	nr_annotation	COG_class	COG_class_annotation	GO_annotation	KEGG_annotation	KOG_class	KOG_class_annotation	Pfam_annotation	Swissprot_annotation	nr_annotation
mlm	2019Fruit_CurvedFruitShapeIndex	17_81659	3	4506783	14.7809	6.07616	0.11309	C/A,270	C(513,0.950):A(27,0.050)	intronic	VIT_03s0063g01070	.	.	.	[B]	Chromatin structure and dynamics	--	K15223|3e-71|vvi:109122344|K15223 UAF30; upstream activation factor subunit UAF30	[K]	Transcription	SWIB/MDM2 domain	--	unnamed protein product, partial [Vitis vinifera]
mlm	2019Fruit_CurvedFruitShapeIndex	17_88457	3	9329092	15.0251	5.98288	0.16603	A/G,170	A(323,0.950):G(17,0.050)	intergenic	VIT_03s0088g01080;VIT_03s0088g01090	dist=14963;dist=11064	.	.	--	--	--	--	--	--	--	--	unnamed protein product, partial [Vitis vinifera]	--	--	--	K19041|0.0|vvi:104878839|K19041 RNF38_44; E3 ubiquitin-protein ligase RNF38/44 [EC:2.3.2.27]	[O]	Posttranslational modification, protein turnover, chaperones	Ring finger domain;; RING-H2 zinc finger domain;; Zinc finger, C3HC4 type (RING finger);; Zinc finger, C3HC4 type (RING finger);; Zinc finger, C3HC4 type (RING finger)	Probable E3 ubiquitin-protein ligase ZFP1 OS=Oryza sativa subsp. japonica OX=39947 GN=ZFP1 PE=1 SV=1	PREDICTED: RING finger protein 44 [Vitis vinifera]
mlm	2019Fruit_CurvedFruitShapeIndex	17_88459	3	9329303	14.9054	5.93607	0.16821	G/T,169	G(321,0.950):T(17,0.050)	intergenic	VIT_03s0088g01080;VIT_03s0088g01090	dist=15174;dist=10853	.	.	--	--	--	--	--	--	--	--	unnamed protein product, partial [Vitis vinifera]	--	--	--	K19041|0.0|vvi:104878839|K19041 RNF38_44; E3 ubiquitin-protein ligase RNF38/44 [EC:2.3.2.27]	[O]	Posttranslational modification, protein turnover, chaperones	Ring finger domain;; RING-H2 zinc finger domain;; Zinc finger, C3HC4 type (RING finger);; Zinc finger, C3HC4 type (RING finger);; Zinc finger, C3HC4 type (RING finger)	Probable E3 ubiquitin-protein ligase ZFP1 OS=Oryza sativa subsp. japonica OX=39947 GN=ZFP1 PE=1 SV=1	PREDICTED: RING finger protein 44 [Vitis vinifera]
mlm	2019Fruit_CurvedFruitShapeIndex	17_89302	3	9892726	14.5756	6.01334	0.10382	G/A,285	G(516,0.905):A(54,0.095)	upstream	VIT_03s0097g00130;VIT_03s0097g00140	dist=46	.	.	[RTKL]	--	Biological Process: defense response to oomycetes (GO:0002229);; Molecular Function: protein serine/threonine kinase activity (GO:0004674);; Molecular Function: ATP binding (GO:0005524);; Cellular Component: plasma membrane (GO:0005886);; Biological Process: positive regulation of hydrogen peroxide metabolic process (GO:0010726);; Biological Process: positive regulation of cell death (GO:0010942)…	--|0.0|vvi:100265547|hypothetical protein	--	--	Legume lectin domain;; Protein kinase domain;; Protein tyrosine and serine/threonine kinase;; Bacterial lectin	L-type lectin-domain containing receptor kinase IX.1 OS=Arabidopsis thaliana OX=3702 GN=LECRK91 PE=1 SV=1	PREDICTED: L-type lectin-domain containing receptor kinase IX.1 [Vitis vinifera]	--	--	--	--	--	--	--	--	DNA excision repair protein ERCC-8 [Vitis vinifera]
mlm	2019Fruit_CurvedFruitShapeIndex	17_391916	4	1731482	14.7461	6.0638	0.10997	A/G,271	A(510,0.941):G(32,0.059)	intergenic	VIT_04s0008g02120;VIT_04s0008g02140	dist=4916;dist=12926	.	.	--	--	Molecular Function: RNA binding (GO:0003723);; Molecular Function: endonuclease activity (GO:0004519);; Molecular Function: zinc ion binding (GO:0008270);; Biological Process: RNA modification (GO:0009451);; Cellular Component: intracellular membrane-bounded organelle (GO:0043231);;	--|0.0|vvi:100267901|hypothetical protein	[R]	General function prediction only	PPR repeat family;; PPR repeat;; DYW family of nucleic acid deaminases;; PPR repeat;; Pentatricopeptide repeat domain;; Pentacotripeptide-repeat region of PRORP;; Tetratricopeptide repeat	Pentatricopeptide repeat-containing protein At4g33170 OS=Arabidopsis thaliana OX=3702 GN=PCMP-H53 PE=3 SV=1	PREDICTED: pentatricopeptide repeat-containing protein At4g33170 [Vitis vinifera]	--	--	Molecular Function: RNA binding (GO:0003723);; Molecular Function: endonuclease activity (GO:0004519);; Molecular Function: zinc ion binding (GO:0008270);; Biological Process: RNA modification (GO:0009451);; Cellular Component: intracellular membrane-bounded organelle (GO:0043231);;	--|0.0|vvi:100267901|hypothetical protein	[R]	General function prediction only	PPR repeat family;; PPR repeat;; PPR repeat;; Pentatricopeptide repeat domain;; Pentacotripeptide-repeat region of PRORP	Pentatricopeptide repeat-containing protein At4g33170 OS=Arabidopsis thaliana OX=3702 GN=PCMP-H53 PE=3 SV=1	Pentatricopeptide repeat-containing protein [Vitis vinifera]
mlm	2019Fruit_CurvedFruitShapeIndex	17_391923	4	1731636	14.3414	5.90819	0.10674	T/C,273	T(514,0.941):C(32,0.059)	intergenic	VIT_04s0008g02120;VIT_04s0008g02140	dist=5070;dist=12772	.	.	--	--	Molecular Function: RNA binding (GO:0003723);; Molecular Function: endonuclease activity (GO:0004519);; Molecular Function: zinc ion binding (GO:0008270);; Biological Process: RNA modification (GO:0009451);; Cellular Component: intracellular membrane-bounded organelle (GO:0043231);;	--|0.0|vvi:100267901|hypothetical protein	[R]	General function prediction only	PPR repeat family;; PPR repeat;; DYW family of nucleic acid deaminases;; PPR repeat;; Pentatricopeptide repeat domain;; Pentacotripeptide-repeat region of PRORP;; Tetratricopeptide repeat	Pentatricopeptide repeat-containing protein At4g33170 OS=Arabidopsis thaliana OX=3702 GN=PCMP-H53 PE=3 SV=1	PREDICTED: pentatricopeptide repeat-containing protein At4g33170 [Vitis vinifera]	--	--	Molecular Function: RNA binding (GO:0003723);; Molecular Function: endonuclease activity (GO:0004519);; Molecular Function: zinc ion binding (GO:0008270);; Biological Process: RNA modification (GO:0009451);; Cellular Component: intracellular membrane-bounded organelle (GO:0043231);;	--|0.0|vvi:100267901|hypothetical protein	[R]	General function prediction only	PPR repeat family;; PPR repeat;; PPR repeat;; Pentatricopeptide repeat domain;; Pentacotripeptide-repeat region of PRORP	Pentatricopeptide repeat-containing protein At4g33170 OS=Arabidopsis thaliana OX=3702 GN=PCMP-H53 PE=3 SV=1	Pentatricopeptide repeat-containing protein [Vitis vinifera]
mlm	2019Fruit_CurvedFruitShapeIndex	17_398672	4	6837209	17.8871	7.00667	0.17802	T/C,171	T(46,0.135):C(296,0.865)	intronic	VIT_04s0008g06810	.	.	.	[R]	General function prediction only	Molecular Function: nucleotide binding (GO:0000166);; Molecular Function: RNA binding (GO:0003723);; Biological Process: mRNA processing (GO:0006397);; Biological Process: RNA splicing (GO:0008380);; Cellular Component: nuclear speck (GO:0016607);;	K12842|0.0|vvi:100262865|K12842 SR140; U2-associated protein SR140	[R]	General function prediction only	Surp module;; RNA recognition motif. (a.k.a. RRM, RBD, or RNP domain);; CID domain;; cwf21 domain	Protein RRC1 OS=Arabidopsis thaliana OX=3702 GN=RRC1 PE=1 SV=1	PREDICTED: protein RRC1 isoform X1 [Vitis vinifera] XP_010648762.1 PREDICTED: protein RRC1 isoform X1 [Vitis vinifera]
mlm	2019Fruit_CurvedFruitShapeIndex	17_408641	4	14197545	14.8026	5.99319	0.1466	G/T,212	G(397,0.936):T(27,0.064)	intergenic	VIT_04s0043g00510;VIT_04s0043g00530	dist=11597;dist=28710	.	.	--	--	Molecular Function: DNA binding (GO:0003677);; Molecular Function: DNA-binding transcription factor activity (GO:0003700);; Cellular Component: nucleus (GO:0005634);; Biological Process: transcription, DNA-templated (GO:0006351);; Biological Process: ethylene-activated signaling pathway (GO:0009873);;	--|2e-25|vvi:100252609|hypothetical protein	--	--	--	Ethylene-responsive transcription factor ERF003 OS=Arabidopsis thaliana OX=3702 GN=ERF003 PE=2 SV=1	unnamed protein product, partial [Vitis vinifera]	--	--	--	--|0.0|vvi:100253522|hypothetical protein	--	--	Neprosin;; Neprosin activation peptide	--	hypothetical protein CK203_019685 [Vitis vinifera]
mlm	2019Fruit_CurvedFruitShapeIndex	17_413855	4	17903556	14.0554	5.81096	0.09967	G/A,287	G(537,0.936):A(37,0.064)	UTR5	VIT_04s0023g01400	transcript:VIT_04s0023g01400.t01:c.-177C>T	.	.	[T]	Signal transduction mechanisms	Molecular Function: phosphoprotein phosphatase activity (GO:0004721);; Biological Process: protein dephosphorylation (GO:0006470);; Molecular Function: metal ion binding (GO:0046872);;	K17508|0.0|vvi:100261557|K17508 PTC7; protein phosphatase PTC7 [EC:3.1.3.16]	[T]	Signal transduction mechanisms	Stage II sporulation protein E (SpoIIE);; Protein phosphatase 2C;; Protein phosphatase 2C	Probable protein phosphatase 2C 55 OS=Arabidopsis thaliana OX=3702 GN=At4g16580 PE=2 SV=2	PREDICTED: probable protein phosphatase 2C 55 isoform X2 [Vitis vinifera]
mlm	2019Fruit_CurvedFruitShapeIndex	17_414350	4	18157354	14.0647	5.81361	0.10007	T/C,286	T(505,0.883):C(67,0.117)	intergenic	VIT_04s0023g01620;VIT_04s0023g01630	dist=8465;dist=9589	.	.	--	--	--	--|2e-20|vvi:100249598|hypothetical protein	--	--	--	--	PREDICTED: uncharacterized protein LOC100249598 [Vitis vinifera] CBI17532.3 unnamed protein product, partial [Vitis vinifera]	[Q]	Secondary metabolites biosynthesis, transport and catabolism	Molecular Function: iron ion binding (GO:0005506);; Cellular Component: endoplasmic reticulum (GO:0005783);; Biological Process: response to brassinosteroid (GO:0009741);; Biological Process: response to jasmonic acid (GO:0009753);; Biological Process: unidimensional cell growth (GO:0009826);; Biological Process: jasmonic acid mediated signaling pathway (GO:0009867);; Molecular Function: steroid …	K09587|0.0|vvi:100241065|K09587 CYP90B1; steroid 22-alpha-hydroxylase [EC:1.14.13.-]	[QI]	--	Cytochrome P450	Cytochrome P450 90B1 OS=Arabidopsis thaliana OX=3702 GN=CYP90B1 PE=1 SV=2	PREDICTED: cytochrome P450 90B1 [Vitis vinifera] RVW71972.1 Cytochrome P450 90B1 [Vitis vinifera]
mlm	2019Fruit_CurvedFruitShapeIndex	17_414876	4	18533450	14.4553	5.96827	0.1025	A/C,287	A(535,0.932):C(39,0.068)	intronic	VIT_04s0023g01970	.	.	.	[G]	Carbohydrate transport and metabolism	Biological Process: carbohydrate metabolic process (GO:0005975);; Molecular Function: carbohydrate binding (GO:0030246);; Molecular Function: glucose-6-phosphate 1-epimerase activity (GO:0047938);;	K01792|0.0|vvi:100266694|K01792 E5.1.3.15; glucose-6-phosphate 1-epimerase [EC:5.1.3.15]	[G]	Carbohydrate transport and metabolism	Aldose 1-epimerase	Putative glucose-6-phosphate 1-epimerase OS=Cenchrus ciliaris OX=35872 PE=2 SV=1	PREDICTED: putative glucose-6-phosphate 1-epimerase [Vitis vinifera] CBI17499.3 unnamed protein product, partial [Vitis vinifera]
mlm	2019Fruit_CurvedFruitShapeIndex	17_516416	5	13538149	15.1415	5.9756	0.19916	T/C,154	T(287,0.932):C(21,0.068)	intergenic	VIT_05s0136g00210;VIT_05s0136g00240	dist=19698;dist=23208	.	.	--	--	--	--|1e-146|vvi:104878159|hypothetical protein	[R]	General function prediction only	Retrotransposon gag protein	--	hypothetical protein CK203_045779 [Vitis vinifera]	--	--	--	K21437|0.0|vvi:100263242|K21437 ANKRD13; ankyrin repeat domain-containing protein 13	[R]	General function prediction only	GPCR-chaperone;; Ankyrin repeats (many copies)	--	PREDICTED: ankyrin repeat domain-containing protein 13C [Vitis vinifera]
mlm	2019Fruit_CurvedFruitShapeIndex	17_528926	5	20785814	19.7248	7.9607	0.14862	T/C,266	T(505,0.949):C(27,0.051)	intronic	VIT_05s0124g00250	.	.	.	[R]	General function prediction only	Cellular Component: nucleus (GO:0005634);; Biological Process: regulation of transcription, DNA-templated (GO:0006355);; Molecular Function: zinc ion binding (GO:0008270);; Molecular Function: histone methyltransferase activity (H3-K4 specific) (GO:0042800);; Biological Process: histone H3-K4 methylation (GO:0051568);;	--|0.0|vvi:100263501|hypothetical protein	[BK]	--	PHD-zinc-finger like domain;; PHD-like zinc-binding domain;; SET domain;; PWWP domain;; F/Y rich C-terminus;; F/Y-rich N-terminus;; PHD-finger	Histone-lysine N-methyltransferase ATX2 OS=Arabidopsis thaliana OX=3702 GN=ATX2 PE=2 SV=1	PREDICTED: histone-lysine N-methyltransferase ATX1 [Vitis vinifera] XP_010650471.1 PREDICTED: histone-lysine N-methyltransferase ATX1 [Vitis vinifera] XP_019075551.1 PREDICTED: histone-lysine N-methyltransferase ATX1 [Vitis vinifera]
mlm	2019Fruit_CurvedFruitShapeIndex	17_200271	6	5583830	15.2642	6.2402	0.12099	C/T,252	C(477,0.946):T(27,0.054)	intergenic	VIT_06s0004g04600;VIT_06s0004g04610	dist=9928;dist=3715	.	.	[T]	Signal transduction mechanisms	Molecular Function: protein serine/threonine phosphatase activity (GO:0004722);; Cellular Component: nucleus (GO:0005634);; Cellular Component: plasma membrane (GO:0005886);; Molecular Function: metal ion binding (GO:0046872);; Biological Process: leaf development (GO:0048366);;	--|0.0|vvi:100256990|hypothetical protein	[T]	Signal transduction mechanisms	Protein phosphatase 2C	Probable protein phosphatase 2C 4 OS=Arabidopsis thaliana OX=3702 GN=PLL5 PE=2 SV=1	PREDICTED: probable protein phosphatase 2C 23 [Vitis vinifera] RVW56933.1 putative protein phosphatase 2C 4 [Vitis vinifera]	--	--	Cellular Component: plasma membrane (GO:0005886);; Biological Process: cell adhesion (GO:0007155);; Biological Process: response to salt stress (GO:0009651);; Biological Process: multidimensional cell growth (GO:0009825);; Cellular Component: external side of plasma membrane (GO:0009897);; Biological Process: mucilage biosynthetic process (GO:0010192);; Molecular Function: polysaccharide binding …	--|0.0|vvi:100262095|hypothetical protein	--	--	Fasciclin domain	Fasciclin-like arabinogalactan protein 4 OS=Arabidopsis thaliana OX=3702 GN=FLA4 PE=1 SV=1	PREDICTED: fasciclin-like arabinogalactan protein 4 [Vitis vinifera]
mlm	2019Fruit_CurvedFruitShapeIndex	17_208576	6	12348749	15.7178	6.46092	0.11173	T/A,286	T(524,0.916):A(48,0.084)	intronic	VIT_06s0009g01030	.	.	.	--	--	Cellular Component: cytosol (GO:0005829);; Biological Process: response to osmotic stress (GO:0006970);; Biological Process: protein ubiquitination (GO:0016567);; Biological Process: cellular response to water deprivation (GO:0042631);; Biological Process: cellular response to salt stress (GO:0071472);;	K10523|0.0|vvi:100259862|K10523 SPOP; speckle-type POZ protein	[DR]	--	BTB/POZ domain	BTB/POZ and MATH domain-containing protein 4 OS=Arabidopsis thaliana OX=3702 GN=BPM4 PE=1 SV=1	PREDICTED: BTB/POZ and MATH domain-containing protein 4 isoform X1 [Vitis vinifera]
mlm	2019Fruit_CurvedFruitShapeIndex	17_211324	6	14073766	20.0262	8.08693	0.15151	A/G,271	A(513,0.946):G(29,0.054)	intronic	VIT_06s0009g01890	.	.	.	[A]	RNA processing and modification	Molecular Function: nucleic acid binding (GO:0003676);; Molecular Function: exonuclease activity (GO:0004527);;	K13288|1e-179|vvi:100251263|K13288 orn; oligoribonuclease [EC:3.1.-.-]	[A]	RNA processing and modification	Exonuclease	Oligoribonuclease OS=Arabidopsis thaliana OX=3702 GN=At2g26970 PE=2 SV=2	PREDICTED: oligoribonuclease [Vitis vinifera] CBI24335.3 unnamed protein product, partial [Vitis vinifera]
mlm	2019Fruit_CurvedFruitShapeIndex	17_216484	6	18405815	14.8997	6.12739	0.10883	G/A,274	G(508,0.927):A(40,0.073)	intergenic	VIT_06s0061g00860;VIT_06s0061g00870	dist=3974;dist=8037	.	.	--	--	Cellular Component: ubiquitin ligase complex (GO:0000151);; Molecular Function: ubiquitin-protein transferase activity (GO:0004842);; Cellular Component: nucleus (GO:0005634);; Cellular Component: cytoplasm (GO:0005737);; Molecular Function: zinc ion binding (GO:0008270);; Molecular Function: ubiquitin protein ligase binding (GO:0031625);;	--|0.0|vvi:100243144|hypothetical protein	--	--	Zinc finger, C3HC4 type (RING finger)	Putative E3 ubiquitin-protein ligase XBAT34 OS=Arabidopsis thaliana OX=3702 GN=XBAT34 PE=2 SV=1	PREDICTED: uncharacterized protein LOC100243144 [Vitis vinifera] XP_010651752.1 PREDICTED: uncharacterized protein LOC100243144 [Vitis vinifera] XP_010651753.1 PREDICTED: uncharacterized protein LOC100243144 [Vitis vinifera]	--	--	Cellular Component: nucleosome (GO:0000786);; Molecular Function: DNA binding (GO:0003677);; Cellular Component: nucleus (GO:0005634);;	K11252|1e-153|vvi:100253395|K11252 H2B; histone H2B	[B]	Chromatin structure and dynamics	Core histone H2A/H2B/H3/H4;; Histone-like transcription factor (CBF/NF-Y) and archaeal histone	Histone H2B.2 OS=Arabidopsis thaliana OX=3702 GN=At1g08170 PE=2 SV=1	PREDICTED: histone H2B [Vitis vinifera] CBI17119.3 unnamed protein product, partial [Vitis vinifera]
mlm	2019Fruit_CurvedFruitShapeIndex	17_165943	7	1909757	14.1687	5.85558	0.10047	A/G,287	A(522,0.909):G(52,0.091)	intronic	VIT_07s0104g00760	.	.	.	--	--	Molecular Function: cation channel activity (GO:0005261);; Molecular Function: mechanosensitive ion channel activity (GO:0008381);; Cellular Component: membrane (GO:0016020);; Cellular Component: integral component of membrane (GO:0016021);; Biological Process: regulation of membrane potential (GO:0042391);; Biological Process: detection of mechanical stimulus (GO:0050982);; Biological Process: c…	K22128|0.0|vvi:100254568|K22128 PIEZO1_2; piezo-type mechanosensitive ion channel component 1/2	[S]	Function unknown	Piezo non-specific cation channel, R-Ras-binding domain	Piezo-type mechanosensitive ion channel homolog OS=Arabidopsis thaliana OX=3702 GN=At2g48060/At2g48040/At2g48050 PE=2 SV=1	PREDICTED: piezo-type mechanosensitive ion channel homolog isoform X1 [Vitis vinifera] XP_019076638.1 PREDICTED: piezo-type mechanosensitive ion channel homolog isoform X1 [Vitis vinifera] XP_019076639.1 PREDICTED: piezo-type mechanosensitive ion channel homolog isoform X1 [Vitis vinifera]
mlm	2019Fruit_CurvedFruitShapeIndex	17_165944	7	1909812	18.6137	7.57985	0.13199	T/C,287	T(521,0.908):C(53,0.092)	intronic	VIT_07s0104g00760	.	.	.	--	--	Molecular Function: cation channel activity (GO:0005261);; Molecular Function: mechanosensitive ion channel activity (GO:0008381);; Cellular Component: membrane (GO:0016020);; Cellular Component: integral component of membrane (GO:0016021);; Biological Process: regulation of membrane potential (GO:0042391);; Biological Process: detection of mechanical stimulus (GO:0050982);; Biological Process: c…	K22128|0.0|vvi:100254568|K22128 PIEZO1_2; piezo-type mechanosensitive ion channel component 1/2	[S]	Function unknown	Piezo non-specific cation channel, R-Ras-binding domain	Piezo-type mechanosensitive ion channel homolog OS=Arabidopsis thaliana OX=3702 GN=At2g48060/At2g48040/At2g48050 PE=2 SV=1	PREDICTED: piezo-type mechanosensitive ion channel homolog isoform X1 [Vitis vinifera] XP_019076638.1 PREDICTED: piezo-type mechanosensitive ion channel homolog isoform X1 [Vitis vinifera] XP_019076639.1 PREDICTED: piezo-type mechanosensitive ion channel homolog isoform X1 [Vitis vinifera]
mlm	2019Fruit_CurvedFruitShapeIndex	17_165946	7	1909841	18.6137	7.57985	0.13199	T/C,287	T(521,0.908):C(53,0.092)	intronic	VIT_07s0104g00760	.	.	.	--	--	Molecular Function: cation channel activity (GO:0005261);; Molecular Function: mechanosensitive ion channel activity (GO:0008381);; Cellular Component: membrane (GO:0016020);; Cellular Component: integral component of membrane (GO:0016021);; Biological Process: regulation of membrane potential (GO:0042391);; Biological Process: detection of mechanical stimulus (GO:0050982);; Biological Process: c…	K22128|0.0|vvi:100254568|K22128 PIEZO1_2; piezo-type mechanosensitive ion channel component 1/2	[S]	Function unknown	Piezo non-specific cation channel, R-Ras-binding domain	Piezo-type mechanosensitive ion channel homolog OS=Arabidopsis thaliana OX=3702 GN=At2g48060/At2g48040/At2g48050 PE=2 SV=1	PREDICTED: piezo-type mechanosensitive ion channel homolog isoform X1 [Vitis vinifera] XP_019076638.1 PREDICTED: piezo-type mechanosensitive ion channel homolog isoform X1 [Vitis vinifera] XP_019076639.1 PREDICTED: piezo-type mechanosensitive ion channel homolog isoform X1 [Vitis vinifera]
mlm	2019Fruit_CurvedFruitShapeIndex	17_165948	7	1910109	18.6137	7.57985	0.13199	C/T,287	C(521,0.908):T(53,0.092)	intronic	VIT_07s0104g00760	.	.	.	--	--	Molecular Function: cation channel activity (GO:0005261);; Molecular Function: mechanosensitive ion channel activity (GO:0008381);; Cellular Component: membrane (GO:0016020);; Cellular Component: integral component of membrane (GO:0016021);; Biological Process: regulation of membrane potential (GO:0042391);; Biological Process: detection of mechanical stimulus (GO:0050982);; Biological Process: c…	K22128|0.0|vvi:100254568|K22128 PIEZO1_2; piezo-type mechanosensitive ion channel component 1/2	[S]	Function unknown	Piezo non-specific cation channel, R-Ras-binding domain	Piezo-type mechanosensitive ion channel homolog OS=Arabidopsis thaliana OX=3702 GN=At2g48060/At2g48040/At2g48050 PE=2 SV=1	PREDICTED: piezo-type mechanosensitive ion channel homolog isoform X1 [Vitis vinifera] XP_019076638.1 PREDICTED: piezo-type mechanosensitive ion channel homolog isoform X1 [Vitis vinifera] XP_019076639.1 PREDICTED: piezo-type mechanosensitive ion channel homolog isoform X1 [Vitis vinifera]
mlm	2019Fruit_CurvedFruitShapeIndex	17_165952	7	1911848	14.2162	5.87423	0.10081	C/G,287	C(520,0.906):G(54,0.094)	intronic	VIT_07s0104g00760	.	.	.	--	--	Molecular Function: cation channel activity (GO:0005261);; Molecular Function: mechanosensitive ion channel activity (GO:0008381);; Cellular Component: membrane (GO:0016020);; Cellular Component: integral component of membrane (GO:0016021);; Biological Process: regulation of membrane potential (GO:0042391);; Biological Process: detection of mechanical stimulus (GO:0050982);; Biological Process: c…	K22128|0.0|vvi:100254568|K22128 PIEZO1_2; piezo-type mechanosensitive ion channel component 1/2	[S]	Function unknown	Piezo non-specific cation channel, R-Ras-binding domain	Piezo-type mechanosensitive ion channel homolog OS=Arabidopsis thaliana OX=3702 GN=At2g48060/At2g48040/At2g48050 PE=2 SV=1	PREDICTED: piezo-type mechanosensitive ion channel homolog isoform X1 [Vitis vinifera] XP_019076638.1 PREDICTED: piezo-type mechanosensitive ion channel homolog isoform X1 [Vitis vinifera] XP_019076639.1 PREDICTED: piezo-type mechanosensitive ion channel homolog isoform X1 [Vitis vinifera]
mlm	2019Fruit_CurvedFruitShapeIndex	17_169855	7	4739004	14.8638	5.89915	0.15376	C/T,161	C(288,0.894):T(34,0.106)	intergenic	VIT_07s0005g02370;VIT_07s0005g02380	dist=8969;dist=4361	.	.	[GR]	--	Cellular Component: cell wall (GO:0005618);; Cellular Component: plasmodesma (GO:0009506);; Biological Process: plasmodesmata-mediated intercellular transport (GO:0010497);; Molecular Function: manganese ion binding (GO:0030145);; Molecular Function: nutrient reservoir activity (GO:0045735);; Cellular Component: apoplast (GO:0048046);; Biological Process: regulation of root development (GO:200028…	--|1e-153|vvi:100260641|hypothetical protein	--	--	Cupin;; Cupin domain	Germin-like protein 5-1 OS=Oryza sativa subsp. japonica OX=39947 GN=Os05g0277500 PE=2 SV=1	PREDICTED: germin-like protein 5-1 [Vitis vinifera] CBI37030.3 unnamed protein product, partial [Vitis vinifera]	[GR]	--	Cellular Component: cell wall (GO:0005618);; Cellular Component: plant-type cell wall (GO:0009505);; Cellular Component: plasmodesma (GO:0009506);; Biological Process: plasmodesmata-mediated intercellular transport (GO:0010497);; Molecular Function: manganese ion binding (GO:0030145);; Molecular Function: nutrient reservoir activity (GO:0045735);; Cellular Component: apoplast (GO:0048046);; Biolo…	--|1e-153|vvi:100267594|hypothetical protein	--	--	Cupin;; Cupin domain	Germin-like protein subfamily 2 member 4 OS=Arabidopsis thaliana OX=3702 GN=GLP10 PE=2 SV=1	PREDICTED: germin-like protein subfamily 2 member 4 [Vitis vinifera] CBI37032.3 unnamed protein product, partial [Vitis vinifera]
mlm	2019Fruit_CurvedFruitShapeIndex	17_173150	7	7207450	15.2469	6.27247	0.10897	C/T,282	C(531,0.941):T(33,0.059)	intronic	VIT_07s0005g04110	.	.	.	[M]	Cell wall/membrane/envelope biogenesis	Cellular Component: Golgi apparatus (GO:0005794);; Cellular Component: plasma membrane (GO:0005886);; Biological Process: plant-type primary cell wall biogenesis (GO:0009833);; Biological Process: plant-type secondary cell wall biogenesis (GO:0009834);; Cellular Component: integral component of membrane (GO:0016021);; Molecular Function: cellulose synthase activity (GO:0016759);; Molecular Functi…	K10999|0.0|vvi:100241197|K10999 CESA; cellulose synthase A [EC:2.4.1.12]	--	--	Cellulose synthase;; Zinc-binding RING-finger;; Glycosyl transferase family group 2	Cellulose synthase A catalytic subunit 4 [UDP-forming] OS=Arabidopsis thaliana OX=3702 GN=CESA4 PE=1 SV=1	PREDICTED: cellulose synthase A catalytic subunit 4 [UDP-forming] [Vitis vinifera]
mlm	2019Fruit_CurvedFruitShapeIndex	17_173305	7	7304129	16.6468	6.82298	0.11804	G/A,287	G(474,0.826):A(100,0.174)	intronic	VIT_07s0005g04190	.	.	.	[R]	General function prediction only	Cellular Component: nucleus (GO:0005634);; Cellular Component: chromosome (GO:0005694);; Molecular Function: zinc ion binding (GO:0008270);; Molecular Function: histone-lysine N-methyltransferase activity (GO:0018024);; Biological Process: RNA-directed DNA methylation (GO:0080188);;	--|0.0|vvi:100243013|hypothetical protein	[BK]	--	Ubiquitin-binding WIYLD domain;; SET domain;; Pre-SET motif	Probable inactive histone-lysine N-methyltransferase SUVR2 OS=Arabidopsis thaliana OX=3702 GN=SUVR2 PE=1 SV=2	PREDICTED: probable inactive histone-lysine N-methyltransferase SUVR2 isoform X1 [Vitis vinifera] XP_010652406.1 PREDICTED: probable inactive histone-lysine N-methyltransferase SUVR2 isoform X1 [Vitis vinifera]
mlm	2019Fruit_CurvedFruitShapeIndex	17_173984	7	7722025	14.0065	5.78662	0.10202	G/A,282	G(530,0.940):A(34,0.060)	intergenic	VIT_07s0005g04520;VIT_07s0005g04530	dist=2184;dist=9350	.	.	--	--	--	--|5e-48|vvi:100249696|hypothetical protein	--	--	--	--	unnamed protein product, partial [Vitis vinifera]	--	--	Molecular Function: RNA binding (GO:0003723);; Molecular Function: endonuclease activity (GO:0004519);; Cellular Component: mitochondrion (GO:0005739);; Biological Process: RNA modification (GO:0009451);; Cellular Component: intracellular membrane-bounded organelle (GO:0043231);;	--|0.0|vvi:100254826|hypothetical protein	[R]	General function prediction only	PPR repeat;; PPR repeat family;; PPR repeat;; Pentatricopeptide repeat domain;; Tetratricopeptide repeat;; Pentacotripeptide-repeat region of PRORP;; Tetratricopeptide repeat	Pentatricopeptide repeat-containing protein At1g32415, mitochondrial OS=Arabidopsis thaliana OX=3702 GN=PCMP-E56 PE=2 SV=1	PREDICTED: pentatricopeptide repeat-containing protein At1g32415, mitochondrial [Vitis vinifera] XP_019076454.1 PREDICTED: pentatricopeptide repeat-containing protein At1g32415, mitochondrial [Vitis vinifera]
mlm	2019Fruit_CurvedFruitShapeIndex	17_174870	7	8218447	14.3211	5.9145	0.1017	G/A,286	G(486,0.850):A(86,0.150)	intergenic	VIT_07s0005g04950;VIT_07s0005g04970	dist=5996;dist=24703	.	.	--	--	Cellular Component: vacuolar membrane (GO:0005774);; Cellular Component: integral component of membrane (GO:0016021);;	--|0.0|vvi:100261783|hypothetical protein	--	--	--	Tetraspanin-20 OS=Arabidopsis thaliana OX=3702 GN=TOM2AH1 PE=1 SV=1	PREDICTED: tetraspanin-18 [Vitis vinifera] CBI37235.3 unnamed protein product, partial [Vitis vinifera]	--	--	Cellular Component: mitochondrion (GO:0005739);; Cellular Component: mitochondrial respiratory chain complex I (GO:0005747);; Biological Process: photorespiration (GO:0009853);; Cellular Component: integral component of membrane (GO:0016021);; Cellular Component: mitochondrial membrane (GO:0031966);; Cellular Component: respiratory chain complex I (GO:0045271);; Biological Process: oxidation-redu…	K11353|1e-105|vvi:100244646|K11353 NDUFA13; NADH dehydrogenase (ubiquinone) 1 alpha subcomplex subunit 13	[CD]	--	GRIM-19 protein	NADH dehydrogenase [ubiquinone] 1 alpha subcomplex subunit 13-B OS=Arabidopsis thaliana OX=3702 GN=At2g33220 PE=2 SV=1	PREDICTED: NADH dehydrogenase [ubiquinone] 1 alpha subcomplex subunit 13-B [Vitis vinifera] CAN64862.1 hypothetical protein VITISV_023213 [Vitis vinifera]
mlm	2019Fruit_CurvedFruitShapeIndex	17_174873	7	8218474	14.3211	5.9145	0.1017	G/A,286	G(485,0.848):A(87,0.152)	intergenic	VIT_07s0005g04950;VIT_07s0005g04970	dist=6023;dist=24676	.	.	--	--	Cellular Component: vacuolar membrane (GO:0005774);; Cellular Component: integral component of membrane (GO:0016021);;	--|0.0|vvi:100261783|hypothetical protein	--	--	--	Tetraspanin-20 OS=Arabidopsis thaliana OX=3702 GN=TOM2AH1 PE=1 SV=1	PREDICTED: tetraspanin-18 [Vitis vinifera] CBI37235.3 unnamed protein product, partial [Vitis vinifera]	--	--	Cellular Component: mitochondrion (GO:0005739);; Cellular Component: mitochondrial respiratory chain complex I (GO:0005747);; Biological Process: photorespiration (GO:0009853);; Cellular Component: integral component of membrane (GO:0016021);; Cellular Component: mitochondrial membrane (GO:0031966);; Cellular Component: respiratory chain complex I (GO:0045271);; Biological Process: oxidation-redu…	K11353|1e-105|vvi:100244646|K11353 NDUFA13; NADH dehydrogenase (ubiquinone) 1 alpha subcomplex subunit 13	[CD]	--	GRIM-19 protein	NADH dehydrogenase [ubiquinone] 1 alpha subcomplex subunit 13-B OS=Arabidopsis thaliana OX=3702 GN=At2g33220 PE=2 SV=1	PREDICTED: NADH dehydrogenase [ubiquinone] 1 alpha subcomplex subunit 13-B [Vitis vinifera] CAN64862.1 hypothetical protein VITISV_023213 [Vitis vinifera]
mlm	2019Fruit_CurvedFruitShapeIndex	17_176706	7	9741085	15.4168	6.07448	0.17732	C/T,156	C(295,0.946):T(17,0.054)	intergenic	VIT_07s0005g05600;VIT_07s0005g05610	dist=9984;dist=26663	.	.	[GC]	--	Cellular Component: plasma membrane (GO:0005886);; Biological Process: carbohydrate metabolic process (GO:0005975);; Cellular Component: membrane (GO:0016020);; Biological Process: sterol metabolic process (GO:0016125);; Biological Process: sterol biosynthetic process (GO:0016126);; Molecular Function: sterol 3-beta-glucosyltransferase activity (GO:0016906);; Biological Process: lipid glycosylati…	K05841|0.0|vvi:100240956|K05841 E2.4.1.173; sterol 3beta-glucosyltransferase [EC:2.4.1.173]	[GC]	--	Glycosyltransferase family 28 N-terminal domain;; UDP-glucoronosyl and UDP-glucosyl transferase	Sterol 3-beta-glucosyltransferase UGT80A2 OS=Arabidopsis thaliana OX=3702 GN=UGT80A2 PE=1 SV=1	PREDICTED: sterol 3-beta-glucosyltransferase UGT80A2 isoform X1 [Vitis vinifera] XP_010652470.1 PREDICTED: sterol 3-beta-glucosyltransferase UGT80A2 isoform X1 [Vitis vinifera] CBI37267.3 unnamed protein product, partial [Vitis vinifera]	[I]	Lipid transport and metabolism	Molecular Function: acetyl-CoA C-acyltransferase activity (GO:0003988);; Cellular Component: nucleolus (GO:0005730);; Cellular Component: mitochondrion (GO:0005739);; Cellular Component: vacuolar membrane (GO:0005774);; Cellular Component: peroxisome (GO:0005777);; Biological Process: fatty acid beta-oxidation (GO:0006635);; Cellular Component: chloroplast (GO:0009507);; Cellular Component: glyox…	K07513|0.0|vvi:100245940|K07513 ACAA1; acetyl-CoA acyltransferase 1 [EC:2.3.1.16]	[I]	Lipid transport and metabolism	Thiolase, N-terminal domain;; Thiolase, C-terminal domain	3-ketoacyl-CoA thiolase 2, peroxisomal OS=Arabidopsis thaliana OX=3702 GN=PED1 PE=1 SV=2	unnamed protein product, partial [Vitis vinifera]
mlm	2019Fruit_CurvedFruitShapeIndex	17_180577	7	12710750	15.0206	5.93565	0.14701	G/T,155	G(288,0.929):T(22,0.071)	intergenic	VIT_07s0095g00240;VIT_07s0095g00290	dist=50205;dist=7646	.	.	--	--	--	--	--	--	--	--	hypothetical protein CK203_048574 [Vitis vinifera]	[RTKL]	--	Molecular Function: protein serine/threonine kinase activity (GO:0004674);; Molecular Function: calmodulin binding (GO:0005516);; Molecular Function: ATP binding (GO:0005524);; Cellular Component: plasma membrane (GO:0005886);; Biological Process: protein phosphorylation (GO:0006468);; Cellular Component: integral component of membrane (GO:0016021);; Molecular Function: carbohydrate binding (GO:0…	--|0.0|vvi:100248546|hypothetical protein	--	--	Protein tyrosine and serine/threonine kinase;; Protein kinase domain;; PAN-like domain	G-type lectin S-receptor-like serine/threonine-protein kinase B120 OS=Arabidopsis thaliana OX=3702 GN=B120 PE=2 SV=1	PREDICTED: G-type lectin S-receptor-like serine/threonine-protein kinase B120 [Vitis vinifera]
mlm	2019Fruit_CurvedFruitShapeIndex	17_274853	8	14605819	14.1366	5.84294	0.10024	C/T,287	C(526,0.916):T(48,0.084)	intronic	VIT_08s0007g00290	.	.	.	--	--	Cellular Component: extracellular region (GO:0005576);; Cellular Component: plant-type cell wall (GO:0009505);; Molecular Function: pectin acetylesterase activity (GO:0052793);; Biological Process: cell wall organization (GO:0071555);;	--|0.0|vvi:100244164|hypothetical protein	[M]	Cell wall/membrane/envelope biogenesis	Pectinacetylesterase	Pectin acetylesterase 5 OS=Arabidopsis thaliana OX=3702 GN=PAE5 PE=2 SV=1	PREDICTED: pectin acetylesterase 5 isoform X1 [Vitis vinifera] CBI30560.3 unnamed protein product, partial [Vitis vinifera]
mlm	2019Fruit_CurvedFruitShapeIndex	17_275023	8	14736353	15.4401	6.35388	0.10949	T/C,287	T(499,0.869):C(75,0.131)	intergenic	VIT_08s0007g00440;VIT_08s0007g00460	dist=1417;dist=8857	.	.	--	--	Cellular Component: extracellular region (GO:0005576);; Biological Process: syncytium formation (GO:0006949);; Cellular Component: plant-type cell wall (GO:0009505);; Biological Process: plant-type cell wall organization (GO:0009664);; Cellular Component: membrane (GO:0016020);;	--|0.0|vvi:100245911|hypothetical protein	--	--	Expansin C-terminal domain;; Lytic transglycolase	Expansin-A6 OS=Arabidopsis thaliana OX=3702 GN=EXPA6 PE=2 SV=2	PREDICTED: expansin-A6 [Vitis vinifera] CAN65872.1 hypothetical protein VITISV_000251 [Vitis vinifera] CBI30547.3 unnamed protein product, partial [Vitis vinifera]	[K]	Transcription	Molecular Function: 3'-5'-exoribonuclease activity (GO:0000175);; Cellular Component: exosome (RNase complex) (GO:0000178);; Cellular Component: P-body (GO:0000932);; Molecular Function: RNA binding (GO:0003723);; Cellular Component: mitochondrion (GO:0005739);; Biological Process: rRNA processing (GO:0006364);; Biological Process: RNA catabolic process (GO:0006401);; Molecular Function: exoribon…	K01147|0.0|vvi:100240818|K01147 rnb; exoribonuclease II [EC:3.1.13.1]	[J]	Translation, ribosomal structure and biogenesis	RNB domain	Ribonuclease II, chloroplastic/mitochondrial OS=Arabidopsis thaliana OX=3702 GN=RNR1 PE=2 SV=1	PREDICTED: ribonuclease II, chloroplastic/mitochondrial isoform X1 [Vitis vinifera]
mlm	2019Fruit_CurvedFruitShapeIndex	17_325896	9	2388323	15.6558	6.25501	0.1633	A/G,187	A(349,0.933):G(25,0.067)	upstream	VIT_09s0002g02620	dist=260	.	.	--	--	Molecular Function: carbohydrate binding (GO:0030246);;	--|1e-159|vvi:100246263|hypothetical protein	--	--	Jacalin-like lectin domain	Jacalin-related lectin 19 OS=Arabidopsis thaliana OX=3702 GN=JAL19 PE=2 SV=1	PREDICTED: jacalin-related lectin 19 [Vitis vinifera] CBI35989.3 unnamed protein product, partial [Vitis vinifera]
mlm	2019Fruit_CurvedFruitShapeIndex	17_326541	9	2741353	16.9321	6.63462	0.22822	G/A,158	G(295,0.934):A(21,0.066)	intergenic	VIT_09s0002g03020;VIT_09s0002g03030	dist=1155;dist=36859	.	.	[RTKL]	--	Molecular Function: protein serine/threonine kinase activity (GO:0004674);; Molecular Function: ATP binding (GO:0005524);; Cellular Component: integral component of membrane (GO:0016021);;	--|0.0|vvi:100261686|hypothetical protein	--	--	Malectin-like domain;; Protein tyrosine and serine/threonine kinase;; Protein kinase domain	Probable LRR receptor-like serine/threonine-protein kinase At4g29180 OS=Arabidopsis thaliana OX=3702 GN=At4g29180 PE=2 SV=2	unnamed protein product, partial [Vitis vinifera]	[RTKL]	--	Molecular Function: protein serine/threonine kinase activity (GO:0004674);; Molecular Function: ATP binding (GO:0005524);; Cellular Component: integral component of membrane (GO:0016021);; Biological Process: defense response to bacterium (GO:0042742);;	--|0.0|vvi:100251452|hypothetical protein	--	--	Malectin-like domain;; Protein tyrosine and serine/threonine kinase;; Protein kinase domain;; Leucine rich repeat	Senescence-induced receptor-like serine/threonine-protein kinase OS=Arabidopsis thaliana OX=3702 GN=SIRK PE=2 SV=1	PREDICTED: probable LRR receptor-like serine/threonine-protein kinase At1g05700 [Vitis vinifera]
mlm	2019Fruit_CurvedFruitShapeIndex	17_326935	9	3036270	23.4992	9.4086	0.16833	C/T,282	C(57,0.101):T(507,0.899)	upstream	VIT_09s0002g03350	dist=799	.	.	--	--	Molecular Function: structural constituent of nuclear pore (GO:0005487);; Molecular Function: phospholipid binding (GO:0005543);; Cellular Component: nuclear envelope (GO:0005635);; Cellular Component: cytosol (GO:0005829);; Biological Process: RNA export from nucleus (GO:0006405);; Biological Process: protein import into nucleus (GO:0006606);; Biological Process: negative regulation of auxin med…	--|0.0|vvi:104880231|hypothetical protein	--	--	--	Nuclear pore complex protein NUP62 OS=Arabidopsis thaliana OX=3702 GN=NUP62 PE=1 SV=1	PREDICTED: uncharacterized protein LOC104880231 isoform X1 [Vitis vinifera]
mlm	2019Fruit_CurvedFruitShapeIndex	17_329321	9	4481994	19.6231	7.55922	0.26409	T/C,157	T(287,0.914):C(27,0.086)	intergenic	VIT_09s0002g04880;VIT_09s0002g04890	dist=9014;dist=5076	.	.	[M]	Cell wall/membrane/envelope biogenesis	Molecular Function: UDP-glycosyltransferase activity (GO:0008194);; Biological Process: glycolipid biosynthetic process (GO:0009247);; Cellular Component: chloroplast (GO:0009507);; Cellular Component: plastid (GO:0009536);; Cellular Component: chloroplast envelope (GO:0009941);; Cellular Component: integral component of membrane (GO:0016021);; Biological Process: cellular response to phosphate s…	--|0.0|vvi:100246448|hypothetical protein	[M]	Cell wall/membrane/envelope biogenesis	Glycosyl-transferase family 4;; Glycosyl transferases group 1;; Glycosyl transferases group 1;; Glycosyl transferases group 1	Sulfoquinovosyl transferase SQD2 OS=Arabidopsis thaliana OX=3702 GN=SQD2 PE=1 SV=1	PREDICTED: uncharacterized protein LOC100246448 isoform X1 [Vitis vinifera]	--	--	Molecular Function: ATP binding (GO:0005524);; Cellular Component: plasma membrane (GO:0005886);; Biological Process: defense response (GO:0006952);; Biological Process: signal transduction (GO:0007165);; Molecular Function: ADP binding (GO:0043531);;	K13459|0.0|vvi:100241167|K13459 RPS2; disease resistance protein RPS2	[T]	Signal transduction mechanisms	NB-ARC domain;; Leucine rich repeat	Disease resistance protein SUMM2 OS=Arabidopsis thaliana OX=3702 GN=SUMM2 PE=1 SV=1	PREDICTED: probable disease resistance protein At5g63020 isoform X1 [Vitis vinifera]
mlm	2019Fruit_CurvedFruitShapeIndex	17_335450	9	9158760	21.6505	8.28585	0.22036	A/G,164	A(303,0.924):G(25,0.076)	intergenic	VIT_09s0002g08350;VIT_09s0002g08370	dist=4195;dist=87680	.	.	--	--	Molecular Function: iron ion binding (GO:0005506);; Molecular Function: electron transfer activity (GO:0009055);; Cellular Component: chloroplast thylakoid membrane (GO:0009535);; Biological Process: photosynthesis (GO:0015979);; Molecular Function: heme binding (GO:0020037);; Cellular Component: integral component of thylakoid membrane (GO:0031361);; Biological Process: oxidation-reduction proce…	--|3e-10|vvi:ViviCp034|hypothetical protein	--	--	--	Cytochrome f OS=Illicium oligandrum OX=145286 GN=petA PE=3 SV=1	unnamed protein product, partial [Vitis vinifera]	[R]	General function prediction only	Cellular Component: nucleus (GO:0005634);; Cellular Component: cytosol (GO:0005829);; Biological Process: transcription, DNA-templated (GO:0006351);; Biological Process: response to auxin (GO:0009733);; Biological Process: jasmonic acid mediated signaling pathway (GO:0009867);; Biological Process: xylem and phloem pattern formation (GO:0010051);; Biological Process: primary shoot apical meristem …	--|0.0|vvi:100248092|hypothetical protein	[R]	General function prediction only	WD domain, G-beta repeat;; Anaphase-promoting complex subunit 4 WD40 domain	Protein TOPLESS OS=Arabidopsis thaliana OX=3702 GN=TPL PE=1 SV=1	PREDICTED: protein TOPLESS [Vitis vinifera] CBI36431.3 unnamed protein product, partial [Vitis vinifera]
mlm	2019Fruit_CurvedFruitShapeIndex	17_337013	9	9938553	15.3634	6.31912	0.1118	C/T,283	C(524,0.926):T(42,0.074)	intergenic	VIT_09s0002g08690;VIT_09s0002g08700	dist=27602;dist=20424	.	.	--	--	--	K08679|2e-27|vvi:100854222|K08679 E5.1.3.6; UDP-glucuronate 4-epimerase [EC:5.1.3.6]	[AK]	--	--	--	unnamed protein product, partial [Vitis vinifera]	--	--	Cellular Component: plasma membrane (GO:0005886);; Cellular Component: integral component of membrane (GO:0016021);;	--|0.0|vvi:104880284|hypothetical protein	[R]	General function prediction only	Domain of unknown function	Ankyrin repeat-containing protein NPR4 OS=Oryza sativa subsp. japonica OX=39947 GN=NPR4 PE=2 SV=1	hypothetical protein CK203_057074 [Vitis vinifera]
mlm	2019Fruit_CurvedFruitShapeIndex	17_337015	9	9938588	15.342	6.30835	0.1118	A/C,281	A(521,0.927):C(41,0.073)	intergenic	VIT_09s0002g08690;VIT_09s0002g08700	dist=27637;dist=20389	.	.	--	--	--	K08679|2e-27|vvi:100854222|K08679 E5.1.3.6; UDP-glucuronate 4-epimerase [EC:5.1.3.6]	[AK]	--	--	--	unnamed protein product, partial [Vitis vinifera]	--	--	Cellular Component: plasma membrane (GO:0005886);; Cellular Component: integral component of membrane (GO:0016021);;	--|0.0|vvi:104880284|hypothetical protein	[R]	General function prediction only	Domain of unknown function	Ankyrin repeat-containing protein NPR4 OS=Oryza sativa subsp. japonica OX=39947 GN=NPR4 PE=2 SV=1	hypothetical protein CK203_057074 [Vitis vinifera]
mlm	2019Fruit_CurvedFruitShapeIndex	17_339315	9	11618156	17.6047	6.98949	0.16244	A/G,191	A(352,0.921):G(30,0.079)	intergenic	VIT_09s0096g00160;VIT_09s0096g00190	dist=37953;dist=6774	.	.	--	--	--	--	--	--	--	--	unnamed protein product, partial [Vitis vinifera]	--	--	Cellular Component: nucleosome (GO:0000786);; Molecular Function: DNA binding (GO:0003677);; Cellular Component: nucleus (GO:0005634);;	K11251|4e-31|vvi:100854066|K11251 H2A; histone H2A	[B]	Chromatin structure and dynamics	--	Probable histone H2A.1 OS=Medicago truncatula OX=3880 GN=MtrDRAFT_AC149210g1v1 PE=3 SV=1	unnamed protein product, partial [Vitis vinifera]
mlm	2019Fruit_CurvedFruitShapeIndex	17_43912	10	13353612	14.5426	5.99926	0.10344	A/T,284	A(535,0.942):T(33,0.058)	upstream	VIT_10s0042g00450	dist=85	.	.	--	--	Molecular Function: ATP binding (GO:0005524);; Cellular Component: cytoplasm (GO:0005737);; Cellular Component: plasma membrane (GO:0005886);; Biological Process: defense response (GO:0006952);; Biological Process: signal transduction (GO:0007165);; Biological Process: plant-type hypersensitive response (GO:0009626);; Biological Process: detection of bacterium (GO:0016045);; Biological Process: d…	--|0.0|vvi:100855173|hypothetical protein	[T]	Signal transduction mechanisms	Cdc14 phosphatase binding protein N-terminus;; Protein of unknown function (DUF3770);; NOG1 N-terminal helical domain	Disease resistance protein RPS2 OS=Arabidopsis thaliana OX=3702 GN=RPS2 PE=1 SV=1	unnamed protein product, partial [Vitis vinifera]
mlm	2019Fruit_CurvedFruitShapeIndex	17_103635	11	56558	16.0809	6.59288	0.11504	T/C,279	T(530,0.950):C(28,0.050)	intronic	VIT_11s0016g00100	.	.	.	--	--	Molecular Function: Rho guanyl-nucleotide exchange factor activity (GO:0005089);; Cellular Component: nucleus (GO:0005634);; Cellular Component: endoplasmic reticulum membrane (GO:0005789);; Cellular Component: cytosol (GO:0005829);; Cellular Component: plasma membrane (GO:0005886);; Biological Process: small GTPase mediated signal transduction (GO:0007264);; Biological Process: multicellular org…	K21852|0.0|vvi:100259293|K21852 DOCK6_7_8; dedicator of cytokinesis protein 6/7/8	[T]	Signal transduction mechanisms	Dock homology region 2;; C2 domain in Dock180 and Zizimin proteins	Guanine nucleotide exchange factor SPIKE 1 OS=Arabidopsis thaliana OX=3702 GN=SPK1 PE=1 SV=1	PREDICTED: guanine nucleotide exchange factor SPIKE 1 isoform X1 [Vitis vinifera] XP_010656060.1 PREDICTED: guanine nucleotide exchange factor SPIKE 1 isoform X1 [Vitis vinifera] CBI27734.3 unnamed protein product, partial [Vitis vinifera]
mlm	2019Fruit_CurvedFruitShapeIndex	17_304846	12	11982054	26.179	9.97964	0.25111	G/A,190	G(356,0.937):A(24,0.063)	intergenic	VIT_12s0121g00130;VIT_12s0121g00180	dist=74962;dist=45305	.	.	--	--	--	--	--	--	--	--	unnamed protein product, partial [Vitis vinifera]	--	--	Molecular Function: diacylglycerol kinase activity (GO:0004143);; Molecular Function: ATP binding (GO:0005524);; Biological Process: defense response (GO:0006952);; Biological Process: protein kinase C-activating G-protein coupled receptor signaling pathway (GO:0007205);; Cellular Component: chloroplast (GO:0009507);;	K00901|5e-22|vvi:100243324|K00901 dgkA; diacylglycerol kinase (ATP) [EC:2.7.1.107]	[IT]	--	--	Diacylglycerol kinase 6 OS=Arabidopsis thaliana OX=3702 GN=DGK6 PE=3 SV=1	unnamed protein product, partial [Vitis vinifera]
mlm	2019Fruit_CurvedFruitShapeIndex	17_305195	12	12213794	21.4675	8.24166	0.23106	C/T,167	C(317,0.949):T(17,0.051)	intergenic	VIT_12s0121g00250;VIT_12s0121g00270	dist=26142;dist=25724	.	.	--	--	--	--	--	--	--	--	hypothetical protein VITISV_025282 [Vitis vinifera]	--	--	--	--	--	--	--	--	hypothetical protein VITISV_020665 [Vitis vinifera]
mlm	2019Fruit_CurvedFruitShapeIndex	17_309493	12	14463408	17.1434	6.90347	0.14271	A/G,226	A(419,0.927):G(33,0.073)	intergenic	VIT_12s0055g00990;VIT_12s0055g01000	dist=8442;dist=5180	.	.	--	--	Molecular Function: peroxidase activity (GO:0004601);; Cellular Component: extracellular region (GO:0005576);; Biological Process: response to oxidative stress (GO:0006979);; Molecular Function: heme binding (GO:0020037);; Biological Process: hydrogen peroxide catabolic process (GO:0042744);; Molecular Function: metal ion binding (GO:0046872);;	K00430|9e-66|vvi:100262265|K00430 E1.11.1.7; peroxidase [EC:1.11.1.7]	--	--	Peroxidase	Cationic peroxidase 2 OS=Arachis hypogaea OX=3818 GN=PNC2 PE=2 SV=1	unnamed protein product, partial [Vitis vinifera]	--	--	Molecular Function: peroxidase activity (GO:0004601);; Cellular Component: extracellular region (GO:0005576);; Biological Process: response to oxidative stress (GO:0006979);; Molecular Function: heme binding (GO:0020037);; Biological Process: hydrogen peroxide catabolic process (GO:0042744);; Molecular Function: metal ion binding (GO:0046872);;	K00430|0.0|vvi:100262247|K00430 E1.11.1.7; peroxidase [EC:1.11.1.7]	--	--	Peroxidase	Peroxidase N1 OS=Nicotiana tabacum OX=4097 GN=poxN1 PE=1 SV=1	PREDICTED: peroxidase N1 [Vitis vinifera]
mlm	2019Fruit_CurvedFruitShapeIndex	17_312547	12	16881941	24.7599	9.16989	0.31477	C/T,146	C(274,0.938):T(18,0.062)	upstream	VIT_12s0034g01030	dist=568	.	.	[R]	General function prediction only	Molecular Function: ATP binding (GO:0005524);; Cellular Component: plasma membrane (GO:0005886);; Biological Process: signal transduction (GO:0007165);; Biological Process: plant-type hypersensitive response (GO:0009626);; Molecular Function: ADP binding (GO:0043531);;	--|0.0|vvi:104877392|hypothetical protein	[T]	Signal transduction mechanisms	NB-ARC domain;; Rx N-terminal domain;; Leucine Rich repeats (2 copies);; Leucine rich repeat	Putative disease resistance RPP13-like protein 1 OS=Arabidopsis thaliana OX=3702 GN=RPPL1 PE=3 SV=1	PREDICTED: putative disease resistance RPP13-like protein 1 [Vitis vinifera] XP_010657806.1 PREDICTED: putative disease resistance RPP13-like protein 1 [Vitis vinifera] XP_010657807.1 PREDICTED: putative disease resistance RPP13-like protein 1 [Vitis vinifera]
mlm	2019Fruit_CurvedFruitShapeIndex	17_482077	13	15044600	15.5542	6.3984	0.11029	C/T,287	C(500,0.871):T(74,0.129)	exonic	VIT_13s0175g00110	.	nonsynonymous SNV	VIT_13s0175g00110:transcript:VIT_13s0175g00110.t01:exon1:c.C151T:p.P51S	--	--	--	--|1e-60|vvi:104879471|hypothetical protein	--	--	Plant protein of unknown function (DUF936)	--	hypothetical protein CK203_110779 [Vitis vinifera]
mlm	2019Fruit_CurvedFruitShapeIndex	17_491897	13	21880725	14.2741	5.80557	0.11779	T/G,218	T(344,0.789):G(92,0.211)	intronic	VIT_13s0064g00360	.	.	.	[R]	General function prediction only	Biological Process: ribosomal large subunit assembly (GO:0000027);; Cellular Component: nucleolus (GO:0005730);; Cellular Component: ribosome (GO:0005840);; Biological Process: embryo sac development (GO:0009553);; Cellular Component: Cul4-RING E3 ubiquitin ligase complex (GO:0080008);;	K14855|0.0|vvi:100262007|K14855 RSA4; ribosome assembly protein 4	[S]	Function unknown	WD domain, G-beta repeat;; Anaphase-promoting complex subunit 4 WD40 domain;; NLE (NUC135) domain;; Eukaryotic translation initiation factor eIF2A;; WD40 region of Ge1, enhancer of mRNA-decapping protein;; WD40-like Beta Propeller Repeat;; WD repeat-containing and planar cell polarity effector protein Fritz;; Nucleoporin Nup120/160	Notchless protein homolog OS=Arabidopsis thaliana OX=3702 GN=NLE1 PE=2 SV=1	PREDICTED: notchless protein homolog isoform X1 [Vitis vinifera]
mlm	2019Fruit_CurvedFruitShapeIndex	17_584380	14	4394619	16.4925	6.7181	0.1254	G/T,256	G(474,0.926):T(38,0.074)	intergenic	VIT_14s0030g00490;VIT_14s0030g00500	dist=25236;dist=5675	.	.	[R]	General function prediction only	Cellular Component: endoplasmic reticulum membrane (GO:0005789);; Cellular Component: integral component of membrane (GO:0016021);; Molecular Function: protein-cysteine S-palmitoyltransferase activity (GO:0019706);; Cellular Component: cytoplasmic vesicle membrane (GO:0030659);;	K20003|0.0|vvi:100252189|K20003 ZDHHC4; palmitoyltransferase ZDHHC4 [EC:2.3.1.225]	[R]	General function prediction only	DHHC palmitoyltransferase	Probable protein S-acyltransferase 17 OS=Arabidopsis thaliana OX=3702 GN=PAT17 PE=2 SV=1	PREDICTED: probable protein S-acyltransferase 17 [Vitis vinifera] CBI34316.3 unnamed protein product, partial [Vitis vinifera]	--	--	Molecular Function: calcium-dependent phospholipid binding (GO:0005544);; Cellular Component: plasma membrane (GO:0005886);; Biological Process: defense response (GO:0006952);; Biological Process: negative regulation of cell death (GO:0060548);; Biological Process: stomatal closure (GO:0090332);;	--|0.0|vvi:100247065|hypothetical protein	[T]	Signal transduction mechanisms	Copine;; C2 domain	Protein BONZAI 3 OS=Arabidopsis thaliana OX=3702 GN=BON3 PE=1 SV=1	PREDICTED: protein BONZAI 3 isoform X2 [Vitis vinifera]
mlm	2019Fruit_CurvedFruitShapeIndex	17_587147	14	6578546	14.9465	6.11907	0.1147	T/C,254	T(468,0.921):C(40,0.079)	intergenic	VIT_14s0030g01680;VIT_14s0030g01700	dist=52506;dist=3587	.	.	[R]	General function prediction only	Molecular Function: nucleotide binding (GO:0000166);; Molecular Function: RNA binding (GO:0003723);; Biological Process: mRNA processing (GO:0006397);; Cellular Component: chloroplast (GO:0009507);; Cellular Component: ribonucleoprotein complex (GO:0030529);;	K14838|1e-159|vvi:100255455|K14838 NOP15; nucleolar protein 15	[R]	General function prediction only	RNA recognition motif. (a.k.a. RRM, RBD, or RNP domain)	28 kDa ribonucleoprotein, chloroplastic OS=Nicotiana sylvestris OX=4096 PE=1 SV=1	PREDICTED: uncharacterized RNA-binding protein C1827.05c [Vitis vinifera] CBI34206.3 unnamed protein product, partial [Vitis vinifera]	--	--	--	--|0.0|vvi:104881414|hypothetical protein	--	--	Plant protein of unknown function (DUF868)	--	PREDICTED: uncharacterized protein LOC104881414 [Vitis vinifera]
mlm	2019Fruit_CurvedFruitShapeIndex	17_587402	14	6702694	19.0882	7.74829	0.13717	G/A,279	G(516,0.925):A(42,0.075)	intronic	VIT_14s0030g01820	.	.	.	[R]	General function prediction only	--	K23563|0.0|vvi:100252065|K23563 EMC2; ER membrane protein complex subunit 2	[S]	Function unknown	Tetratricopeptide repeat;; Tetratricopeptide repeat;; Tetratricopeptide repeat	--	PREDICTED: ER membrane protein complex subunit 2 [Vitis vinifera] CBI34196.3 unnamed protein product, partial [Vitis vinifera]
mlm	2019Fruit_CurvedFruitShapeIndex	17_590009	14	8600158	14.5922	6.02093	0.10473	C/T,286	C(538,0.941):T(34,0.059)	intergenic	VIT_14s0081g00500;VIT_14s0081g00510	dist=12473;dist=55968	.	.	[I]	Lipid transport and metabolism	Cellular Component: nucleosome (GO:0000786);; Molecular Function: DNA binding (GO:0003677);; Cellular Component: nucleus (GO:0005634);; Biological Process: nucleosome assembly (GO:0006334);;	K11275|0.0|vvi:100259836|K11275 H1_5; histone H1/5	--	--	linker histone H1 and H5 family	Histone H1 OS=Solanum lycopersicum OX=4081 PE=3 SV=1	PREDICTED: histone H1 [Vitis vinifera]	--	--	Cellular Component: cytosol (GO:0005829);; Biological Process: L-ascorbic acid biosynthetic process (GO:0019853);; Molecular Function: GDP-mannose 3,5-epimerase activity (GO:0047918);; Molecular Function: NAD binding (GO:0051287);;	--|3e-20|vvi:109121775|hypothetical protein	[GM]	--	--	GDP-mannose 3,5-epimerase 2 OS=Oryza sativa subsp. japonica OX=39947 GN=GME-2 PE=2 SV=2	PREDICTED: pentatricopeptide repeat-containing protein At4g37170-like [Vitis vinifera]
mlm	2019Fruit_CurvedFruitShapeIndex	17_600790	14	16356267	14.6868	5.82504	0.14283	A/G,161	A(301,0.935):G(21,0.065)	upstream	VIT_14s0006g01170	dist=662	.	.	--	--	Molecular Function: RNA binding (GO:0003723);; Molecular Function: ATP-dependent RNA helicase activity (GO:0004004);; Molecular Function: ATP binding (GO:0005524);; Cellular Component: mitochondrion (GO:0005739);; Biological Process: RNA processing (GO:0006396);;	K14442|3e-73|vvi:100252028|K14442 DHX36; ATP-dependent RNA helicase DHX36 [EC:3.6.4.13]	[A]	RNA processing and modification	--	DExH-box ATP-dependent RNA helicase DExH1 OS=Arabidopsis thaliana OX=3702 GN=At2g35920 PE=2 SV=1	unnamed protein product, partial [Vitis vinifera]
mlm	2019Fruit_CurvedFruitShapeIndex	17_158117	15	16652316	15.9573	6.35411	0.16828	A/T,181	A(339,0.936):T(23,0.064)	intergenic	VIT_15s0048g02460;VIT_15s0048g02480	dist=5875;dist=4378	.	.	[QR]	--	Molecular Function: O-methyltransferase activity (GO:0008171);; Molecular Function: anthranilate N-methyltransferase activity (GO:0030774);;	K13066|0.0|vvi:100260763|K13066 E2.1.1.68; caffeic acid 3-O-methyltransferase [EC:2.1.1.68]	[R]	General function prediction only	O-methyltransferase domain;; Dimerisation domain	Anthranilate N-methyltransferase OS=Ruta graveolens OX=37565 PE=1 SV=1	Caffeic acid 3-O-methyltransferase [Vitis vinifera]	[QR]	--	Cellular Component: nucleus (GO:0005634);; Cellular Component: cytoplasm (GO:0005737);; Cellular Component: plasma membrane (GO:0005886);; Cellular Component: plasmodesma (GO:0009506);; Biological Process: lignin biosynthetic process (GO:0009809);; Molecular Function: acetylserotonin O-methyltransferase activity (GO:0017096);; Biological Process: melatonin biosynthetic process (GO:0030187);; Mole…	K13066|0.0|vvi:100260786|K13066 E2.1.1.68; caffeic acid 3-O-methyltransferase [EC:2.1.1.68]	[R]	General function prediction only	O-methyltransferase domain;; Dimerisation domain	Flavone 3&apos;-O-methyltransferase 1 OS=Arabidopsis thaliana OX=3702 GN=OMT1 PE=1 SV=1	PREDICTED: caffeic acid 3-O-methyltransferase [Vitis vinifera] CAN75449.1 hypothetical protein VITISV_028011 [Vitis vinifera] RVW95461.1 Flavone 3&apos;-O-methyltransferase 1 [Vitis vinifera]
mlm	2019Fruit_CurvedFruitShapeIndex	17_230957	16	6407092	14.4255	5.95656	0.10229	G/A,287	G(534,0.930):A(40,0.070)	intronic	VIT_16s0013g00860	.	.	.	--	--	Molecular Function: DNA binding (GO:0003677);; Molecular Function: DNA-binding transcription factor activity (GO:0003700);; Cellular Component: nucleus (GO:0005634);; Biological Process: regulation of gene expression by genetic imprinting (GO:0006349);; Biological Process: transcription, DNA-templated (GO:0006351);; Biological Process: regulation of transcription, DNA-templated (GO:0006355);; Bio…	--|0.0|vvi:100252876|hypothetical protein	--	--	VEFS-Box of polycomb protein	Polycomb group protein EMBRYONIC FLOWER 2 OS=Arabidopsis thaliana OX=3702 GN=EMF2 PE=1 SV=2	PREDICTED: polycomb group protein EMBRYONIC FLOWER 2 isoform X1 [Vitis vinifera]
mlm	2019Fruit_CurvedFruitShapeIndex	17_236045	16	10100891	14.4975	5.98159	0.10376	G/A,284	G(538,0.947):A(30,0.053)	intergenic	VIT_16s0013g02130;VIT_16s0013g02140	dist=10576;dist=5699	.	.	[RTKL]	--	Molecular Function: protein serine/threonine kinase activity (GO:0004674);; Molecular Function: transmembrane receptor protein tyrosine kinase activity (GO:0004714);; Molecular Function: ATP binding (GO:0005524);; Cellular Component: plasma membrane (GO:0005886);; Cellular Component: integral component of membrane (GO:0016021);; Molecular Function: carbohydrate binding (GO:0030246);;	--|0.0|vvi:100245331|hypothetical protein	[T]	Signal transduction mechanisms	Protein tyrosine and serine/threonine kinase;; Protein kinase domain;; Lectin C-type domain	C-type lectin receptor-like tyrosine-protein kinase At1g52310 OS=Arabidopsis thaliana OX=3702 GN=At1g52310 PE=2 SV=1	PREDICTED: C-type lectin receptor-like tyrosine-protein kinase At1g52310 [Vitis vinifera]	--	--	--	K03026|0.0|vvi:100260717|K03026 RPC4; DNA-directed RNA polymerase III subunit RPC4	[K]	Transcription	RNA polymerase III RPC4	--	PREDICTED: uncharacterized protein LOC100260717 [Vitis vinifera] CBI38675.3 unnamed protein product, partial [Vitis vinifera]
mlm	2019Fruit_CurvedFruitShapeIndex	17_241635	16	12805527	14.8916	6.07042	0.14041	C/T,233	C(424,0.910):T(42,0.090)	intergenic	VIT_16s0022g01080;VIT_16s0022g01100	dist=25619;dist=36825	.	.	[EH]	--	Molecular Function: magnesium ion binding (GO:0000287);; Molecular Function: acetolactate synthase activity (GO:0003984);; Biological Process: isoleucine biosynthetic process (GO:0009097);; Biological Process: valine biosynthetic process (GO:0009099);; Cellular Component: chloroplast (GO:0009507);; Biological Process: response to herbicide (GO:0009635);; Molecular Function: thiamine pyrophosphate…	K01652|0.0|vvi:100259979|K01652 E2.2.1.6L; acetolactate synthase I/II/III large subunit [EC:2.2.1.6]	[EH]	--	Thiamine pyrophosphate enzyme, C-terminal TPP binding domain;; Thiamine pyrophosphate enzyme, N-terminal TPP binding domain;; Thiamine pyrophosphate enzyme, central domain	Acetolactate synthase 1, chloroplastic OS=Nicotiana tabacum OX=4097 GN=ALS SURA PE=1 SV=1	hypothetical protein VITISV_001127 [Vitis vinifera]	[EH]	--	Molecular Function: magnesium ion binding (GO:0000287);; Molecular Function: acetolactate synthase activity (GO:0003984);; Biological Process: isoleucine biosynthetic process (GO:0009097);; Biological Process: valine biosynthetic process (GO:0009099);; Cellular Component: chloroplast (GO:0009507);; Biological Process: response to herbicide (GO:0009635);; Molecular Function: thiamine pyrophosphate…	K01652|0.0|vvi:100246801|K01652 E2.2.1.6L; acetolactate synthase I/II/III large subunit [EC:2.2.1.6]	[EH]	--	Thiamine pyrophosphate enzyme, N-terminal TPP binding domain;; Thiamine pyrophosphate enzyme, central domain	Acetolactate synthase 1, chloroplastic OS=Nicotiana tabacum OX=4097 GN=ALS SURA PE=1 SV=1	Acetolactate synthase 2, chloroplastic [Vitis vinifera]
mlm	2019Fruit_CurvedFruitShapeIndex	17_541550	18	4210908	18.5676	7.5622	0.13166	C/A,287	C(536,0.934):A(38,0.066)	intronic	VIT_18s0001g05220	.	.	.	[R]	General function prediction only	Cellular Component: nucleus (GO:0005634);;	--|0.0|vvi:100267825|hypothetical protein	--	--	Anaphase-promoting complex subunit 4 WD40 domain;; WD domain, G-beta repeat;; WD40-like Beta Propeller Repeat	Protein Mut11 OS=Chlamydomonas reinhardtii OX=3055 GN=Mut11 PE=2 SV=1	PREDICTED: uncharacterized WD repeat-containing protein C2A9.03 isoform X1 [Vitis vinifera]
mlm	2019Fruit_CurvedFruitShapeIndex	17_552659	18	11211922	17.8531	7.2322	0.13745	C/T,254	C(27,0.053):T(481,0.947)	intronic	VIT_18s0001g13160	.	.	.	[R]	General function prediction only	--	K07056|0.0|vvi:100262613|K07056 rsmI; 16S rRNA (cytidine1402-2'-O)-methyltransferase [EC:2.1.1.198]	--	--	Tetrapyrrole (Corrin/Porphyrin) Methylases	--	PREDICTED: uncharacterized protein LOC100262613 [Vitis vinifera] XP_010664734.1 PREDICTED: uncharacterized protein LOC100262613 [Vitis vinifera] XP_010664735.1 PREDICTED: uncharacterized protein LOC100262613 [Vitis vinifera]
mlm	2019Fruit_CurvedFruitShapeIndex	17_552894	18	11354663	22.0278	8.83482	0.16221	T/C,272	T(497,0.914):C(47,0.086)	downstream	VIT_18s0001g13340	dist=383	.	.	[R]	General function prediction only	Molecular Function: acid phosphatase activity (GO:0003993);; Cellular Component: extracellular region (GO:0005576);; Molecular Function: metal ion binding (GO:0046872);;	K22390|0.0|vvi:100247127|K22390 ACP7; acid phosphatase type 7	[G]	Carbohydrate transport and metabolism	Calcineurin-like phosphoesterase;; Purple acid Phosphatase, N-terminal domain;; Iron/zinc purple acid phosphatase-like protein C	Purple acid phosphatase 2 OS=Ipomoea batatas OX=4120 GN=PAP2 PE=1 SV=1	PREDICTED: purple acid phosphatase 2 [Vitis vinifera] CAN60822.1 hypothetical protein VITISV_037054 [Vitis vinifera] CBI19779.3 unnamed protein product, partial [Vitis vinifera]
mlm	2019Fruit_CurvedFruitShapeIndex	17_572735	18	26096613	14.3024	5.90501	0.10199	C/T,284	C(478,0.842):T(90,0.158)	intergenic	VIT_18s0041g01360;VIT_18s0041g01370	dist=19622;dist=16356	.	.	--	--	Cellular Component: chloroplast inner membrane (GO:0009706);; Biological Process: protein transport (GO:0015031);; Cellular Component: integral component of membrane (GO:0016021);;	--|0.0|vvi:100265473|hypothetical protein	[OT]	--	STI1 domain	Protein TIC 40, chloroplastic OS=Pisum sativum OX=3888 GN=TIC40 PE=1 SV=1	PREDICTED: protein TIC 40, chloroplastic isoform X1 [Vitis vinifera] CBI39284.3 unnamed protein product, partial [Vitis vinifera]	[S]	Function unknown	--	--|0.0|vvi:100256743|hypothetical protein	--	--	Leucine rich repeat;; Leucine Rich repeats (2 copies)	Disease resistance-like protein DSC1 OS=Arabidopsis thaliana OX=3702 GN=DSC1 PE=1 SV=1	unnamed protein product, partial [Vitis vinifera]
mlm	2019Fruit_CurvedFruitShapeIndex	17_574526	18	27446198	14.6721	6.03128	0.11026	G/A,267	G(502,0.940):A(32,0.060)	upstream	VIT_18s0041g02350	dist=433	.	.	[S]	Function unknown	Molecular Function: ATP binding (GO:0005524);; Biological Process: signal transduction (GO:0007165);; Biological Process: multicellular organism development (GO:0007275);; Biological Process: response to light stimulus (GO:0009416);; Biological Process: response to red light (GO:0010114);; Biological Process: defense response to bacterium (GO:0042742);; Molecular Function: ADP binding (GO:0043531…	--|1e-177|vvi:100256757|hypothetical protein	--	--	Leucine Rich repeats (2 copies);; Leucine Rich Repeat	Disease resistance-like protein CSA1 OS=Arabidopsis thaliana OX=3702 GN=CSA1 PE=4 SV=1	unnamed protein product, partial [Vitis vinifera]
mlm	2019Fruit_CurvedFruitShapeIndex	17_574527	18	27446217	14.6795	6.03415	0.11032	C/A,267	C(500,0.936):A(34,0.064)	upstream	VIT_18s0041g02350	dist=452	.	.	[S]	Function unknown	Molecular Function: ATP binding (GO:0005524);; Biological Process: signal transduction (GO:0007165);; Biological Process: multicellular organism development (GO:0007275);; Biological Process: response to light stimulus (GO:0009416);; Biological Process: response to red light (GO:0010114);; Biological Process: defense response to bacterium (GO:0042742);; Molecular Function: ADP binding (GO:0043531…	--|1e-177|vvi:100256757|hypothetical protein	--	--	Leucine Rich repeats (2 copies);; Leucine Rich Repeat	Disease resistance-like protein CSA1 OS=Arabidopsis thaliana OX=3702 GN=CSA1 PE=4 SV=1	unnamed protein product, partial [Vitis vinifera]
mlm	2019Fruit_CurvedFruitShapeIndex	17_423120	19	568811	14.8125	6.10843	0.10504	T/C,287	T(449,0.782):C(125,0.218)	intergenic	VIT_19s0014g00550;VIT_19s0014g00560	dist=4768;dist=3906	.	.	--	--	--	--|0.0|vvi:100264036|hypothetical protein	[U]	Intracellular trafficking, secretion, and vesicular transport	VHS domain;; GAT domain	TOM1-like protein 1 OS=Arabidopsis thaliana OX=3702 GN=TOL1 PE=1 SV=1	PREDICTED: TOM1-like protein 2 [Vitis vinifera] XP_010644085.1 PREDICTED: TOM1-like protein 2 [Vitis vinifera]	--	--	Cellular Component: Golgi membrane (GO:0000139);; Cellular Component: endosome (GO:0005768);; Cellular Component: Golgi apparatus (GO:0005794);; Cellular Component: trans-Golgi network (GO:0005802);; Cellular Component: integral component of membrane (GO:0016021);; Molecular Function: transferase activity, transferring glycosyl groups (GO:0016757);; Biological Process: pectin biosynthetic process…	--|0.0|vvi:100241759|hypothetical protein	[GMW]	--	Exostosin family	Probable arabinosyltransferase ARAD1 OS=Arabidopsis thaliana OX=3702 GN=ARAD1 PE=1 SV=1	PREDICTED: probable arabinosyltransferase ARAD1 isoform X2 [Vitis vinifera]
mlm	2019Fruit_CurvedFruitShapeIndex	17_442341	19	12699610	14.4229	5.84164	0.1253	T/G,205	T(341,0.832):G(69,0.168)	intergenic	VIT_19s0015g02560;VIT_19s0015g02580	dist=15017;dist=50995	.	.	[O]	Posttranslational modification, protein turnover, chaperones	Molecular Function: glutathione transferase activity (GO:0004364);;	K00799|2e-75|vvi:100247406|K00799 GST; glutathione S-transferase [EC:2.5.1.18]	[O]	Posttranslational modification, protein turnover, chaperones	Glutathione S-transferase, N-terminal domain;; Glutathione S-transferase, N-terminal domain;; Glutathione S-transferase, N-terminal domain	Glutathione S-transferase 3 OS=Glycine max OX=3847 GN=GST3 PE=1 SV=1	Glutathione S-transferase 3 [Vitis vinifera]	--	--	--	--|3e-08|vvi:100853095|hypothetical protein	--	--	--	--	hypothetical protein CK203_072693 [Vitis vinifera]
mlm	2019Fruit_CurvedFruitShapeIndex	17_443781	19	14112696	15.8701	6.37115	0.14641	C/T,200	C(378,0.945):T(22,0.055)	intergenic	VIT_19s0138g00140;VIT_19s0135g00010	dist=38635;dist=366067	.	.	[R]	General function prediction only	Cellular Component: vacuole (GO:0005773);; Cellular Component: endoplasmic reticulum (GO:0005783);; Cellular Component: plasma membrane (GO:0005886);; Cellular Component: integral component of membrane (GO:0016021);;	--|0.0|vvi:100257113|hypothetical protein	[R]	General function prediction only	C2 domain	C2 domain-containing protein At1g53590 OS=Arabidopsis thaliana OX=3702 GN=NTMC2T6.1 PE=1 SV=2	PREDICTED: C2 domain-containing protein At1g53590 isoform X1 [Vitis vinifera]	--	--	Molecular Function: allantoin:proton symporter activity (GO:0005274);; Molecular Function: ATP binding (GO:0005524);; Molecular Function: uracil transmembrane transporter activity (GO:0015210);; Cellular Component: integral component of membrane (GO:0016021);; Molecular Function: xanthine transmembrane transporter activity (GO:0042907);;	--|9e-31|vvi:100252466|hypothetical protein	--	--	Ureide permease	Ureide permease 5 OS=Arabidopsis thaliana OX=3702 GN=UPS5 PE=1 SV=1	unnamed protein product, partial [Vitis vinifera]
mlm	2019Fruit_CurvedFruitShapeIndex	17_443865	19	14142704	15.079	6.05952	0.1445	C/T,194	C(364,0.938):T(24,0.062)	intergenic	VIT_19s0138g00140;VIT_19s0135g00010	dist=68643;dist=336059	.	.	[R]	General function prediction only	Cellular Component: vacuole (GO:0005773);; Cellular Component: endoplasmic reticulum (GO:0005783);; Cellular Component: plasma membrane (GO:0005886);; Cellular Component: integral component of membrane (GO:0016021);;	--|0.0|vvi:100257113|hypothetical protein	[R]	General function prediction only	C2 domain	C2 domain-containing protein At1g53590 OS=Arabidopsis thaliana OX=3702 GN=NTMC2T6.1 PE=1 SV=2	PREDICTED: C2 domain-containing protein At1g53590 isoform X1 [Vitis vinifera]	--	--	Molecular Function: allantoin:proton symporter activity (GO:0005274);; Molecular Function: ATP binding (GO:0005524);; Molecular Function: uracil transmembrane transporter activity (GO:0015210);; Cellular Component: integral component of membrane (GO:0016021);; Molecular Function: xanthine transmembrane transporter activity (GO:0042907);;	--|9e-31|vvi:100252466|hypothetical protein	--	--	Ureide permease	Ureide permease 5 OS=Arabidopsis thaliana OX=3702 GN=UPS5 PE=1 SV=1	unnamed protein product, partial [Vitis vinifera]
mlm	2020Fruit_CurvedFruitShapeIndex	17_368027	1	7723053	15.9451	6.27504	0.18522	C/T,160	C(291,0.909):T(29,0.091)	downstream	VIT_01s0127g00380	dist=411	.	.	[O]	Posttranslational modification, protein turnover, chaperones	--	K01304|1e-159|vvi:100263616|K01304 pcp; pyroglutamyl-peptidase [EC:3.4.19.3]	[O]	Posttranslational modification, protein turnover, chaperones	Pyroglutamyl peptidase	--	PREDICTED: uncharacterized protein LOC100263616 [Vitis vinifera] CAN63940.1 hypothetical protein VITISV_032502 [Vitis vinifera] CBI28555.3 unnamed protein product, partial [Vitis vinifera]
mlm	2020Fruit_CurvedFruitShapeIndex	17_52489	2	1302967	16.4273	6.55006	0.18509	A/G,192	A(363,0.945):G(21,0.055)	intergenic	VIT_02s0025g01360;VIT_02s0025g01370	dist=27758;dist=7015	.	.	--	--	Molecular Function: DNA binding (GO:0003677);; Molecular Function: DNA-binding transcription factor activity (GO:0003700);; Cellular Component: nucleus (GO:0005634);; Biological Process: transcription, DNA-templated (GO:0006351);; Biological Process: ethylene-activated signaling pathway (GO:0009873);; Biological Process: response to chitin (GO:0010200);;	--|1e-160|vvi:100265543|hypothetical protein	--	--	AP2 domain	Ethylene-responsive transcription factor ERF061 OS=Arabidopsis thaliana OX=3702 GN=ERF061 PE=2 SV=1	unnamed protein product, partial [Vitis vinifera]	--	--	--	--|0.0|vvi:100254757|hypothetical protein	--	--	--	--	PREDICTED: uncharacterized protein LOC100254757 isoform X2 [Vitis vinifera] CBI34475.3 unnamed protein product, partial [Vitis vinifera]
mlm	2020Fruit_CurvedFruitShapeIndex	17_68431	2	13735697	17.6116	7.19238	0.12548	G/A,285	G(536,0.940):A(34,0.060)	intergenic	VIT_02s0033g00150;VIT_02s0033g00160	dist=14241;dist=8385	.	.	--	--	Cellular Component: endoplasmic reticulum membrane (GO:0005789);; Cellular Component: plasma membrane (GO:0005886);; Biological Process: defense response (GO:0006952);; Molecular Function: lipid binding (GO:0008289);; Cellular Component: endosome membrane (GO:0010008);; Cellular Component: integral component of membrane (GO:0016021);;	--|2e-18|vvi:100241468|hypothetical protein	--	--	--	Protein ENHANCED DISEASE RESISTANCE 2-like OS=Arabidopsis thaliana OX=3702 GN=EDR2L PE=2 SV=1	unnamed protein product, partial [Vitis vinifera]	--	--	Cellular Component: endoplasmic reticulum membrane (GO:0005789);; Cellular Component: plasma membrane (GO:0005886);; Biological Process: plant-type hypersensitive response (GO:0009626);; Biological Process: response to ethylene (GO:0009723);; Biological Process: response to salicylic acid (GO:0009751);; Biological Process: ethylene-activated signaling pathway (GO:0009873);; Cellular Component: en…	--|3e-81|vvi:100241468|hypothetical protein	--	--	Protein of unknown function (DUF1336)	Protein ENHANCED DISEASE RESISTANCE 2 OS=Arabidopsis thaliana OX=3702 GN=EDR2 PE=2 SV=1	unnamed protein product, partial [Vitis vinifera]
mlm	2020Fruit_CurvedFruitShapeIndex	17_83944	3	6200709	16.4999	6.48488	0.15768	G/A,161	G(52,0.161):A(270,0.839)	intergenic	VIT_03s0180g00250;VIT_03s0180g00260	dist=19349;dist=11620	.	.	[R]	General function prediction only	Molecular Function: zinc ion binding (GO:0008270);; Biological Process: lignin biosynthetic process (GO:0009809);; Molecular Function: cinnamyl-alcohol dehydrogenase activity (GO:0045551);; Molecular Function: sinapyl alcohol dehydrogenase activity (GO:0052747);;	K00083|0.0|vvi:100262421|K00083 CAD; cinnamyl-alcohol dehydrogenase [EC:1.1.1.195]	[Q]	Secondary metabolites biosynthesis, transport and catabolism	Alcohol dehydrogenase GroES-like domain;; Zinc-binding dehydrogenase	Probable cinnamyl alcohol dehydrogenase 1 OS=Aralia cordata OX=29746 GN=CAD1 PE=2 SV=1	PREDICTED: probable cinnamyl alcohol dehydrogenase 1 [Vitis vinifera] CBI40260.3 unnamed protein product, partial [Vitis vinifera]	[R]	General function prediction only	Molecular Function: zinc ion binding (GO:0008270);; Biological Process: lignin biosynthetic process (GO:0009809);; Molecular Function: cinnamyl-alcohol dehydrogenase activity (GO:0045551);; Molecular Function: sinapyl alcohol dehydrogenase activity (GO:0052747);;	K00083|0.0|vvi:100257308|K00083 CAD; cinnamyl-alcohol dehydrogenase [EC:1.1.1.195]	[Q]	Secondary metabolites biosynthesis, transport and catabolism	Alcohol dehydrogenase GroES-like domain;; Zinc-binding dehydrogenase	Probable cinnamyl alcohol dehydrogenase 1 OS=Aralia cordata OX=29746 GN=CAD1 PE=2 SV=1	PREDICTED: probable cinnamyl alcohol dehydrogenase 1 [Vitis vinifera] CBI40258.3 unnamed protein product, partial [Vitis vinifera]
mlm	2020Fruit_CurvedFruitShapeIndex	17_88457	3	9329092	16.6316	6.56234	0.17429	A/G,170	A(323,0.950):G(17,0.050)	intergenic	VIT_03s0088g01080;VIT_03s0088g01090	dist=14963;dist=11064	.	.	--	--	--	--	--	--	--	--	unnamed protein product, partial [Vitis vinifera]	--	--	--	K19041|0.0|vvi:104878839|K19041 RNF38_44; E3 ubiquitin-protein ligase RNF38/44 [EC:2.3.2.27]	[O]	Posttranslational modification, protein turnover, chaperones	Ring finger domain;; RING-H2 zinc finger domain;; Zinc finger, C3HC4 type (RING finger);; Zinc finger, C3HC4 type (RING finger);; Zinc finger, C3HC4 type (RING finger)	Probable E3 ubiquitin-protein ligase ZFP1 OS=Oryza sativa subsp. japonica OX=39947 GN=ZFP1 PE=1 SV=1	PREDICTED: RING finger protein 44 [Vitis vinifera]
mlm	2020Fruit_CurvedFruitShapeIndex	17_88459	3	9329303	16.5069	6.51388	0.17388	G/T,169	G(321,0.950):T(17,0.050)	intergenic	VIT_03s0088g01080;VIT_03s0088g01090	dist=15174;dist=10853	.	.	--	--	--	--	--	--	--	--	unnamed protein product, partial [Vitis vinifera]	--	--	--	K19041|0.0|vvi:104878839|K19041 RNF38_44; E3 ubiquitin-protein ligase RNF38/44 [EC:2.3.2.27]	[O]	Posttranslational modification, protein turnover, chaperones	Ring finger domain;; RING-H2 zinc finger domain;; Zinc finger, C3HC4 type (RING finger);; Zinc finger, C3HC4 type (RING finger);; Zinc finger, C3HC4 type (RING finger)	Probable E3 ubiquitin-protein ligase ZFP1 OS=Oryza sativa subsp. japonica OX=39947 GN=ZFP1 PE=1 SV=1	PREDICTED: RING finger protein 44 [Vitis vinifera]
mlm	2020Fruit_CurvedFruitShapeIndex	17_93367	3	12179713	14.3603	5.82751	0.136	C/T,211	C(393,0.931):T(29,0.069)	downstream	VIT_03s0132g00450	dist=874	.	.	[RTKL]	--	Molecular Function: guanylate cyclase activity (GO:0004383);; Molecular Function: protein serine/threonine kinase activity (GO:0004674);; Molecular Function: calcium ion binding (GO:0005509);; Molecular Function: ATP binding (GO:0005524);; Cellular Component: plasma membrane (GO:0005886);; Biological Process: cGMP biosynthetic process (GO:0006182);; Biological Process: defense response (GO:000695…	--|0.0|vvi:100854955|hypothetical protein	--	--	Protein kinase domain;; Protein tyrosine and serine/threonine kinase	Wall-associated receptor kinase-like 10 OS=Arabidopsis thaliana OX=3702 GN=WAKL10 PE=2 SV=1	Wall-associated receptor kinase-like 9 [Vitis vinifera]
mlm	2020Fruit_CurvedFruitShapeIndex	17_99150	3	16225249	14.5799	5.90299	0.1364	G/A,207	G(379,0.915):A(35,0.085)	intergenic	VIT_03s0017g00940;VIT_03s0017g00950	dist=15399;dist=25724	.	.	[C]	Energy production and conversion	Molecular Function: plastoquinol--plastocyanin reductase activity (GO:0009496);; Cellular Component: chloroplast thylakoid membrane (GO:0009535);; Biological Process: photosynthesis (GO:0015979);; Cellular Component: integral component of membrane (GO:0016021);; Molecular Function: electron transporter, transferring electrons within cytochrome b6/f complex of photosystem II activity (GO:0045158);…	K02636|1e-148|vvi:100245219|K02636 petC; cytochrome b6-f complex iron-sulfur subunit [EC:7.1.1.6]	[C]	Energy production and conversion	Rieske [2Fe-2S] domain	Cytochrome b6-f complex iron-sulfur subunit 2, chloroplastic OS=Nicotiana tabacum OX=4097 GN=petC2 PE=2 SV=1	PREDICTED: cytochrome b6-f complex iron-sulfur subunit 2, chloroplastic [Vitis vinifera]	[O]	Posttranslational modification, protein turnover, chaperones	Molecular Function: thiol-dependent ubiquitin-specific protease activity (GO:0004843);; Cellular Component: nucleus (GO:0005634);; Cellular Component: cytosol (GO:0005829);; Biological Process: ubiquitin-dependent protein catabolic process (GO:0006511);; Molecular Function: zinc ion binding (GO:0008270);; Biological Process: embryo development ending in seed dormancy (GO:0009793);; Biological Pro…	K11836|9e-57|vvi:100264052|K11836 USP5_13; ubiquitin carboxyl-terminal hydrolase 5/13 [EC:3.4.19.12]	[O]	Posttranslational modification, protein turnover, chaperones	UBA/TS-N domain	Ubiquitin carboxyl-terminal hydrolase 14 OS=Arabidopsis thaliana OX=3702 GN=UBP14 PE=1 SV=1	unnamed protein product, partial [Vitis vinifera]
mlm	2020Fruit_CurvedFruitShapeIndex	17_102812	3	18844835	17.0431	6.75276	0.18011	A/G,184	A(346,0.940):G(22,0.060)	intergenic	VIT_03s0017g02130;VIT_03s0017g02140	dist=36915;dist=1679	.	.	--	--	Molecular Function: DNA binding (GO:0003677);; Molecular Function: DNA-binding transcription factor activity (GO:0003700);; Cellular Component: nucleus (GO:0005634);; Biological Process: regulation of transcription, DNA-templated (GO:0006355);; Biological Process: flower development (GO:0009908);; Biological Process: negative regulation of flower development (GO:0009910);; Biological Process: cel…	--|1e-36|vvi:100251787|hypothetical protein	[R]	General function prediction only	--	Protein SUPPRESSOR OF FRI 4 OS=Arabidopsis thaliana OX=3702 GN=SUF4 PE=1 SV=1	unnamed protein product, partial [Vitis vinifera]	--	--	Biological Process: metabolic process (GO:0008152);; Molecular Function: transferase activity, transferring hexosyl groups (GO:0016758);;	--|0.0|vvi:100244985|hypothetical protein	[GC]	--	UDP-glucoronosyl and UDP-glucosyl transferase	Putative UDP-glucose flavonoid 3-O-glucosyltransferase 3 OS=Fragaria ananassa OX=3747 GN=GT3 PE=2 SV=1	PREDICTED: anthocyanidin 3-O-glucosyltransferase 6-like [Vitis vinifera]
mlm	2020Fruit_CurvedFruitShapeIndex	17_391602	4	1526149	15.3748	6.16189	0.16207	C/T,188	C(40,0.106):T(336,0.894)	intronic	VIT_04s0008g01900	.	.	.	--	--	--	--|1e-127|vvi:100249293|hypothetical protein	--	--	--	--	unnamed protein product, partial [Vitis vinifera]
mlm	2020Fruit_CurvedFruitShapeIndex	17_393486	4	2829037	14.3093	5.80629	0.11807	A/T,209	A(391,0.935):T(27,0.065)	intronic	VIT_04s0008g03410	.	.	.	--	--	--	--|1e-137|vvi:100262893|hypothetical protein	--	--	--	--	PREDICTED: uncharacterized protein LOC100262893 [Vitis vinifera] CBI20854.3 unnamed protein product, partial [Vitis vinifera]
mlm	2020Fruit_CurvedFruitShapeIndex	17_402449	4	10338746	14.3483	5.91984	0.10516	G/A,281	G(520,0.925):A(42,0.075)	intergenic	VIT_04s0079g00140;VIT_04s0079g00160	dist=6968;dist=64234	.	.	--	--	--	--|2e-13|vvi:109121809|hypothetical protein	--	--	--	--	unnamed protein product, partial [Vitis vinifera]	--	--	Molecular Function: DNA-binding transcription factor activity (GO:0003700);; Cellular Component: nucleus (GO:0005634);; Biological Process: transcription, DNA-templated (GO:0006351);; Biological Process: response to auxin (GO:0009733);; Biological Process: auxin-activated signaling pathway (GO:0009734);; Biological Process: flower development (GO:0009908);; Molecular Function: sequence-specific D…	--|1e-131|vvi:100258129|hypothetical protein	--	--	B3 DNA binding domain	Auxin response factor 8 OS=Arabidopsis thaliana OX=3702 GN=ARF8 PE=1 SV=2	Auxin response factor 8 [Vitis vinifera]
mlm	2020Fruit_CurvedFruitShapeIndex	17_413177	4	17462897	15.433	6.34126	0.11183	A/C,279	A(520,0.932):C(38,0.068)	intronic	VIT_04s0023g01040	.	.	.	--	--	Cellular Component: plasma membrane (GO:0005886);; Molecular Function: zinc ion binding (GO:0008270);; Molecular Function: ubiquitin binding (GO:0043130);;	--|0.0|vvi:100244429|hypothetical protein	[TZ]	--	Protein DA1;; LIM domain	Protein DA1-related 1 OS=Arabidopsis thaliana OX=3702 GN=DAR1 PE=1 SV=3	unnamed protein product, partial [Vitis vinifera]
mlm	2020Fruit_CurvedFruitShapeIndex	17_413855	4	17903556	14.8689	6.1305	0.10571	G/A,287	G(537,0.936):A(37,0.064)	UTR5	VIT_04s0023g01400	transcript:VIT_04s0023g01400.t01:c.-177C>T	.	.	[T]	Signal transduction mechanisms	Molecular Function: phosphoprotein phosphatase activity (GO:0004721);; Biological Process: protein dephosphorylation (GO:0006470);; Molecular Function: metal ion binding (GO:0046872);;	K17508|0.0|vvi:100261557|K17508 PTC7; protein phosphatase PTC7 [EC:3.1.3.16]	[T]	Signal transduction mechanisms	Stage II sporulation protein E (SpoIIE);; Protein phosphatase 2C;; Protein phosphatase 2C	Probable protein phosphatase 2C 55 OS=Arabidopsis thaliana OX=3702 GN=At4g16580 PE=2 SV=2	PREDICTED: probable protein phosphatase 2C 55 isoform X2 [Vitis vinifera]
mlm	2020Fruit_CurvedFruitShapeIndex	17_414350	4	18157354	14.9237	6.15086	0.10619	T/C,286	T(505,0.883):C(67,0.117)	intergenic	VIT_04s0023g01620;VIT_04s0023g01630	dist=8465;dist=9589	.	.	--	--	--	--|2e-20|vvi:100249598|hypothetical protein	--	--	--	--	PREDICTED: uncharacterized protein LOC100249598 [Vitis vinifera] CBI17532.3 unnamed protein product, partial [Vitis vinifera]	[Q]	Secondary metabolites biosynthesis, transport and catabolism	Molecular Function: iron ion binding (GO:0005506);; Cellular Component: endoplasmic reticulum (GO:0005783);; Biological Process: response to brassinosteroid (GO:0009741);; Biological Process: response to jasmonic acid (GO:0009753);; Biological Process: unidimensional cell growth (GO:0009826);; Biological Process: jasmonic acid mediated signaling pathway (GO:0009867);; Molecular Function: steroid …	K09587|0.0|vvi:100241065|K09587 CYP90B1; steroid 22-alpha-hydroxylase [EC:1.14.13.-]	[QI]	--	Cytochrome P450	Cytochrome P450 90B1 OS=Arabidopsis thaliana OX=3702 GN=CYP90B1 PE=1 SV=2	PREDICTED: cytochrome P450 90B1 [Vitis vinifera] RVW71972.1 Cytochrome P450 90B1 [Vitis vinifera]
mlm	2020Fruit_CurvedFruitShapeIndex	17_420918	4	23072454	17.053	6.74958	0.16705	C/T,179	C(339,0.947):T(19,0.053)	UTR3	VIT_04s0044g01510	transcript:VIT_04s0044g01510.t01:c.*5G>A	.	.	--	--	Cellular Component: nucleus (GO:0005634);; Cellular Component: cytosol (GO:0005829);; Biological Process: transcription, DNA-templated (GO:0006351);; Biological Process: regulation of transcription, DNA-templated (GO:0006355);; Cellular Component: chloroplast (GO:0009507);; Molecular Function: NAD-dependent histone deacetylase activity (H3-K14 specific) (GO:0032041);; Molecular Function: tubulin …	--|0.0|vvi:100244854|hypothetical protein	[B]	Chromatin structure and dynamics	Histone deacetylase domain	Histone deacetylase 14 OS=Arabidopsis thaliana OX=3702 GN=HDA14 PE=1 SV=1	PREDICTED: histone deacetylase 14 isoform X1 [Vitis vinifera] CBI37522.3 unnamed protein product, partial [Vitis vinifera]
mlm	2020Fruit_CurvedFruitShapeIndex	17_420921	4	23072644	17.1623	6.79593	0.16853	C/T,181	C(343,0.948):T(19,0.052)	exonic	VIT_04s0044g01510	.	nonsynonymous SNV	VIT_04s0044g01510:transcript:VIT_04s0044g01510.t01:exon9:c.G1129A:p.V377I	--	--	Cellular Component: nucleus (GO:0005634);; Cellular Component: cytosol (GO:0005829);; Biological Process: transcription, DNA-templated (GO:0006351);; Biological Process: regulation of transcription, DNA-templated (GO:0006355);; Cellular Component: chloroplast (GO:0009507);; Molecular Function: NAD-dependent histone deacetylase activity (H3-K14 specific) (GO:0032041);; Molecular Function: tubulin …	--|0.0|vvi:100244854|hypothetical protein	[B]	Chromatin structure and dynamics	Histone deacetylase domain	Histone deacetylase 14 OS=Arabidopsis thaliana OX=3702 GN=HDA14 PE=1 SV=1	PREDICTED: histone deacetylase 14 isoform X1 [Vitis vinifera] CBI37522.3 unnamed protein product, partial [Vitis vinifera]
mlm	2020Fruit_CurvedFruitShapeIndex	17_506699	5	7396239	16.5104	6.74422	0.12422	C/T,269	C(509,0.946):T(29,0.054)	intergenic	VIT_05s0049g00340;VIT_05s0049g00350	dist=4586;dist=9172	.	.	[R]	General function prediction only	Molecular Function: oxidoreductase activity (GO:0016491);; Molecular Function: metal ion binding (GO:0046872);;	--|0.0|vvi:109121508|hypothetical protein	[QR]	--	2OG-Fe(II) oxygenase superfamily;; non-haem dioxygenase in morphine synthesis N-terminal	1-aminocyclopropane-1-carboxylate oxidase homolog 1 OS=Arabidopsis thaliana OX=3702 GN=At1g06620 PE=2 SV=1	PREDICTED: 1-aminocyclopropane-1-carboxylate oxidase homolog 1-like [Vitis vinifera]	[R]	General function prediction only	Molecular Function: oxidoreductase activity (GO:0016491);; Molecular Function: metal ion binding (GO:0046872);;	--|0.0|vvi:100264824|hypothetical protein	[QR]	--	2OG-Fe(II) oxygenase superfamily;; non-haem dioxygenase in morphine synthesis N-terminal	1-aminocyclopropane-1-carboxylate oxidase homolog 1 OS=Arabidopsis thaliana OX=3702 GN=At1g06620 PE=2 SV=1	PREDICTED: 1-aminocyclopropane-1-carboxylate oxidase homolog 1 [Vitis vinifera]
mlm	2020Fruit_CurvedFruitShapeIndex	17_516416	5	13538149	14.97	5.91385	0.25353	T/C,154	T(287,0.932):C(21,0.068)	intergenic	VIT_05s0136g00210;VIT_05s0136g00240	dist=19698;dist=23208	.	.	--	--	--	--|1e-146|vvi:104878159|hypothetical protein	[R]	General function prediction only	Retrotransposon gag protein	--	hypothetical protein CK203_045779 [Vitis vinifera]	--	--	--	K21437|0.0|vvi:100263242|K21437 ANKRD13; ankyrin repeat domain-containing protein 13	[R]	General function prediction only	GPCR-chaperone;; Ankyrin repeats (many copies)	--	PREDICTED: ankyrin repeat domain-containing protein 13C [Vitis vinifera]
mlm	2020Fruit_CurvedFruitShapeIndex	17_524042	5	17535604	16.2611	6.44256	0.15103	G/T,173	G(43,0.124):T(303,0.876)	upstream	VIT_05s0029g01420	dist=923	.	.	[R]	General function prediction only	Cellular Component: integral component of plasma membrane (GO:0005887);; Biological Process: cell death (GO:0008219);; Biological Process: response to light stimulus (GO:0009416);; Biological Process: response to virus (GO:0009615);; Biological Process: response to bacterium (GO:0009617);; Biological Process: response to salicylic acid (GO:0009751);; Biological Process: defense response to bacter…	--|0.0|vvi:100258983|hypothetical protein	[R]	General function prediction only	Ankyrin repeats (3 copies);; Ankyrin repeats (many copies);; Domain of unknown function;; Ankyrin repeat;; Ankyrin repeat;; Ankyrin repeats (many copies);; gag-polypeptide of LTR copia-type	Protein ACCELERATED CELL DEATH 6 OS=Arabidopsis thaliana OX=3702 GN=ACD6 PE=1 SV=1	PREDICTED: protein ACCELERATED CELL DEATH 6 isoform X1 [Vitis vinifera] XP_010650280.1 PREDICTED: protein ACCELERATED CELL DEATH 6 isoform X1 [Vitis vinifera]
mlm	2020Fruit_CurvedFruitShapeIndex	17_524632	5	17998570	18.1202	6.98763	0.2082	G/T,146	G(273,0.935):T(19,0.065)	intergenic	VIT_05s0062g00020;VIT_05s0062g00050	dist=1045;dist=166580	.	.	--	--	--	--|1e-149|vvi:100246886|hypothetical protein	[R]	General function prediction only	--	F-box/LRR-repeat protein At3g48880 OS=Arabidopsis thaliana OX=3702 GN=At3g48880 PE=2 SV=1	unnamed protein product, partial [Vitis vinifera]	--	--	Molecular Function: serine-type endopeptidase activity (GO:0004252);; Cellular Component: chloroplast (GO:0009507);; Cellular Component: chloroplast stromal thylakoid (GO:0009533);; Cellular Component: chloroplast thylakoid membrane (GO:0009535);; Cellular Component: chloroplast stroma (GO:0009570);; Biological Process: chloroplast organization (GO:0009658);; Cellular Component: chloroplast envel…	--|2e-43|vvi:100251195|hypothetical protein	[O]	Posttranslational modification, protein turnover, chaperones	PDZ domain	Protease Do-like 2, chloroplastic OS=Arabidopsis thaliana OX=3702 GN=DEGP2 PE=1 SV=2	unnamed protein product, partial [Vitis vinifera]
mlm	2020Fruit_CurvedFruitShapeIndex	17_527290	5	19730584	15.5036	6.04778	0.17053	C/T,143	C(58,0.203):T(228,0.797)	intronic	VIT_05s0062g01080	.	.	.	--	--	Molecular Function: translation initiation factor activity (GO:0003743);; Cellular Component: cytosol (GO:0005829);; Cellular Component: eukaryotic translation initiation factor 3 complex (GO:0005852);; Biological Process: response to auxin (GO:0009733);; Biological Process: response to abscisic acid (GO:0009737);; Biological Process: abscisic acid-activated signaling pathway (GO:0009738);; Biolo…	K03247|0.0|vvi:100248036|K03247 EIF3H; translation initiation factor 3 subunit H	[J]	Translation, ribosomal structure and biogenesis	JAB1/Mov34/MPN/PAD-1 ubiquitin protease	Eukaryotic translation initiation factor 3 subunit H OS=Arabidopsis thaliana OX=3702 GN=TIF3H1 PE=1 SV=2	PREDICTED: eukaryotic translation initiation factor 3 subunit H [Vitis vinifera] CBI39440.3 unnamed protein product, partial [Vitis vinifera]
mlm	2020Fruit_CurvedFruitShapeIndex	17_528926	5	20785814	21.598	8.66003	0.16196	T/C,266	T(505,0.949):C(27,0.051)	intronic	VIT_05s0124g00250	.	.	.	[R]	General function prediction only	Cellular Component: nucleus (GO:0005634);; Biological Process: regulation of transcription, DNA-templated (GO:0006355);; Molecular Function: zinc ion binding (GO:0008270);; Molecular Function: histone methyltransferase activity (H3-K4 specific) (GO:0042800);; Biological Process: histone H3-K4 methylation (GO:0051568);;	--|0.0|vvi:100263501|hypothetical protein	[BK]	--	PHD-zinc-finger like domain;; PHD-like zinc-binding domain;; SET domain;; PWWP domain;; F/Y rich C-terminus;; F/Y-rich N-terminus;; PHD-finger	Histone-lysine N-methyltransferase ATX2 OS=Arabidopsis thaliana OX=3702 GN=ATX2 PE=2 SV=1	PREDICTED: histone-lysine N-methyltransferase ATX1 [Vitis vinifera] XP_010650471.1 PREDICTED: histone-lysine N-methyltransferase ATX1 [Vitis vinifera] XP_019075551.1 PREDICTED: histone-lysine N-methyltransferase ATX1 [Vitis vinifera]
mlm	2020Fruit_CurvedFruitShapeIndex	17_534069	5	24427236	17.0911	6.91618	0.1395	T/G,239	T(448,0.937):G(30,0.063)	downstream	VIT_05s0094g01090	dist=159	.	.	--	--	Molecular Function: methionine adenosyltransferase activity (GO:0004478);; Molecular Function: ATP binding (GO:0005524);; Cellular Component: cytoplasm (GO:0005737);; Biological Process: S-adenosylmethionine biosynthetic process (GO:0006556);; Biological Process: one-carbon metabolic process (GO:0006730);; Molecular Function: metal ion binding (GO:0046872);;	K00789|3e-18|vvi:100243560|K00789 metK; S-adenosylmethionine synthetase [EC:2.5.1.6]	[H]	Coenzyme transport and metabolism	--	S-adenosylmethionine synthase 5 OS=Vitis vinifera OX=29760 GN=METK5 PE=3 SV=1	unnamed protein product, partial [Vitis vinifera]
mlm	2020Fruit_CurvedFruitShapeIndex	17_534721	5	24804191	14.4126	5.95043	0.1025	C/T,286	C(541,0.946):T(31,0.054)	intergenic	VIT_05s0094g01520;VIT_05s0094g01530	dist=1603;dist=2318	.	.	--	--	Biological Process: response to desiccation (GO:0009269);;	--|0.0|vvi:100266227|hypothetical protein	--	--	Late embryogenesis abundant protein	Desiccation protectant protein Lea14 homolog OS=Glycine max OX=3847 PE=2 SV=1	unnamed protein product, partial [Vitis vinifera]	--	--	Cellular Component: nucleus (GO:0005634);; Cellular Component: endoplasmic reticulum (GO:0005783);; Biological Process: multicellular organism development (GO:0007275);; Biological Process: positive regulation of cell proliferation (GO:0008284);; Cellular Component: integral component of membrane (GO:0016021);; Biological Process: cellular response to auxin stimulus (GO:0071365);;	--	--	--	--	Protein AUXIN-REGULATED GENE INVOLVED IN ORGAN SIZE OS=Brassica rapa subsp. pekinensis OX=51351 GN=ARGOS PE=2 SV=2	ARGOS-like protein [Ricinus communis] EEF29048.1 conserved hypothetical protein [Ricinus communis]
mlm	2020Fruit_CurvedFruitShapeIndex	17_211324	6	14073766	25.8288	10.2282	0.18786	A/G,271	A(513,0.946):G(29,0.054)	intronic	VIT_06s0009g01890	.	.	.	[A]	RNA processing and modification	Molecular Function: nucleic acid binding (GO:0003676);; Molecular Function: exonuclease activity (GO:0004527);;	K13288|1e-179|vvi:100251263|K13288 orn; oligoribonuclease [EC:3.1.-.-]	[A]	RNA processing and modification	Exonuclease	Oligoribonuclease OS=Arabidopsis thaliana OX=3702 GN=At2g26970 PE=2 SV=2	PREDICTED: oligoribonuclease [Vitis vinifera] CBI24335.3 unnamed protein product, partial [Vitis vinifera]
mlm	2020Fruit_CurvedFruitShapeIndex	17_212547	6	15006315	17.7237	7.23859	0.126	C/T,287	C(530,0.923):T(44,0.077)	exonic	VIT_06s0009g02460	.	nonsynonymous SNV	VIT_06s0009g02460:transcript:VIT_06s0009g02460.t01:exon1:c.C1082T:p.T361I	--	--	Molecular Function: DNA-binding transcription factor activity (GO:0003700);; Cellular Component: nucleus (GO:0005634);; Biological Process: transcription, DNA-templated (GO:0006351);; Biological Process: regulation of transcription, DNA-templated (GO:0006355);; Molecular Function: metal ion binding (GO:0046872);; Biological Process: pollen sperm cell differentiation (GO:0048235);;	--|0.0|vvi:104879681|hypothetical protein	[R]	General function prediction only	C2H2-type zinc finger	Zinc finger protein ZAT3 OS=Arabidopsis thaliana OX=3702 GN=ZAT3 PE=1 SV=1	PREDICTED: uncharacterized protein LOC104879681 [Vitis vinifera]
mlm	2020Fruit_CurvedFruitShapeIndex	17_213756	6	16266795	14.3773	5.93761	0.10221	G/A,287	G(484,0.843):A(90,0.157)	exonic	VIT_06s0009g03120	.	nonsynonymous SNV	VIT_06s0009g03120:transcript:VIT_06s0009g03120.t01:exon1:c.G707A:p.G236E	[Q]	Secondary metabolites biosynthesis, transport and catabolism	Molecular Function: monooxygenase activity (GO:0004497);; Molecular Function: iron ion binding (GO:0005506);; Cellular Component: endoplasmic reticulum membrane (GO:0005789);; Biological Process: indoleacetic acid biosynthetic process (GO:0009684);; Cellular Component: membrane (GO:0016020);; Cellular Component: integral component of membrane (GO:0016021);; Molecular Function: oxidoreductase acti…	K12153|0.0|vvi:100260154|K12153 CYP79A2; phenylalanine N-monooxygenase [EC:1.14.14.40]	[Q]	Secondary metabolites biosynthesis, transport and catabolism	Cytochrome P450	Phenylalanine N-monooxygenase OS=Arabidopsis thaliana OX=3702 GN=CYP79A2 PE=1 SV=1	Phenylalanine N-monooxygenase [Vitis vinifera]
mlm	2020Fruit_CurvedFruitShapeIndex	17_164073	7	458144	20.4624	8.23245	0.15261	G/A,263	G(492,0.935):A(34,0.065)	intergenic	VIT_07s0141g00780;VIT_07s0141g00800	dist=9053;dist=3448	.	.	--	--	Molecular Function: RNA binding (GO:0003723);; Molecular Function: endonuclease activity (GO:0004519);; Cellular Component: mitochondrion (GO:0005739);; Biological Process: RNA modification (GO:0009451);; Cellular Component: intracellular membrane-bounded organelle (GO:0043231);;	--|0.0|vvi:100244169|hypothetical protein	[R]	General function prediction only	PPR repeat family;; PPR repeat;; PPR repeat;; Pentatricopeptide repeat domain;; Pentacotripeptide-repeat region of PRORP;; Mitochondrial 28S ribosomal protein S27	Pentatricopeptide repeat-containing protein At3g22470, mitochondrial OS=Arabidopsis thaliana OX=3702 GN=At3g22470 PE=1 SV=1	PREDICTED: pentatricopeptide repeat-containing protein At1g63330 [Vitis vinifera] CBI17955.3 unnamed protein product, partial [Vitis vinifera]	--	--	Molecular Function: RNA binding (GO:0003723);; Cellular Component: nucleus (GO:0005634);; Cellular Component: cytoplasm (GO:0005737);; Biological Process: transcription, DNA-templated (GO:0006351);; Biological Process: regulation of transcription, DNA-templated (GO:0006355);; Biological Process: positive regulation of flower development (GO:0009911);;	K21444|0.0|vvi:100266515|K21444 PCBP3_4; poly(rC)-binding protein 3/4	[AR]	--	KH domain;; KH domain;; BMC domain	Flowering locus K homology domain OS=Arabidopsis thaliana OX=3702 GN=FLK PE=1 SV=1	PREDICTED: flowering locus K homology domain isoform X1 [Vitis vinifera] CBI17956.3 unnamed protein product, partial [Vitis vinifera]
mlm	2020Fruit_CurvedFruitShapeIndex	17_165943	7	1909757	27.3283	10.8219	0.19429	A/G,287	A(522,0.909):G(52,0.091)	intronic	VIT_07s0104g00760	.	.	.	--	--	Molecular Function: cation channel activity (GO:0005261);; Molecular Function: mechanosensitive ion channel activity (GO:0008381);; Cellular Component: membrane (GO:0016020);; Cellular Component: integral component of membrane (GO:0016021);; Biological Process: regulation of membrane potential (GO:0042391);; Biological Process: detection of mechanical stimulus (GO:0050982);; Biological Process: c…	K22128|0.0|vvi:100254568|K22128 PIEZO1_2; piezo-type mechanosensitive ion channel component 1/2	[S]	Function unknown	Piezo non-specific cation channel, R-Ras-binding domain	Piezo-type mechanosensitive ion channel homolog OS=Arabidopsis thaliana OX=3702 GN=At2g48060/At2g48040/At2g48050 PE=2 SV=1	PREDICTED: piezo-type mechanosensitive ion channel homolog isoform X1 [Vitis vinifera] XP_019076638.1 PREDICTED: piezo-type mechanosensitive ion channel homolog isoform X1 [Vitis vinifera] XP_019076639.1 PREDICTED: piezo-type mechanosensitive ion channel homolog isoform X1 [Vitis vinifera]
mlm	2020Fruit_CurvedFruitShapeIndex	17_165944	7	1909812	20.187	8.17837	0.14352	T/C,287	T(521,0.908):C(53,0.092)	intronic	VIT_07s0104g00760	.	.	.	--	--	Molecular Function: cation channel activity (GO:0005261);; Molecular Function: mechanosensitive ion channel activity (GO:0008381);; Cellular Component: membrane (GO:0016020);; Cellular Component: integral component of membrane (GO:0016021);; Biological Process: regulation of membrane potential (GO:0042391);; Biological Process: detection of mechanical stimulus (GO:0050982);; Biological Process: c…	K22128|0.0|vvi:100254568|K22128 PIEZO1_2; piezo-type mechanosensitive ion channel component 1/2	[S]	Function unknown	Piezo non-specific cation channel, R-Ras-binding domain	Piezo-type mechanosensitive ion channel homolog OS=Arabidopsis thaliana OX=3702 GN=At2g48060/At2g48040/At2g48050 PE=2 SV=1	PREDICTED: piezo-type mechanosensitive ion channel homolog isoform X1 [Vitis vinifera] XP_019076638.1 PREDICTED: piezo-type mechanosensitive ion channel homolog isoform X1 [Vitis vinifera] XP_019076639.1 PREDICTED: piezo-type mechanosensitive ion channel homolog isoform X1 [Vitis vinifera]
mlm	2020Fruit_CurvedFruitShapeIndex	17_165946	7	1909841	20.187	8.17837	0.14352	T/C,287	T(521,0.908):C(53,0.092)	intronic	VIT_07s0104g00760	.	.	.	--	--	Molecular Function: cation channel activity (GO:0005261);; Molecular Function: mechanosensitive ion channel activity (GO:0008381);; Cellular Component: membrane (GO:0016020);; Cellular Component: integral component of membrane (GO:0016021);; Biological Process: regulation of membrane potential (GO:0042391);; Biological Process: detection of mechanical stimulus (GO:0050982);; Biological Process: c…	K22128|0.0|vvi:100254568|K22128 PIEZO1_2; piezo-type mechanosensitive ion channel component 1/2	[S]	Function unknown	Piezo non-specific cation channel, R-Ras-binding domain	Piezo-type mechanosensitive ion channel homolog OS=Arabidopsis thaliana OX=3702 GN=At2g48060/At2g48040/At2g48050 PE=2 SV=1	PREDICTED: piezo-type mechanosensitive ion channel homolog isoform X1 [Vitis vinifera] XP_019076638.1 PREDICTED: piezo-type mechanosensitive ion channel homolog isoform X1 [Vitis vinifera] XP_019076639.1 PREDICTED: piezo-type mechanosensitive ion channel homolog isoform X1 [Vitis vinifera]
mlm	2020Fruit_CurvedFruitShapeIndex	17_165948	7	1910109	20.187	8.17837	0.14352	C/T,287	C(521,0.908):T(53,0.092)	intronic	VIT_07s0104g00760	.	.	.	--	--	Molecular Function: cation channel activity (GO:0005261);; Molecular Function: mechanosensitive ion channel activity (GO:0008381);; Cellular Component: membrane (GO:0016020);; Cellular Component: integral component of membrane (GO:0016021);; Biological Process: regulation of membrane potential (GO:0042391);; Biological Process: detection of mechanical stimulus (GO:0050982);; Biological Process: c…	K22128|0.0|vvi:100254568|K22128 PIEZO1_2; piezo-type mechanosensitive ion channel component 1/2	[S]	Function unknown	Piezo non-specific cation channel, R-Ras-binding domain	Piezo-type mechanosensitive ion channel homolog OS=Arabidopsis thaliana OX=3702 GN=At2g48060/At2g48040/At2g48050 PE=2 SV=1	PREDICTED: piezo-type mechanosensitive ion channel homolog isoform X1 [Vitis vinifera] XP_019076638.1 PREDICTED: piezo-type mechanosensitive ion channel homolog isoform X1 [Vitis vinifera] XP_019076639.1 PREDICTED: piezo-type mechanosensitive ion channel homolog isoform X1 [Vitis vinifera]
mlm	2020Fruit_CurvedFruitShapeIndex	17_165952	7	1911848	27.2869	10.8069	0.19399	C/G,287	C(520,0.906):G(54,0.094)	intronic	VIT_07s0104g00760	.	.	.	--	--	Molecular Function: cation channel activity (GO:0005261);; Molecular Function: mechanosensitive ion channel activity (GO:0008381);; Cellular Component: membrane (GO:0016020);; Cellular Component: integral component of membrane (GO:0016021);; Biological Process: regulation of membrane potential (GO:0042391);; Biological Process: detection of mechanical stimulus (GO:0050982);; Biological Process: c…	K22128|0.0|vvi:100254568|K22128 PIEZO1_2; piezo-type mechanosensitive ion channel component 1/2	[S]	Function unknown	Piezo non-specific cation channel, R-Ras-binding domain	Piezo-type mechanosensitive ion channel homolog OS=Arabidopsis thaliana OX=3702 GN=At2g48060/At2g48040/At2g48050 PE=2 SV=1	PREDICTED: piezo-type mechanosensitive ion channel homolog isoform X1 [Vitis vinifera] XP_019076638.1 PREDICTED: piezo-type mechanosensitive ion channel homolog isoform X1 [Vitis vinifera] XP_019076639.1 PREDICTED: piezo-type mechanosensitive ion channel homolog isoform X1 [Vitis vinifera]
mlm	2020Fruit_CurvedFruitShapeIndex	17_172935	7	7048640	19.9862	8.10232	0.14209	C/T,287	C(460,0.801):T(114,0.199)	intergenic	VIT_07s0005g03960;VIT_07s0005g03970	dist=3721;dist=1848	.	.	[E]	Amino acid transport and metabolism	Biological Process: response to wounding (GO:0009611);; Biological Process: response to abscisic acid (GO:0009737);; Biological Process: response to salicylic acid (GO:0009751);; Biological Process: response to jasmonic acid (GO:0009753);; Cellular Component: integral component of membrane (GO:0016021);; Biological Process: hyperosmotic salinity response (GO:0042538);; Biological Process: defense…	--|0.0|vvi:100246389|hypothetical protein	[E]	Amino acid transport and metabolism	POT family;; Major Facilitator Superfamily	Protein NRT1/ PTR FAMILY 5.2 OS=Arabidopsis thaliana OX=3702 GN=NPF5.2 PE=2 SV=1	PREDICTED: protein NRT1/ PTR FAMILY 5.2 [Vitis vinifera]	[E]	Amino acid transport and metabolism	Biological Process: response to wounding (GO:0009611);; Biological Process: response to abscisic acid (GO:0009737);; Biological Process: response to salicylic acid (GO:0009751);; Biological Process: response to jasmonic acid (GO:0009753);; Cellular Component: integral component of membrane (GO:0016021);; Biological Process: hyperosmotic salinity response (GO:0042538);; Biological Process: defense…	--|0.0|vvi:100251533|hypothetical protein	[E]	Amino acid transport and metabolism	POT family	Protein NRT1/ PTR FAMILY 5.2 OS=Arabidopsis thaliana OX=3702 GN=NPF5.2 PE=2 SV=1	PREDICTED: protein NRT1/ PTR FAMILY 5.2 isoform X1 [Vitis vinifera]
mlm	2020Fruit_CurvedFruitShapeIndex	17_173150	7	7207450	14.1475	5.84206	0.10157	C/T,282	C(531,0.941):T(33,0.059)	intronic	VIT_07s0005g04110	.	.	.	[M]	Cell wall/membrane/envelope biogenesis	Cellular Component: Golgi apparatus (GO:0005794);; Cellular Component: plasma membrane (GO:0005886);; Biological Process: plant-type primary cell wall biogenesis (GO:0009833);; Biological Process: plant-type secondary cell wall biogenesis (GO:0009834);; Cellular Component: integral component of membrane (GO:0016021);; Molecular Function: cellulose synthase activity (GO:0016759);; Molecular Functi…	K10999|0.0|vvi:100241197|K10999 CESA; cellulose synthase A [EC:2.4.1.12]	--	--	Cellulose synthase;; Zinc-binding RING-finger;; Glycosyl transferase family group 2	Cellulose synthase A catalytic subunit 4 [UDP-forming] OS=Arabidopsis thaliana OX=3702 GN=CESA4 PE=1 SV=1	PREDICTED: cellulose synthase A catalytic subunit 4 [UDP-forming] [Vitis vinifera]
mlm	2020Fruit_CurvedFruitShapeIndex	17_173305	7	7304129	15.7985	6.4936	0.11232	G/A,287	G(474,0.826):A(100,0.174)	intronic	VIT_07s0005g04190	.	.	.	[R]	General function prediction only	Cellular Component: nucleus (GO:0005634);; Cellular Component: chromosome (GO:0005694);; Molecular Function: zinc ion binding (GO:0008270);; Molecular Function: histone-lysine N-methyltransferase activity (GO:0018024);; Biological Process: RNA-directed DNA methylation (GO:0080188);;	--|0.0|vvi:100243013|hypothetical protein	[BK]	--	Ubiquitin-binding WIYLD domain;; SET domain;; Pre-SET motif	Probable inactive histone-lysine N-methyltransferase SUVR2 OS=Arabidopsis thaliana OX=3702 GN=SUVR2 PE=1 SV=2	PREDICTED: probable inactive histone-lysine N-methyltransferase SUVR2 isoform X1 [Vitis vinifera] XP_010652406.1 PREDICTED: probable inactive histone-lysine N-methyltransferase SUVR2 isoform X1 [Vitis vinifera]
mlm	2020Fruit_CurvedFruitShapeIndex	17_175993	7	9281757	18.7672	7.53793	0.14125	C/G,237	C(444,0.937):G(30,0.063)	intergenic	VIT_07s0005g05270;VIT_07s0005g05300	dist=14398;dist=5427	.	.	[Q]	Secondary metabolites biosynthesis, transport and catabolism	Molecular Function: iron ion binding (GO:0005506);; Cellular Component: integral component of membrane (GO:0016021);; Molecular Function: heme binding (GO:0020037);; Molecular Function: dammarenediol 12-hydroxylase activity (GO:0102556);;	K20667|7e-41|vvi:100251618|K20667 CYP716A; beta-amyrin 28-monooxygenase [EC:1.14.14.126]	[QI]	--	Cytochrome P450	Dammarenediol 12-hydroxylase OS=Panax ginseng OX=4054 GN=PPDS PE=1 SV=2	unnamed protein product, partial [Vitis vinifera]	--	--	--	--|9e-37|vvi:104877643|hypothetical protein	--	--	Plant self-incompatibility protein S1	S-protein homolog 5 OS=Arabidopsis thaliana OX=3702 GN=SPH5 PE=2 SV=1	S-protein-like 4 [Vitis vinifera]
mlm	2020Fruit_CurvedFruitShapeIndex	17_176706	7	9741085	14.9173	5.89486	0.22182	C/T,156	C(295,0.946):T(17,0.054)	intergenic	VIT_07s0005g05600;VIT_07s0005g05610	dist=9984;dist=26663	.	.	[GC]	--	Cellular Component: plasma membrane (GO:0005886);; Biological Process: carbohydrate metabolic process (GO:0005975);; Cellular Component: membrane (GO:0016020);; Biological Process: sterol metabolic process (GO:0016125);; Biological Process: sterol biosynthetic process (GO:0016126);; Molecular Function: sterol 3-beta-glucosyltransferase activity (GO:0016906);; Biological Process: lipid glycosylati…	K05841|0.0|vvi:100240956|K05841 E2.4.1.173; sterol 3beta-glucosyltransferase [EC:2.4.1.173]	[GC]	--	Glycosyltransferase family 28 N-terminal domain;; UDP-glucoronosyl and UDP-glucosyl transferase	Sterol 3-beta-glucosyltransferase UGT80A2 OS=Arabidopsis thaliana OX=3702 GN=UGT80A2 PE=1 SV=1	PREDICTED: sterol 3-beta-glucosyltransferase UGT80A2 isoform X1 [Vitis vinifera] XP_010652470.1 PREDICTED: sterol 3-beta-glucosyltransferase UGT80A2 isoform X1 [Vitis vinifera] CBI37267.3 unnamed protein product, partial [Vitis vinifera]	[I]	Lipid transport and metabolism	Molecular Function: acetyl-CoA C-acyltransferase activity (GO:0003988);; Cellular Component: nucleolus (GO:0005730);; Cellular Component: mitochondrion (GO:0005739);; Cellular Component: vacuolar membrane (GO:0005774);; Cellular Component: peroxisome (GO:0005777);; Biological Process: fatty acid beta-oxidation (GO:0006635);; Cellular Component: chloroplast (GO:0009507);; Cellular Component: glyox…	K07513|0.0|vvi:100245940|K07513 ACAA1; acetyl-CoA acyltransferase 1 [EC:2.3.1.16]	[I]	Lipid transport and metabolism	Thiolase, N-terminal domain;; Thiolase, C-terminal domain	3-ketoacyl-CoA thiolase 2, peroxisomal OS=Arabidopsis thaliana OX=3702 GN=PED1 PE=1 SV=2	unnamed protein product, partial [Vitis vinifera]
mlm	2020Fruit_CurvedFruitShapeIndex	17_274774	8	14555006	14.686	5.82801	0.13782	G/A,159	G(280,0.881):A(38,0.119)	downstream	VIT_08s0007g00180	dist=303	.	.	--	--	Molecular Function: DNA binding (GO:0003677);; Molecular Function: DNA-binding transcription factor activity (GO:0003700);; Cellular Component: nucleus (GO:0005634);; Biological Process: transcription, DNA-templated (GO:0006351);; Biological Process: regulation of transcription, DNA-templated (GO:0006355);; Molecular Function: metal ion binding (GO:0046872);;	--|0.0|vvi:100263156|hypothetical protein	--	--	Dof domain, zinc finger	Dof zinc finger protein DOF5.1 OS=Arabidopsis thaliana OX=3702 GN=DOF5.1 PE=2 SV=1	PREDICTED: dof zinc finger protein DOF5.1 [Vitis vinifera] RVW87449.1 Dof zinc finger protein DOF3.6 [Vitis vinifera]
mlm	2020Fruit_CurvedFruitShapeIndex	17_275849	8	15195346	15.2262	6.23851	0.11367	T/G,261	T(495,0.948):G(27,0.052)	intronic	VIT_08s0007g01090	.	.	.	--	--	Molecular Function: thioredoxin-disulfide reductase activity (GO:0004791);; Cellular Component: cytoplasm (GO:0005737);; Biological Process: cell redox homeostasis (GO:0045454);; Molecular Function: protein-disulfide reductase activity (GO:0047134);;	--|0.0|vvi:100252758|hypothetical protein	--	--	C1 domain;; Phorbol esters/diacylglycerol binding domain (C1 domain)	Probable nucleoredoxin 1-1 OS=Oryza sativa subsp. japonica OX=39947 GN=Os03g0405500 PE=2 SV=1	hypothetical protein VITISV_029578 [Vitis vinifera]
mlm	2020Fruit_CurvedFruitShapeIndex	17_276445	8	15586617	15.0324	6.04694	0.12286	C/G,191	C(360,0.942):G(22,0.058)	intergenic	VIT_08s0007g01480;VIT_08s0007g01490	dist=5034;dist=4684	.	.	[R]	General function prediction only	Cellular Component: cell (GO:0005623);; Biological Process: response to osmotic stress (GO:0006970);; Biological Process: cell redox homeostasis (GO:0045454);;	K09527|0.0|vvi:100261370|K09527 DNAJC7; DnaJ homolog subfamily C member 7	[R]	General function prediction only	Tetratricopeptide repeat;; Tetratricopeptide repeat;; TPR repeat;; Tetratricopeptide repeat;; Tetratricopeptide repeat;; Tetratricopeptide repeat;; Tetratricopeptide repeat;; Tetratricopeptide repeat;; Tetratricopeptide repeat	TPR repeat-containing thioredoxin TTL4 OS=Arabidopsis thaliana OX=3702 GN=TTL4 PE=2 SV=1	unnamed protein product, partial [Vitis vinifera]	--	--	--	--|0.0|vvi:100245981|hypothetical protein	--	--	Domain of unknown function (DUF3527)	--	PREDICTED: uncharacterized protein LOC100245981 isoform X1 [Vitis vinifera] XP_010654220.1 PREDICTED: uncharacterized protein LOC100245981 isoform X1 [Vitis vinifera] XP_010654222.1 PREDICTED: uncharacterized protein LOC100245981 isoform X1 [Vitis vinifera] XP_010654223.1 PREDICTED: uncharacterized protein LOC100245981 isoform X1 [Vitis vinifera] XP_019077465.1 PREDICTED: uncharacterized protein …
mlm	2020Fruit_CurvedFruitShapeIndex	17_281345	8	18931313	14.8039	6.01277	0.11978	G/A,219	G(413,0.943):A(25,0.057)	intronic	VIT_08s0007g05020	.	.	.	--	--	--	--|0.0|vvi:100250241|hypothetical protein	--	--	Glycogen recognition site of AMP-activated protein kinase	Protein PTST homolog 3, chloroplastic OS=Arabidopsis thaliana OX=3702 GN=PTST PE=1 SV=1	PREDICTED: uncharacterized protein LOC100250241 isoform X3 [Vitis vinifera]
mlm	2020Fruit_CurvedFruitShapeIndex	17_325281	9	2064741	25.0208	5.85248	0.11215	G/A,179	G(340,0.950):A(18,0.050)	exonic	VIT_09s0002g02250	.	synonymous SNV	VIT_09s0002g02250:transcript:VIT_09s0002g02250.t01:exon1:c.G732A:p.S244S	--	--	Molecular Function: RNA binding (GO:0003723);; Molecular Function: endonuclease activity (GO:0004519);; Biological Process: RNA modification (GO:0009451);; Biological Process: mitochondria-nucleus signaling pathway (GO:0031930);; Cellular Component: intracellular membrane-bounded organelle (GO:0043231);;	--|0.0|vvi:104880218|hypothetical protein	[R]	General function prediction only	PPR repeat;; PPR repeat family;; PPR repeat;; Pentatricopeptide repeat domain;; Pentacotripeptide-repeat region of PRORP	Putative pentatricopeptide repeat-containing protein At1g17630 OS=Arabidopsis thaliana OX=3702 GN=PCMP-E72 PE=3 SV=1	PREDICTED: putative pentatricopeptide repeat-containing protein At1g17630 [Vitis vinifera] CBI35955.3 unnamed protein product, partial [Vitis vinifera]
mlm	2020Fruit_CurvedFruitShapeIndex	17_326935	9	3036270	16.2566	6.66504	0.11655	C/T,282	C(57,0.101):T(507,0.899)	upstream	VIT_09s0002g03350	dist=799	.	.	--	--	Molecular Function: structural constituent of nuclear pore (GO:0005487);; Molecular Function: phospholipid binding (GO:0005543);; Cellular Component: nuclear envelope (GO:0005635);; Cellular Component: cytosol (GO:0005829);; Biological Process: RNA export from nucleus (GO:0006405);; Biological Process: protein import into nucleus (GO:0006606);; Biological Process: negative regulation of auxin med…	--|0.0|vvi:104880231|hypothetical protein	--	--	--	Nuclear pore complex protein NUP62 OS=Arabidopsis thaliana OX=3702 GN=NUP62 PE=1 SV=1	PREDICTED: uncharacterized protein LOC104880231 isoform X1 [Vitis vinifera]
mlm	2020Fruit_CurvedFruitShapeIndex	17_334334	9	8381776	17.6756	6.86461	0.17269	A/G,152	A(276,0.908):G(28,0.092)	intergenic	VIT_09s0002g07890;VIT_09s0002g07900	dist=26400;dist=21065	.	.	[S]	Function unknown	Molecular Function: ATP binding (GO:0005524);; Biological Process: defense response (GO:0006952);; Molecular Function: ADP binding (GO:0043531);;	--|0.0|vvi:100853353|hypothetical protein	[T]	Signal transduction mechanisms	Rx N-terminal domain;; NB-ARC domain	Putative disease resistance protein RGA3 OS=Solanum bulbocastanum OX=147425 GN=RGA3 PE=2 SV=2	unnamed protein product, partial [Vitis vinifera]	--	--	Molecular Function: transmembrane receptor protein serine/threonine kinase activity (GO:0004675);; Molecular Function: ATP binding (GO:0005524);; Cellular Component: extracellular region (GO:0005576);; Cellular Component: plasma membrane (GO:0005886);; Biological Process: signal transduction (GO:0007165);; Cellular Component: integral component of membrane (GO:0016021);;	K00924|1e-38|vvi:100265723|K00924 E2.7.1.-; kinase [EC:2.7.1.-]	--	--	--	Receptor protein kinase TMK1 OS=Arabidopsis thaliana OX=3702 GN=TMK1 PE=1 SV=1	unnamed protein product, partial [Vitis vinifera]
mlm	2020Fruit_CurvedFruitShapeIndex	17_334335	9	8382037	18.4538	7.15026	0.17948	G/A,156	G(286,0.917):A(26,0.083)	intergenic	VIT_09s0002g07890;VIT_09s0002g07900	dist=26661;dist=20804	.	.	[S]	Function unknown	Molecular Function: ATP binding (GO:0005524);; Biological Process: defense response (GO:0006952);; Molecular Function: ADP binding (GO:0043531);;	--|0.0|vvi:100853353|hypothetical protein	[T]	Signal transduction mechanisms	Rx N-terminal domain;; NB-ARC domain	Putative disease resistance protein RGA3 OS=Solanum bulbocastanum OX=147425 GN=RGA3 PE=2 SV=2	unnamed protein product, partial [Vitis vinifera]	--	--	Molecular Function: transmembrane receptor protein serine/threonine kinase activity (GO:0004675);; Molecular Function: ATP binding (GO:0005524);; Cellular Component: extracellular region (GO:0005576);; Cellular Component: plasma membrane (GO:0005886);; Biological Process: signal transduction (GO:0007165);; Cellular Component: integral component of membrane (GO:0016021);;	K00924|1e-38|vvi:100265723|K00924 E2.7.1.-; kinase [EC:2.7.1.-]	--	--	--	Receptor protein kinase TMK1 OS=Arabidopsis thaliana OX=3702 GN=TMK1 PE=1 SV=1	unnamed protein product, partial [Vitis vinifera]
mlm	2020Fruit_CurvedFruitShapeIndex	17_334336	9	8382330	19.2615	7.48573	0.1759	C/T,166	C(306,0.922):T(26,0.078)	intergenic	VIT_09s0002g07890;VIT_09s0002g07900	dist=26954;dist=20511	.	.	[S]	Function unknown	Molecular Function: ATP binding (GO:0005524);; Biological Process: defense response (GO:0006952);; Molecular Function: ADP binding (GO:0043531);;	--|0.0|vvi:100853353|hypothetical protein	[T]	Signal transduction mechanisms	Rx N-terminal domain;; NB-ARC domain	Putative disease resistance protein RGA3 OS=Solanum bulbocastanum OX=147425 GN=RGA3 PE=2 SV=2	unnamed protein product, partial [Vitis vinifera]	--	--	Molecular Function: transmembrane receptor protein serine/threonine kinase activity (GO:0004675);; Molecular Function: ATP binding (GO:0005524);; Cellular Component: extracellular region (GO:0005576);; Cellular Component: plasma membrane (GO:0005886);; Biological Process: signal transduction (GO:0007165);; Cellular Component: integral component of membrane (GO:0016021);;	K00924|1e-38|vvi:100265723|K00924 E2.7.1.-; kinase [EC:2.7.1.-]	--	--	--	Receptor protein kinase TMK1 OS=Arabidopsis thaliana OX=3702 GN=TMK1 PE=1 SV=1	unnamed protein product, partial [Vitis vinifera]
mlm	2020Fruit_CurvedFruitShapeIndex	17_334337	9	8382339	19.2669	7.49241	0.17589	C/T,167	C(308,0.922):T(26,0.078)	intergenic	VIT_09s0002g07890;VIT_09s0002g07900	dist=26963;dist=20502	.	.	[S]	Function unknown	Molecular Function: ATP binding (GO:0005524);; Biological Process: defense response (GO:0006952);; Molecular Function: ADP binding (GO:0043531);;	--|0.0|vvi:100853353|hypothetical protein	[T]	Signal transduction mechanisms	Rx N-terminal domain;; NB-ARC domain	Putative disease resistance protein RGA3 OS=Solanum bulbocastanum OX=147425 GN=RGA3 PE=2 SV=2	unnamed protein product, partial [Vitis vinifera]	--	--	Molecular Function: transmembrane receptor protein serine/threonine kinase activity (GO:0004675);; Molecular Function: ATP binding (GO:0005524);; Cellular Component: extracellular region (GO:0005576);; Cellular Component: plasma membrane (GO:0005886);; Biological Process: signal transduction (GO:0007165);; Cellular Component: integral component of membrane (GO:0016021);;	K00924|1e-38|vvi:100265723|K00924 E2.7.1.-; kinase [EC:2.7.1.-]	--	--	--	Receptor protein kinase TMK1 OS=Arabidopsis thaliana OX=3702 GN=TMK1 PE=1 SV=1	unnamed protein product, partial [Vitis vinifera]
mlm	2020Fruit_CurvedFruitShapeIndex	17_334338	9	8382341	18.8714	7.34926	0.17241	A/G,166	A(305,0.919):G(27,0.081)	intergenic	VIT_09s0002g07890;VIT_09s0002g07900	dist=26965;dist=20500	.	.	[S]	Function unknown	Molecular Function: ATP binding (GO:0005524);; Biological Process: defense response (GO:0006952);; Molecular Function: ADP binding (GO:0043531);;	--|0.0|vvi:100853353|hypothetical protein	[T]	Signal transduction mechanisms	Rx N-terminal domain;; NB-ARC domain	Putative disease resistance protein RGA3 OS=Solanum bulbocastanum OX=147425 GN=RGA3 PE=2 SV=2	unnamed protein product, partial [Vitis vinifera]	--	--	Molecular Function: transmembrane receptor protein serine/threonine kinase activity (GO:0004675);; Molecular Function: ATP binding (GO:0005524);; Cellular Component: extracellular region (GO:0005576);; Cellular Component: plasma membrane (GO:0005886);; Biological Process: signal transduction (GO:0007165);; Cellular Component: integral component of membrane (GO:0016021);;	K00924|1e-38|vvi:100265723|K00924 E2.7.1.-; kinase [EC:2.7.1.-]	--	--	--	Receptor protein kinase TMK1 OS=Arabidopsis thaliana OX=3702 GN=TMK1 PE=1 SV=1	unnamed protein product, partial [Vitis vinifera]
mlm	2020Fruit_CurvedFruitShapeIndex	17_334339	9	8382361	18.8747	7.35042	0.17237	C/T,166	C(305,0.919):T(27,0.081)	intergenic	VIT_09s0002g07890;VIT_09s0002g07900	dist=26985;dist=20480	.	.	[S]	Function unknown	Molecular Function: ATP binding (GO:0005524);; Biological Process: defense response (GO:0006952);; Molecular Function: ADP binding (GO:0043531);;	--|0.0|vvi:100853353|hypothetical protein	[T]	Signal transduction mechanisms	Rx N-terminal domain;; NB-ARC domain	Putative disease resistance protein RGA3 OS=Solanum bulbocastanum OX=147425 GN=RGA3 PE=2 SV=2	unnamed protein product, partial [Vitis vinifera]	--	--	Molecular Function: transmembrane receptor protein serine/threonine kinase activity (GO:0004675);; Molecular Function: ATP binding (GO:0005524);; Cellular Component: extracellular region (GO:0005576);; Cellular Component: plasma membrane (GO:0005886);; Biological Process: signal transduction (GO:0007165);; Cellular Component: integral component of membrane (GO:0016021);;	K00924|1e-38|vvi:100265723|K00924 E2.7.1.-; kinase [EC:2.7.1.-]	--	--	--	Receptor protein kinase TMK1 OS=Arabidopsis thaliana OX=3702 GN=TMK1 PE=1 SV=1	unnamed protein product, partial [Vitis vinifera]
mlm	2020Fruit_CurvedFruitShapeIndex	17_334340	9	8382605	19.2669	7.49241	0.17589	C/T,167	C(308,0.922):T(26,0.078)	intergenic	VIT_09s0002g07890;VIT_09s0002g07900	dist=27229;dist=20236	.	.	[S]	Function unknown	Molecular Function: ATP binding (GO:0005524);; Biological Process: defense response (GO:0006952);; Molecular Function: ADP binding (GO:0043531);;	--|0.0|vvi:100853353|hypothetical protein	[T]	Signal transduction mechanisms	Rx N-terminal domain;; NB-ARC domain	Putative disease resistance protein RGA3 OS=Solanum bulbocastanum OX=147425 GN=RGA3 PE=2 SV=2	unnamed protein product, partial [Vitis vinifera]	--	--	Molecular Function: transmembrane receptor protein serine/threonine kinase activity (GO:0004675);; Molecular Function: ATP binding (GO:0005524);; Cellular Component: extracellular region (GO:0005576);; Cellular Component: plasma membrane (GO:0005886);; Biological Process: signal transduction (GO:0007165);; Cellular Component: integral component of membrane (GO:0016021);;	K00924|1e-38|vvi:100265723|K00924 E2.7.1.-; kinase [EC:2.7.1.-]	--	--	--	Receptor protein kinase TMK1 OS=Arabidopsis thaliana OX=3702 GN=TMK1 PE=1 SV=1	unnamed protein product, partial [Vitis vinifera]
mlm	2020Fruit_CurvedFruitShapeIndex	17_334343	9	8383544	14.9993	6.01237	0.13519	G/T,184	G(340,0.924):T(28,0.076)	intergenic	VIT_09s0002g07890;VIT_09s0002g07900	dist=28168;dist=19297	.	.	[S]	Function unknown	Molecular Function: ATP binding (GO:0005524);; Biological Process: defense response (GO:0006952);; Molecular Function: ADP binding (GO:0043531);;	--|0.0|vvi:100853353|hypothetical protein	[T]	Signal transduction mechanisms	Rx N-terminal domain;; NB-ARC domain	Putative disease resistance protein RGA3 OS=Solanum bulbocastanum OX=147425 GN=RGA3 PE=2 SV=2	unnamed protein product, partial [Vitis vinifera]	--	--	Molecular Function: transmembrane receptor protein serine/threonine kinase activity (GO:0004675);; Molecular Function: ATP binding (GO:0005524);; Cellular Component: extracellular region (GO:0005576);; Cellular Component: plasma membrane (GO:0005886);; Biological Process: signal transduction (GO:0007165);; Cellular Component: integral component of membrane (GO:0016021);;	K00924|1e-38|vvi:100265723|K00924 E2.7.1.-; kinase [EC:2.7.1.-]	--	--	--	Receptor protein kinase TMK1 OS=Arabidopsis thaliana OX=3702 GN=TMK1 PE=1 SV=1	unnamed protein product, partial [Vitis vinifera]
mlm	2020Fruit_CurvedFruitShapeIndex	17_334362	9	8401085	19.2537	7.51543	0.18549	C/T,174	C(330,0.948):T(18,0.052)	intergenic	VIT_09s0002g07890;VIT_09s0002g07900	dist=45709;dist=1756	.	.	[S]	Function unknown	Molecular Function: ATP binding (GO:0005524);; Biological Process: defense response (GO:0006952);; Molecular Function: ADP binding (GO:0043531);;	--|0.0|vvi:100853353|hypothetical protein	[T]	Signal transduction mechanisms	Rx N-terminal domain;; NB-ARC domain	Putative disease resistance protein RGA3 OS=Solanum bulbocastanum OX=147425 GN=RGA3 PE=2 SV=2	unnamed protein product, partial [Vitis vinifera]	--	--	Molecular Function: transmembrane receptor protein serine/threonine kinase activity (GO:0004675);; Molecular Function: ATP binding (GO:0005524);; Cellular Component: extracellular region (GO:0005576);; Cellular Component: plasma membrane (GO:0005886);; Biological Process: signal transduction (GO:0007165);; Cellular Component: integral component of membrane (GO:0016021);;	K00924|1e-38|vvi:100265723|K00924 E2.7.1.-; kinase [EC:2.7.1.-]	--	--	--	Receptor protein kinase TMK1 OS=Arabidopsis thaliana OX=3702 GN=TMK1 PE=1 SV=1	unnamed protein product, partial [Vitis vinifera]
mlm	2020Fruit_CurvedFruitShapeIndex	17_335450	9	9158760	25.307	9.5029	0.25413	A/G,164	A(303,0.924):G(25,0.076)	intergenic	VIT_09s0002g08350;VIT_09s0002g08370	dist=4195;dist=87680	.	.	--	--	Molecular Function: iron ion binding (GO:0005506);; Molecular Function: electron transfer activity (GO:0009055);; Cellular Component: chloroplast thylakoid membrane (GO:0009535);; Biological Process: photosynthesis (GO:0015979);; Molecular Function: heme binding (GO:0020037);; Cellular Component: integral component of thylakoid membrane (GO:0031361);; Biological Process: oxidation-reduction proce…	--|3e-10|vvi:ViviCp034|hypothetical protein	--	--	--	Cytochrome f OS=Illicium oligandrum OX=145286 GN=petA PE=3 SV=1	unnamed protein product, partial [Vitis vinifera]	[R]	General function prediction only	Cellular Component: nucleus (GO:0005634);; Cellular Component: cytosol (GO:0005829);; Biological Process: transcription, DNA-templated (GO:0006351);; Biological Process: response to auxin (GO:0009733);; Biological Process: jasmonic acid mediated signaling pathway (GO:0009867);; Biological Process: xylem and phloem pattern formation (GO:0010051);; Biological Process: primary shoot apical meristem …	--|0.0|vvi:100248092|hypothetical protein	[R]	General function prediction only	WD domain, G-beta repeat;; Anaphase-promoting complex subunit 4 WD40 domain	Protein TOPLESS OS=Arabidopsis thaliana OX=3702 GN=TPL PE=1 SV=1	PREDICTED: protein TOPLESS [Vitis vinifera] CBI36431.3 unnamed protein product, partial [Vitis vinifera]
mlm	2020Fruit_CurvedFruitShapeIndex	17_335474	9	9172296	22.3478	8.74278	0.19631	G/A,206	G(386,0.937):A(26,0.063)	intergenic	VIT_09s0002g08350;VIT_09s0002g08370	dist=17731;dist=74144	.	.	--	--	Molecular Function: iron ion binding (GO:0005506);; Molecular Function: electron transfer activity (GO:0009055);; Cellular Component: chloroplast thylakoid membrane (GO:0009535);; Biological Process: photosynthesis (GO:0015979);; Molecular Function: heme binding (GO:0020037);; Cellular Component: integral component of thylakoid membrane (GO:0031361);; Biological Process: oxidation-reduction proce…	--|3e-10|vvi:ViviCp034|hypothetical protein	--	--	--	Cytochrome f OS=Illicium oligandrum OX=145286 GN=petA PE=3 SV=1	unnamed protein product, partial [Vitis vinifera]	[R]	General function prediction only	Cellular Component: nucleus (GO:0005634);; Cellular Component: cytosol (GO:0005829);; Biological Process: transcription, DNA-templated (GO:0006351);; Biological Process: response to auxin (GO:0009733);; Biological Process: jasmonic acid mediated signaling pathway (GO:0009867);; Biological Process: xylem and phloem pattern formation (GO:0010051);; Biological Process: primary shoot apical meristem …	--|0.0|vvi:100248092|hypothetical protein	[R]	General function prediction only	WD domain, G-beta repeat;; Anaphase-promoting complex subunit 4 WD40 domain	Protein TOPLESS OS=Arabidopsis thaliana OX=3702 GN=TPL PE=1 SV=1	PREDICTED: protein TOPLESS [Vitis vinifera] CBI36431.3 unnamed protein product, partial [Vitis vinifera]
mlm	2020Fruit_CurvedFruitShapeIndex	17_335494	9	9187486	24.6859	9.26795	0.27739	C/A,159	C(301,0.947):A(17,0.053)	intergenic	VIT_09s0002g08350;VIT_09s0002g08370	dist=32921;dist=58954	.	.	--	--	Molecular Function: iron ion binding (GO:0005506);; Molecular Function: electron transfer activity (GO:0009055);; Cellular Component: chloroplast thylakoid membrane (GO:0009535);; Biological Process: photosynthesis (GO:0015979);; Molecular Function: heme binding (GO:0020037);; Cellular Component: integral component of thylakoid membrane (GO:0031361);; Biological Process: oxidation-reduction proce…	--|3e-10|vvi:ViviCp034|hypothetical protein	--	--	--	Cytochrome f OS=Illicium oligandrum OX=145286 GN=petA PE=3 SV=1	unnamed protein product, partial [Vitis vinifera]	[R]	General function prediction only	Cellular Component: nucleus (GO:0005634);; Cellular Component: cytosol (GO:0005829);; Biological Process: transcription, DNA-templated (GO:0006351);; Biological Process: response to auxin (GO:0009733);; Biological Process: jasmonic acid mediated signaling pathway (GO:0009867);; Biological Process: xylem and phloem pattern formation (GO:0010051);; Biological Process: primary shoot apical meristem …	--|0.0|vvi:100248092|hypothetical protein	[R]	General function prediction only	WD domain, G-beta repeat;; Anaphase-promoting complex subunit 4 WD40 domain	Protein TOPLESS OS=Arabidopsis thaliana OX=3702 GN=TPL PE=1 SV=1	PREDICTED: protein TOPLESS [Vitis vinifera] CBI36431.3 unnamed protein product, partial [Vitis vinifera]
mlm	2020Fruit_CurvedFruitShapeIndex	17_335515	9	9199661	21.5799	8.16913	0.24407	C/T,150	C(283,0.943):T(17,0.057)	intergenic	VIT_09s0002g08350;VIT_09s0002g08370	dist=45096;dist=46779	.	.	--	--	Molecular Function: iron ion binding (GO:0005506);; Molecular Function: electron transfer activity (GO:0009055);; Cellular Component: chloroplast thylakoid membrane (GO:0009535);; Biological Process: photosynthesis (GO:0015979);; Molecular Function: heme binding (GO:0020037);; Cellular Component: integral component of thylakoid membrane (GO:0031361);; Biological Process: oxidation-reduction proce…	--|3e-10|vvi:ViviCp034|hypothetical protein	--	--	--	Cytochrome f OS=Illicium oligandrum OX=145286 GN=petA PE=3 SV=1	unnamed protein product, partial [Vitis vinifera]	[R]	General function prediction only	Cellular Component: nucleus (GO:0005634);; Cellular Component: cytosol (GO:0005829);; Biological Process: transcription, DNA-templated (GO:0006351);; Biological Process: response to auxin (GO:0009733);; Biological Process: jasmonic acid mediated signaling pathway (GO:0009867);; Biological Process: xylem and phloem pattern formation (GO:0010051);; Biological Process: primary shoot apical meristem …	--|0.0|vvi:100248092|hypothetical protein	[R]	General function prediction only	WD domain, G-beta repeat;; Anaphase-promoting complex subunit 4 WD40 domain	Protein TOPLESS OS=Arabidopsis thaliana OX=3702 GN=TPL PE=1 SV=1	PREDICTED: protein TOPLESS [Vitis vinifera] CBI36431.3 unnamed protein product, partial [Vitis vinifera]
mlm	2020Fruit_CurvedFruitShapeIndex	17_335576	9	9243812	15.4542	6.13319	0.14909	G/A,165	G(302,0.915):A(28,0.085)	intergenic	VIT_09s0002g08350;VIT_09s0002g08370	dist=89247;dist=2628	.	.	--	--	Molecular Function: iron ion binding (GO:0005506);; Molecular Function: electron transfer activity (GO:0009055);; Cellular Component: chloroplast thylakoid membrane (GO:0009535);; Biological Process: photosynthesis (GO:0015979);; Molecular Function: heme binding (GO:0020037);; Cellular Component: integral component of thylakoid membrane (GO:0031361);; Biological Process: oxidation-reduction proce…	--|3e-10|vvi:ViviCp034|hypothetical protein	--	--	--	Cytochrome f OS=Illicium oligandrum OX=145286 GN=petA PE=3 SV=1	unnamed protein product, partial [Vitis vinifera]	[R]	General function prediction only	Cellular Component: nucleus (GO:0005634);; Cellular Component: cytosol (GO:0005829);; Biological Process: transcription, DNA-templated (GO:0006351);; Biological Process: response to auxin (GO:0009733);; Biological Process: jasmonic acid mediated signaling pathway (GO:0009867);; Biological Process: xylem and phloem pattern formation (GO:0010051);; Biological Process: primary shoot apical meristem …	--|0.0|vvi:100248092|hypothetical protein	[R]	General function prediction only	WD domain, G-beta repeat;; Anaphase-promoting complex subunit 4 WD40 domain	Protein TOPLESS OS=Arabidopsis thaliana OX=3702 GN=TPL PE=1 SV=1	PREDICTED: protein TOPLESS [Vitis vinifera] CBI36431.3 unnamed protein product, partial [Vitis vinifera]
mlm	2020Fruit_CurvedFruitShapeIndex	17_335953	9	9377425	22.2054	8.56236	0.22493	A/G,180	A(338,0.939):G(22,0.061)	intergenic	VIT_09s0002g08390;VIT_09s0002g08400	dist=33064;dist=8348	.	.	--	--	Cellular Component: chromosome, centromeric region (GO:0000775);; Cellular Component: nucleus (GO:0005634);; Biological Process: DNA repair (GO:0006281);; Biological Process: flower development (GO:0009908);; Biological Process: response to UV-B (GO:0010224);; Biological Process: vegetative to reproductive phase transition of meristem (GO:0010228);; Biological Process: histone methylation (GO:001…	--|1e-23|vvi:104880279|hypothetical protein	[U]	Intracellular trafficking, secretion, and vesicular transport	--	Histone-lysine N-methyltransferase ASHH1 OS=Arabidopsis thaliana OX=3702 GN=ASHH1 PE=1 SV=1	unnamed protein product, partial [Vitis vinifera]	[R]	General function prediction only	Cellular Component: chromosome, centromeric region (GO:0000775);; Cellular Component: nucleus (GO:0005634);; Biological Process: DNA repair (GO:0006281);; Biological Process: flower development (GO:0009908);; Biological Process: response to UV-B (GO:0010224);; Biological Process: vegetative to reproductive phase transition of meristem (GO:0010228);; Biological Process: histone methylation (GO:001…	--|4e-31|vvi:100853610|hypothetical protein	[U]	Intracellular trafficking, secretion, and vesicular transport	SET domain	Histone-lysine N-methyltransferase ASHH1 OS=Arabidopsis thaliana OX=3702 GN=ASHH1 PE=1 SV=1	unnamed protein product, partial [Vitis vinifera]
mlm	2020Fruit_CurvedFruitShapeIndex	17_336078	9	9440506	14.078	5.81155	0.10049	C/A,279	C(496,0.889):A(62,0.111)	intergenic	VIT_09s0002g08430;VIT_09s0002g08440	dist=5977;dist=6870	.	.	[GEPR]	--	Biological Process: karyogamy (GO:0000741);; Biological Process: transport (GO:0006810);; Biological Process: response to salt stress (GO:0009651);; Biological Process: polar nucleus fusion (GO:0010197);; Cellular Component: integral component of membrane (GO:0016021);;	--|0.0|vvi:100262975|hypothetical protein	--	--	Nodulin-like;; Major Facilitator Superfamily	Protein NUCLEAR FUSION DEFECTIVE 4 OS=Arabidopsis thaliana OX=3702 GN=NFD4 PE=3 SV=1	PREDICTED: protein NUCLEAR FUSION DEFECTIVE 4 [Vitis vinifera] CBI36437.3 unnamed protein product, partial [Vitis vinifera]	--	--	--	--|4e-14|vvi:100257355|hypothetical protein	--	--	--	--	unnamed protein product, partial [Vitis vinifera]
mlm	2020Fruit_CurvedFruitShapeIndex	17_337013	9	9938553	16.4095	6.72563	0.11778	C/T,283	C(524,0.926):T(42,0.074)	intergenic	VIT_09s0002g08690;VIT_09s0002g08700	dist=27602;dist=20424	.	.	--	--	--	K08679|2e-27|vvi:100854222|K08679 E5.1.3.6; UDP-glucuronate 4-epimerase [EC:5.1.3.6]	[AK]	--	--	--	unnamed protein product, partial [Vitis vinifera]	--	--	Cellular Component: plasma membrane (GO:0005886);; Cellular Component: integral component of membrane (GO:0016021);;	--|0.0|vvi:104880284|hypothetical protein	[R]	General function prediction only	Domain of unknown function	Ankyrin repeat-containing protein NPR4 OS=Oryza sativa subsp. japonica OX=39947 GN=NPR4 PE=2 SV=1	hypothetical protein CK203_057074 [Vitis vinifera]
mlm	2020Fruit_CurvedFruitShapeIndex	17_337015	9	9938588	16.4245	6.72865	0.11805	A/C,281	A(521,0.927):C(41,0.073)	intergenic	VIT_09s0002g08690;VIT_09s0002g08700	dist=27637;dist=20389	.	.	--	--	--	K08679|2e-27|vvi:100854222|K08679 E5.1.3.6; UDP-glucuronate 4-epimerase [EC:5.1.3.6]	[AK]	--	--	--	unnamed protein product, partial [Vitis vinifera]	--	--	Cellular Component: plasma membrane (GO:0005886);; Cellular Component: integral component of membrane (GO:0016021);;	--|0.0|vvi:104880284|hypothetical protein	[R]	General function prediction only	Domain of unknown function	Ankyrin repeat-containing protein NPR4 OS=Oryza sativa subsp. japonica OX=39947 GN=NPR4 PE=2 SV=1	hypothetical protein CK203_057074 [Vitis vinifera]
mlm	2020Fruit_CurvedFruitShapeIndex	17_337117	9	9975680	23.5943	9.43293	0.16986	C/T,278	C(512,0.921):T(44,0.079)	intergenic	VIT_09s0002g08700;VIT_09s0002g08710	dist=15750;dist=13841	.	.	--	--	Cellular Component: plasma membrane (GO:0005886);; Cellular Component: integral component of membrane (GO:0016021);;	--|0.0|vvi:104880284|hypothetical protein	[R]	General function prediction only	Domain of unknown function	Ankyrin repeat-containing protein NPR4 OS=Oryza sativa subsp. japonica OX=39947 GN=NPR4 PE=2 SV=1	hypothetical protein CK203_057074 [Vitis vinifera]	--	--	Cellular Component: nucleus (GO:0005634);; Cellular Component: plasma membrane (GO:0005886);; Biological Process: signal transduction (GO:0007165);; Biological Process: response to salt stress (GO:0009651);; Cellular Component: integral component of membrane (GO:0016021);; Biological Process: cellular protein localization (GO:0034613);;	--|1e-159|vvi:104880284|hypothetical protein	[R]	General function prediction only	Ankyrin repeats (3 copies);; Ankyrin repeats (many copies);; Ankyrin repeat;; Ankyrin repeat	Ankyrin repeat-containing protein ITN1 OS=Arabidopsis thaliana OX=3702 GN=ITN1 PE=1 SV=1	unnamed protein product, partial [Vitis vinifera]
mlm	2020Fruit_CurvedFruitShapeIndex	17_338501	9	10779446	15.0988	6.20743	0.10791	C/G,276	C(459,0.832):G(93,0.168)	intergenic	VIT_09s0002g09120;VIT_09s0002g09140	dist=25893;dist=12608	.	.	--	--	Molecular Function: DNA binding (GO:0003677);; Molecular Function: DNA-binding transcription factor activity (GO:0003700);; Cellular Component: nucleus (GO:0005634);; Biological Process: transcription, DNA-templated (GO:0006351);; Biological Process: ethylene-activated signaling pathway (GO:0009873);;	--|1e-128|vvi:100261023|hypothetical protein	--	--	AP2 domain	Ethylene-responsive transcription factor ERF003 OS=Arabidopsis thaliana OX=3702 GN=ERF003 PE=2 SV=1	PREDICTED: ethylene-responsive transcription factor ERF003 [Vitis vinifera] CBI36483.3 unnamed protein product, partial [Vitis vinifera]	--	--	Molecular Function: DNA binding (GO:0003677);; Molecular Function: DNA-binding transcription factor activity (GO:0003700);; Cellular Component: nucleus (GO:0005634);; Biological Process: transcription, DNA-templated (GO:0006351);; Biological Process: ethylene-activated signaling pathway (GO:0009873);;	--|1e-131|vvi:100255943|hypothetical protein	--	--	AP2 domain	Ethylene-responsive transcription factor ERF003 OS=Arabidopsis thaliana OX=3702 GN=ERF003 PE=2 SV=1	PREDICTED: ethylene-responsive transcription factor ERF003 [Vitis vinifera] CAN75569.1 hypothetical protein VITISV_001270 [Vitis vinifera] RVW22668.1 Ethylene-responsive transcription factor ERF003 [Vitis vinifera]
mlm	2020Fruit_CurvedFruitShapeIndex	17_338503	9	10779497	15.0853	6.20338	0.10781	G/A,277	G(461,0.832):A(93,0.168)	intergenic	VIT_09s0002g09120;VIT_09s0002g09140	dist=25944;dist=12557	.	.	--	--	Molecular Function: DNA binding (GO:0003677);; Molecular Function: DNA-binding transcription factor activity (GO:0003700);; Cellular Component: nucleus (GO:0005634);; Biological Process: transcription, DNA-templated (GO:0006351);; Biological Process: ethylene-activated signaling pathway (GO:0009873);;	--|1e-128|vvi:100261023|hypothetical protein	--	--	AP2 domain	Ethylene-responsive transcription factor ERF003 OS=Arabidopsis thaliana OX=3702 GN=ERF003 PE=2 SV=1	PREDICTED: ethylene-responsive transcription factor ERF003 [Vitis vinifera] CBI36483.3 unnamed protein product, partial [Vitis vinifera]	--	--	Molecular Function: DNA binding (GO:0003677);; Molecular Function: DNA-binding transcription factor activity (GO:0003700);; Cellular Component: nucleus (GO:0005634);; Biological Process: transcription, DNA-templated (GO:0006351);; Biological Process: ethylene-activated signaling pathway (GO:0009873);;	--|1e-131|vvi:100255943|hypothetical protein	--	--	AP2 domain	Ethylene-responsive transcription factor ERF003 OS=Arabidopsis thaliana OX=3702 GN=ERF003 PE=2 SV=1	PREDICTED: ethylene-responsive transcription factor ERF003 [Vitis vinifera] CAN75569.1 hypothetical protein VITISV_001270 [Vitis vinifera] RVW22668.1 Ethylene-responsive transcription factor ERF003 [Vitis vinifera]
mlm	2020Fruit_CurvedFruitShapeIndex	17_339011	9	11325851	14.2333	5.84016	0.10674	C/T,251	C(445,0.886):T(57,0.114)	intergenic	VIT_09s0096g00040;VIT_09s0096g00060	dist=35522;dist=113545	.	.	--	--	--	K01164|0.0|vvi:100854265|K01164 POP1; ribonuclease P/MRP protein subunit POP1 [EC:3.1.26.5]	[A]	RNA processing and modification	Ribonucleases P/MRP protein subunit POP1	--	PREDICTED: ribonucleases P/MRP protein subunit POP1 [Vitis vinifera]	[R]	General function prediction only	Molecular Function: NAD(P)H dehydrogenase (quinone) activity (GO:0003955);; Cellular Component: plasma membrane (GO:0005886);; Molecular Function: FMN binding (GO:0010181);; Biological Process: oxidation-reduction process (GO:0055114);; Biological Process: cellular response to auxin stimulus (GO:0071365);;	K03809|8e-29|vvi:100232919|K03809 wrbA; NAD(P)H dehydrogenase (quinone) [EC:1.6.5.2]	[R]	General function prediction only	--	NAD(P)H dehydrogenase (quinone) FQR1 OS=Arabidopsis thaliana OX=3702 GN=FQR1 PE=1 SV=1	unnamed protein product, partial [Vitis vinifera]
mlm	2020Fruit_CurvedFruitShapeIndex	17_340241	9	12403792	16.2505	6.54641	0.13397	C/A,216	C(401,0.928):A(31,0.072)	intergenic	VIT_09s0096g00780;VIT_09s0096g00800	dist=55652;dist=14720	.	.	--	--	Molecular Function: microtubule motor activity (GO:0003777);; Molecular Function: ATP binding (GO:0005524);; Cellular Component: kinesin complex (GO:0005871);; Cellular Component: microtubule (GO:0005874);; Cellular Component: plasma membrane (GO:0005886);; Biological Process: microtubule-based movement (GO:0007018);; Molecular Function: ATPase activity (GO:0016887);;	K11498|4e-39|vvi:100250389|K11498 CENPE; centromeric protein E	[Z]	Cytoskeleton	--	Kinesin-like protein KIN-7E OS=Arabidopsis thaliana OX=3702 GN=KIN7E PE=2 SV=1	hypothetical protein VITISV_011527 [Vitis vinifera]	[S]	Function unknown	--	--|0.0|vvi:104880337|hypothetical protein	[R]	General function prediction only	Leucine rich repeat;; Leucine Rich repeats (2 copies);; Leucine Rich Repeat;; Leucine Rich repeat	Receptor-like protein 15 OS=Arabidopsis thaliana OX=3702 GN=RLP15 PE=3 SV=1	unnamed protein product, partial [Vitis vinifera]
mlm	2020Fruit_CurvedFruitShapeIndex	17_340496	9	12516038	23.2576	8.99478	0.2042	A/G,193	A(364,0.943):G(22,0.057)	intergenic	VIT_09s0096g00840;VIT_09s0096g00850	dist=23266;dist=2256	.	.	--	--	Molecular Function: ATP binding (GO:0005524);; Cellular Component: plasma membrane (GO:0005886);; Biological Process: defense response (GO:0006952);; Biological Process: signal transduction (GO:0007165);; Molecular Function: ADP binding (GO:0043531);;	--|2e-61|vvi:100854107|hypothetical protein	[T]	Signal transduction mechanisms	--	Probable disease resistance protein At5g63020 OS=Arabidopsis thaliana OX=3702 GN=At5g63020 PE=2 SV=2	unnamed protein product, partial [Vitis vinifera]	--	--	Molecular Function: polygalacturonase activity (GO:0004650);; Cellular Component: extracellular region (GO:0005576);; Biological Process: carbohydrate metabolic process (GO:0005975);; Cellular Component: plant-type cell wall (GO:0009505);; Cellular Component: anchored component of membrane (GO:0031225);; Cellular Component: anchored component of plasma membrane (GO:0046658);; Biological Process: …	K01184|0.0|vvi:100251699|K01184 E3.2.1.15; polygalacturonase [EC:3.2.1.15]	--	--	Glycosyl hydrolases family 28	Probable polygalacturonase At3g15720 OS=Arabidopsis thaliana OX=3702 GN=At3g15720 PE=1 SV=1	unnamed protein product, partial [Vitis vinifera]
mlm	2020Fruit_CurvedFruitShapeIndex	17_340787	9	12851036	19.4097	7.80399	0.14466	C/T,248	C(420,0.847):T(76,0.153)	intergenic	VIT_09s0070g00010;VIT_09s0070g00020	dist=36534;dist=15032	.	.	[S]	Function unknown	--	--	--	--	Uncharacterised protein family (UPF0261)	--	unnamed protein product, partial [Vitis vinifera]	--	--	--	--|2e-37|vvi:104880363|hypothetical protein	[D]	Cell cycle control, cell division, chromosome partitioning	--	--	unnamed protein product, partial [Vitis vinifera]
mlm	2020Fruit_CurvedFruitShapeIndex	17_341428	9	13150249	14.2502	5.82854	0.11154	C/T,238	C(432,0.908):T(44,0.092)	intergenic	VIT_09s0070g00140;VIT_09s0070g00150	dist=32792;dist=28128	.	.	[RTKL]	--	Molecular Function: protein serine/threonine kinase activity (GO:0004674);; Molecular Function: ATP binding (GO:0005524);; Cellular Component: intracellular (GO:0005622);; Biological Process: peptidyl-serine phosphorylation (GO:0018105);; Biological Process: peptidyl-threonine phosphorylation (GO:0018107);; Biological Process: intracellular signal transduction (GO:0035556);; Biological Process: d…	K07198|0.0|vvi:100255067|K07198 PRKAA; 5'-AMP-activated protein kinase, catalytic alpha subunit [EC:2.7.11.11]	[T]	Signal transduction mechanisms	Protein kinase domain;; Protein tyrosine and serine/threonine kinase;; NAF domain	CBL-interacting serine/threonine-protein kinase 25 OS=Arabidopsis thaliana OX=3702 GN=CIPK25 PE=2 SV=1	PREDICTED: CBL-interacting serine/threonine-protein kinase 5 [Vitis vinifera]	--	--	--	K16276|2e-06|vvi:100255880|K16276 K16276; zinc finger protein-like protein	--	--	--	--	unnamed protein product, partial [Vitis vinifera]
mlm	2020Fruit_CurvedFruitShapeIndex	17_341933	9	13430076	14.0193	5.78957	0.10168	G/A,280	G(522,0.932):A(38,0.068)	intergenic	VIT_09s0070g00310;VIT_09s0070g00320	dist=9875;dist=20361	.	.	--	--	Molecular Function: hydrolase activity, hydrolyzing O-glycosyl compounds (GO:0004553);; Cellular Component: plasma membrane (GO:0005886);; Biological Process: carbohydrate metabolic process (GO:0005975);; Biological Process: defense response (GO:0006952);; Cellular Component: plasmodesma (GO:0009506);; Molecular Function: polysaccharide binding (GO:0030247);; Cellular Component: anchored componen…	K19893|0.0|vvi:100251609|K19893 GN5_6; glucan endo-1,3-beta-glucosidase 5/6 [EC:3.2.1.39]	--	--	Glycosyl hydrolases family 17;; X8 domain	Glucan endo-1,3-beta-glucosidase 6 OS=Arabidopsis thaliana OX=3702 GN=At5g58090 PE=1 SV=2	PREDICTED: glucan endo-1,3-beta-glucosidase 6 [Vitis vinifera] CBI38945.3 unnamed protein product, partial [Vitis vinifera]	[RTKL]	--	Molecular Function: protein serine/threonine kinase activity (GO:0004674);; Molecular Function: cyclin-dependent protein serine/threonine kinase activity (GO:0004693);; Molecular Function: ATP binding (GO:0005524);; Cellular Component: nucleus (GO:0005634);; Cellular Component: cytoplasm (GO:0005737);; Molecular Function: RNA polymerase II carboxy-terminal domain kinase activity (GO:0008353);; Bi…	K08829|1e-131|vvi:104882706|K08829 MAK; male germ cell-associated kinase [EC:2.7.11.22]	[T]	Signal transduction mechanisms	Protein kinase domain;; Protein tyrosine and serine/threonine kinase	Cyclin-dependent kinase F-4 OS=Oryza sativa subsp. japonica OX=39947 GN=CDKF-4 PE=2 SV=1	PREDICTED: cyclin-dependent kinase F-4 [Vitis vinifera] CBI37450.3 unnamed protein product, partial [Vitis vinifera]
mlm	2020Fruit_CurvedFruitShapeIndex	17_342344	9	13607610	15.0195	6.02749	0.14131	G/C,188	G(349,0.928):C(27,0.072)	exonic	VIT_09s0070g00400	.	nonsynonymous SNV	VIT_09s0070g00400:transcript:VIT_09s0070g00400.t01:exon2:c.C366G:p.S122R	--	--	--	--|1e-36|vvi:100264399|hypothetical protein	[R]	General function prediction only	Leucine Rich repeats (2 copies);; Leucine rich repeat;; Leucine Rich Repeat	Receptor-like protein 9a OS=Arabidopsis thaliana OX=3702 GN=RLP9A PE=2 SV=1	unnamed protein product, partial [Vitis vinifera]
mlm	2020Fruit_CurvedFruitShapeIndex	17_343512	9	14220304	16.8884	6.81896	0.13517	A/G,230	A(429,0.933):G(31,0.067)	intergenic	VIT_09s0070g00690;VIT_09s0070g00710	dist=95692;dist=81509	.	.	[S]	Function unknown	--	--|0.0|vvi:100242173|hypothetical protein	[R]	General function prediction only	Leucine rich repeat;; Leucine Rich repeats (2 copies);; Leucine Rich Repeat	Receptor-like protein 1 OS=Arabidopsis thaliana OX=3702 GN=RLP1 PE=2 SV=2	PREDICTED: LRR receptor-like serine/threonine-protein kinase GSO1 [Vitis vinifera]	[J]	Translation, ribosomal structure and biogenesis	Molecular Function: ATP binding (GO:0005524);; Cellular Component: nucleus (GO:0005634);; Biological Process: tRNA processing (GO:0008033);; Cellular Component: chloroplast (GO:0009507);; Cellular Component: plastid (GO:0009536);; Biological Process: cytokinin biosynthetic process (GO:0009691);; Molecular Function: AMP dimethylallyltransferase activity (GO:0009824);; Cellular Component: nuclear m…	K10760|0.0|vvi:100261184|K10760 IPT; adenylate dimethylallyltransferase (cytokinin synthase) [EC:2.5.1.27 2.5.1.112]	[J]	Translation, ribosomal structure and biogenesis	IPP transferase	Adenylate isopentenyltransferase 3, chloroplastic OS=Arabidopsis thaliana OX=3702 GN=IPT3 PE=1 SV=1	PREDICTED: adenylate isopentenyltransferase 3, chloroplastic [Vitis vinifera] CBI38978.3 unnamed protein product, partial [Vitis vinifera]
mlm	2020Fruit_CurvedFruitShapeIndex	17_344244	9	14639734	22.149	8.59486	0.1961	G/A,188	G(357,0.949):A(19,0.051)	intergenic	VIT_09s0070g00840;VIT_09s0070g00850	dist=10608;dist=17357	.	.	--	--	--	K11269|1e-44|vvi:100854098|K11269 CTF18; chromosome transmission fidelity protein 18	[DL]	--	--	--	hypothetical protein CK203_055385 [Vitis vinifera]	--	--	Molecular Function: protein serine/threonine kinase activity (GO:0004674);; Molecular Function: ATP binding (GO:0005524);; Cellular Component: plasma membrane (GO:0005886);; Cellular Component: plasmodesma (GO:0009506);; Cellular Component: integral component of membrane (GO:0016021);;	--|0.0|vvi:100853081|hypothetical protein	[T]	Signal transduction mechanisms	Malectin domain	Probable LRR receptor-like serine/threonine-protein kinase At1g53420 OS=Arabidopsis thaliana OX=3702 GN=At1g53420 PE=2 SV=2	unnamed protein product, partial [Vitis vinifera]
mlm	2020Fruit_CurvedFruitShapeIndex	17_346461	9	16465945	16.1976	6.62814	0.13239	G/A,272	G(495,0.910):A(49,0.090)	intronic	VIT_09s0018g00400	.	.	.	--	--	Cellular Component: chloroplast (GO:0009507);; Cellular Component: chloroplast thylakoid membrane (GO:0009535);; Cellular Component: chloroplast stroma (GO:0009570);; Cellular Component: proplastid stroma (GO:0009571);; Biological Process: response to cytokinin (GO:0009735);; Biological Process: photosystem II assembly (GO:0010207);;	--|0.0|vvi:100263772|hypothetical protein	--	--	Domain of unknown function (DUF1995)	Protein LOW PSII ACCUMULATION 3, chloroplastic OS=Arabidopsis thaliana OX=3702 GN=LPA3 PE=1 SV=1	PREDICTED: protein LOW PSII ACCUMULATION 3, chloroplastic isoform X2 [Vitis vinifera]
mlm	2020Fruit_CurvedFruitShapeIndex	17_346546	9	16517725	15.1499	6.03157	0.13737	A/T,174	A(328,0.943):T(20,0.057)	intergenic	VIT_09s0018g00430;VIT_09s0018g00440	dist=1122;dist=16598	.	.	--	--	--	K18178|4e-14|vvi:100245066|K18178 COA5; cytochrome c oxidase assembly factor 5	--	--	--	--	cytochrome c oxidase assembly factor 5 [Medicago truncatula] RHN74938.1 putative cytochrome c oxidase assembly protein PET191 [Medicago truncatula]	[S]	Function unknown	--	--|0.0|vvi:100253471|hypothetical protein	[R]	General function prediction only	Leucine rich repeat;; Leucine Rich repeats (2 copies);; Leucine Rich Repeat;; Leucine Rich repeat	Receptor-like protein 1 OS=Arabidopsis thaliana OX=3702 GN=RLP1 PE=2 SV=2	unnamed protein product, partial [Vitis vinifera]
mlm	2020Fruit_CurvedFruitShapeIndex	17_346726	9	16627825	14.3818	5.85868	0.12319	A/G,223	A(415,0.930):G(31,0.070)	intergenic	VIT_09s0018g00440;VIT_09s0018g00470	dist=91018;dist=12791	.	.	[S]	Function unknown	--	--|0.0|vvi:100253471|hypothetical protein	[R]	General function prediction only	Leucine rich repeat;; Leucine Rich repeats (2 copies);; Leucine Rich Repeat;; Leucine Rich repeat	Receptor-like protein 1 OS=Arabidopsis thaliana OX=3702 GN=RLP1 PE=2 SV=2	unnamed protein product, partial [Vitis vinifera]	--	--	--	--	--	--	--	--	--
mlm	2020Fruit_CurvedFruitShapeIndex	17_354484	9	21898962	16.7872	6.53031	0.23411	A/G,149	A(281,0.943):G(17,0.057)	exonic	VIT_09s0054g01040	.	nonsynonymous SNV	VIT_09s0054g01040:transcript:VIT_09s0054g01040.t01:exon4:c.T685C:p.S229P	--	--	--	--|0.0|vvi:100263288|hypothetical protein	--	--	--	--	PREDICTED: uncharacterized protein LOC100263288 [Vitis vinifera] CBI18427.3 unnamed protein product, partial [Vitis vinifera]
mlm	2020Fruit_CurvedFruitShapeIndex	17_23510	10	363411	16.1581	6.36271	0.15658	C/A,162	C(292,0.901):A(32,0.099)	intergenic	VIT_10s0116g00790;VIT_10s0116g00800	dist=2918;dist=1025	.	.	[J]	Translation, ribosomal structure and biogenesis	Biological Process: pseudouridine synthesis (GO:0001522);; Molecular Function: RNA binding (GO:0003723);; Cellular Component: chloroplast (GO:0009507);; Molecular Function: pseudouridine synthase activity (GO:0009982);;	--|0.0|vvi:100248694|hypothetical protein	[A]	RNA processing and modification	RNA pseudouridylate synthase	RNA pseudouridine synthase 6, chloroplastic OS=Arabidopsis thaliana OX=3702 GN=At4g21770 PE=2 SV=1	PREDICTED: RNA pseudouridine synthase 6, chloroplastic isoform X1 [Vitis vinifera] CBI23187.3 unnamed protein product, partial [Vitis vinifera] RVX07872.1 RNA pseudouridine synthase 6, chloroplastic [Vitis vinifera]	[Q]	Secondary metabolites biosynthesis, transport and catabolism	Molecular Function: iron ion binding (GO:0005506);; Biological Process: cutin biosynthetic process (GO:0010143);; Cellular Component: membrane (GO:0016020);; Molecular Function: oxidoreductase activity, acting on paired donors, with incorporation or reduction of molecular oxygen, NAD(P)H as one donor, and incorporation of one atom of oxygen (GO:0016709);; Molecular Function: heme binding (GO:0020…	--|0.0|vvi:100246851|hypothetical protein	[Q]	Secondary metabolites biosynthesis, transport and catabolism	Cytochrome P450	Cytochrome P450 77A3 OS=Glycine max OX=3847 GN=CYP77A3 PE=2 SV=1	PREDICTED: cytochrome P450 77A1 [Vitis vinifera] CBI23188.3 unnamed protein product, partial [Vitis vinifera] RVW45885.1 Cytochrome P450 77A3 [Vitis vinifera]
mlm	2020Fruit_CurvedFruitShapeIndex	17_27716	10	2996782	16.7044	6.68021	0.1554	A/G,198	A(361,0.912):G(35,0.088)	intergenic	VIT_10s0003g01580;VIT_10s0003g01590	dist=21234;dist=3546	.	.	--	--	--	--|1e-165|vvi:100266883|hypothetical protein	--	--	Protein of unknown function (DUF1685)	--	PREDICTED: uncharacterized protein LOC100266883 [Vitis vinifera] RVW83796.1 hypothetical protein CK203_041778 [Vitis vinifera]	--	--	--	--|9e-96|vvi:100263463|hypothetical protein	--	--	--	--	unnamed protein product, partial [Vitis vinifera]
mlm	2020Fruit_CurvedFruitShapeIndex	17_27724	10	2997079	16.104	6.45547	0.14964	G/T,198	G(360,0.909):T(36,0.091)	intergenic	VIT_10s0003g01580;VIT_10s0003g01590	dist=21531;dist=3249	.	.	--	--	--	--|1e-165|vvi:100266883|hypothetical protein	--	--	Protein of unknown function (DUF1685)	--	PREDICTED: uncharacterized protein LOC100266883 [Vitis vinifera] RVW83796.1 hypothetical protein CK203_041778 [Vitis vinifera]	--	--	--	--|9e-96|vvi:100263463|hypothetical protein	--	--	--	--	unnamed protein product, partial [Vitis vinifera]
mlm	2020Fruit_CurvedFruitShapeIndex	17_34010	10	7376378	16.0238	6.31457	0.20764	C/A,161	C(305,0.947):A(17,0.053)	intergenic	VIT_10s0003g04290;VIT_10s0003g04300	dist=7820;dist=17891	.	.	[L]	Replication, recombination and repair	--	--|0.0|vvi:100251421|hypothetical protein	--	--	--	--	PREDICTED: myosin heavy chain, striated muscle [Vitis vinifera] RVW98480.1 hypothetical protein CK203_026760 [Vitis vinifera]	--	--	Cellular Component: nucleus (GO:0005634);; Biological Process: protein ubiquitination (GO:0016567);;	--|0.0|vvi:100265193|hypothetical protein	[R]	General function prediction only	F-box-like;; Leucine Rich repeat;; F-box domain	F-box protein SKIP19 OS=Arabidopsis thaliana OX=3702 GN=SKIP19 PE=1 SV=1	PREDICTED: F-box protein SKIP19 isoform X1 [Vitis vinifera] XP_010655702.1 PREDICTED: F-box protein SKIP19 isoform X1 [Vitis vinifera] CAN82327.1 hypothetical protein VITISV_041807 [Vitis vinifera] CBI30970.3 unnamed protein product, partial [Vitis vinifera]
mlm	2020Fruit_CurvedFruitShapeIndex	17_34014	10	7376556	16.0237	6.33964	0.19783	T/C,168	T(319,0.949):C(17,0.051)	intergenic	VIT_10s0003g04290;VIT_10s0003g04300	dist=7998;dist=17713	.	.	[L]	Replication, recombination and repair	--	--|0.0|vvi:100251421|hypothetical protein	--	--	--	--	PREDICTED: myosin heavy chain, striated muscle [Vitis vinifera] RVW98480.1 hypothetical protein CK203_026760 [Vitis vinifera]	--	--	Cellular Component: nucleus (GO:0005634);; Biological Process: protein ubiquitination (GO:0016567);;	--|0.0|vvi:100265193|hypothetical protein	[R]	General function prediction only	F-box-like;; Leucine Rich repeat;; F-box domain	F-box protein SKIP19 OS=Arabidopsis thaliana OX=3702 GN=SKIP19 PE=1 SV=1	PREDICTED: F-box protein SKIP19 isoform X1 [Vitis vinifera] XP_010655702.1 PREDICTED: F-box protein SKIP19 isoform X1 [Vitis vinifera] CAN82327.1 hypothetical protein VITISV_041807 [Vitis vinifera] CBI30970.3 unnamed protein product, partial [Vitis vinifera]
mlm	2020Fruit_CurvedFruitShapeIndex	17_34015	10	7376558	16.1081	6.36663	0.19897	C/T,167	C(317,0.949):T(17,0.051)	intergenic	VIT_10s0003g04290;VIT_10s0003g04300	dist=8000;dist=17711	.	.	[L]	Replication, recombination and repair	--	--|0.0|vvi:100251421|hypothetical protein	--	--	--	--	PREDICTED: myosin heavy chain, striated muscle [Vitis vinifera] RVW98480.1 hypothetical protein CK203_026760 [Vitis vinifera]	--	--	Cellular Component: nucleus (GO:0005634);; Biological Process: protein ubiquitination (GO:0016567);;	--|0.0|vvi:100265193|hypothetical protein	[R]	General function prediction only	F-box-like;; Leucine Rich repeat;; F-box domain	F-box protein SKIP19 OS=Arabidopsis thaliana OX=3702 GN=SKIP19 PE=1 SV=1	PREDICTED: F-box protein SKIP19 isoform X1 [Vitis vinifera] XP_010655702.1 PREDICTED: F-box protein SKIP19 isoform X1 [Vitis vinifera] CAN82327.1 hypothetical protein VITISV_041807 [Vitis vinifera] CBI30970.3 unnamed protein product, partial [Vitis vinifera]
mlm	2020Fruit_CurvedFruitShapeIndex	17_38517	10	10155638	22.537	9.06131	0.16022	C/T,287	C(77,0.134):T(497,0.866)	downstream	VIT_10s0003g05490	dist=14	.	.	--	--	Molecular Function: DNA binding (GO:0003677);; Molecular Function: DNA primase activity (GO:0003896);; Molecular Function: ATP-dependent DNA helicase activity (GO:0004003);; Molecular Function: ATP binding (GO:0005524);; Cellular Component: mitochondrion (GO:0005739);; Cellular Component: chloroplast (GO:0009507);; Molecular Function: metal ion binding (GO:0046872);;	K17680|0.0|vvi:100257655|K17680 PEO1; twinkle protein [EC:3.6.4.12]	--	--	Toprim domain;; DnaB-like helicase C terminal domain;; Toprim domain;; Toprim-like;; AAA domain	Twinkle homolog protein, chloroplastic/mitochondrial OS=Arabidopsis thaliana OX=3702 GN=At1g30680 PE=1 SV=1	PREDICTED: twinkle homolog protein, chloroplastic/mitochondrial [Vitis vinifera] CBI31069.3 unnamed protein product, partial [Vitis vinifera]
mlm	2020Fruit_CurvedFruitShapeIndex	17_40850	10	11408454	15.592	6.4119	0.11094	C/A,286	C(124,0.217):A(448,0.783)	exonic	VIT_10s0092g00170	.	synonymous SNV	VIT_10s0092g00170:transcript:VIT_10s0092g00170.t01:exon9:c.G1923T:p.P641P	[O]	Posttranslational modification, protein turnover, chaperones	Molecular Function: serine-type endopeptidase activity (GO:0004252);; Cellular Component: extracellular region (GO:0005576);;	--|0.0|vvi:100242573|hypothetical protein	--	--	Subtilase family;; Peptidase inhibitor I9;; Fibronectin type-III domain	Subtilisin-like protease SBT2.2 OS=Arabidopsis thaliana OX=3702 GN=SBT2.2 PE=3 SV=1	PREDICTED: subtilisin-like protease SBT2.2 [Vitis vinifera] CBI39006.3 unnamed protein product, partial [Vitis vinifera]
mlm	2020Fruit_CurvedFruitShapeIndex	17_43912	10	13353612	15.3056	6.2978	0.10899	A/T,284	A(535,0.942):T(33,0.058)	upstream	VIT_10s0042g00450	dist=85	.	.	--	--	Molecular Function: ATP binding (GO:0005524);; Cellular Component: cytoplasm (GO:0005737);; Cellular Component: plasma membrane (GO:0005886);; Biological Process: defense response (GO:0006952);; Biological Process: signal transduction (GO:0007165);; Biological Process: plant-type hypersensitive response (GO:0009626);; Biological Process: detection of bacterium (GO:0016045);; Biological Process: d…	--|0.0|vvi:100855173|hypothetical protein	[T]	Signal transduction mechanisms	Cdc14 phosphatase binding protein N-terminus;; Protein of unknown function (DUF3770);; NOG1 N-terminal helical domain	Disease resistance protein RPS2 OS=Arabidopsis thaliana OX=3702 GN=RPS2 PE=1 SV=1	unnamed protein product, partial [Vitis vinifera]
mlm	2020Fruit_CurvedFruitShapeIndex	17_45535	10	14645581	16.5887	6.75659	0.12867	G/A,257	G(484,0.942):A(30,0.058)	intergenic	VIT_10s0042g01020;VIT_10s0042g01030	dist=2873;dist=66017	.	.	--	--	Molecular Function: nicotinamidase activity (GO:0008936);; Biological Process: pyridine nucleotide biosynthetic process (GO:0019363);; Biological Process: NAD metabolic process (GO:0019674);;	--|1e-147|vvi:100256265|hypothetical protein	--	--	Isochorismatase family	Nicotinamidase 2 OS=Arabidopsis thaliana OX=3702 GN=NIC2 PE=1 SV=1	PREDICTED: nicotinamidase 2 [Vitis vinifera] XP_019077999.1 PREDICTED: nicotinamidase 2 [Vitis vinifera] XP_019078000.1 PREDICTED: nicotinamidase 2 [Vitis vinifera]	--	--	Cellular Component: mitochondrion (GO:0005739);; Cellular Component: mitochondrial inner membrane (GO:0005743);; Biological Process: mitochondrial transport (GO:0006839);; Cellular Component: plastid (GO:0009536);; Cellular Component: integral component of membrane (GO:0016021);; Molecular Function: transmembrane transporter activity (GO:0022857);;	--|2e-80|vvi:100240855|hypothetical protein	[C]	Energy production and conversion	Mitochondrial carrier protein	Probable mitochondrial adenine nucleotide transporter BTL3 OS=Arabidopsis thaliana OX=3702 GN=At5g64970 PE=2 SV=1	PREDICTED: probable mitochondrial adenine nucleotide transporter BTL3 [Vitis vinifera] CBI29054.3 unnamed protein product, partial [Vitis vinifera] RVW89439.1 putative mitochondrial adenine nucleotide transporter BTL3 [Vitis vinifera]
mlm	2020Fruit_CurvedFruitShapeIndex	17_103635	11	56558	18.0511	7.35119	0.12996	T/C,279	T(530,0.950):C(28,0.050)	intronic	VIT_11s0016g00100	.	.	.	--	--	Molecular Function: Rho guanyl-nucleotide exchange factor activity (GO:0005089);; Cellular Component: nucleus (GO:0005634);; Cellular Component: endoplasmic reticulum membrane (GO:0005789);; Cellular Component: cytosol (GO:0005829);; Cellular Component: plasma membrane (GO:0005886);; Biological Process: small GTPase mediated signal transduction (GO:0007264);; Biological Process: multicellular org…	K21852|0.0|vvi:100259293|K21852 DOCK6_7_8; dedicator of cytokinesis protein 6/7/8	[T]	Signal transduction mechanisms	Dock homology region 2;; C2 domain in Dock180 and Zizimin proteins	Guanine nucleotide exchange factor SPIKE 1 OS=Arabidopsis thaliana OX=3702 GN=SPK1 PE=1 SV=1	PREDICTED: guanine nucleotide exchange factor SPIKE 1 isoform X1 [Vitis vinifera] XP_010656060.1 PREDICTED: guanine nucleotide exchange factor SPIKE 1 isoform X1 [Vitis vinifera] CBI27734.3 unnamed protein product, partial [Vitis vinifera]
mlm	2020Fruit_CurvedFruitShapeIndex	17_106319	11	2086365	16.4199	6.73509	0.11674	G/C,287	G(534,0.930):C(40,0.070)	exonic	VIT_11s0016g02600	.	synonymous SNV	VIT_11s0016g02600:transcript:VIT_11s0016g02600.t01:exon4:c.G330C:p.G110G	[R]	General function prediction only	Cellular Component: cytosol (GO:0005829);; Biological Process: lignin biosynthetic process (GO:0009809);; Molecular Function: caffeoyl-CoA O-methyltransferase activity (GO:0042409);; Molecular Function: metal ion binding (GO:0046872);;	K00588|1e-170|vvi:100268094|K00588 E2.1.1.104; caffeoyl-CoA O-methyltransferase [EC:2.1.1.104]	[Q]	Secondary metabolites biosynthesis, transport and catabolism	O-methyltransferase;; Methyltransferase domain	Probable caffeoyl-CoA O-methyltransferase At4g26220 OS=Arabidopsis thaliana OX=3702 GN=At4g26220 PE=2 SV=1	PREDICTED: probable caffeoyl-CoA O-methyltransferase At4g26220 isoform X3 [Vitis vinifera] XP_010656231.1 PREDICTED: probable caffeoyl-CoA O-methyltransferase At4g26220 isoform X3 [Vitis vinifera] XP_010656232.1 PREDICTED: probable caffeoyl-CoA O-methyltransferase At4g26220 isoform X3 [Vitis vinifera] XP_019078394.1 PREDICTED: probable caffeoyl-CoA O-methyltransferase At4g26220 isoform X3 [Vitis …
mlm	2020Fruit_CurvedFruitShapeIndex	17_125814	11	14903303	15.4746	6.32873	0.1218	C/T,258	C(477,0.924):T(39,0.076)	intergenic	VIT_11s0065g00900;VIT_11s0065g00930	dist=14632;dist=4035	.	.	--	--	Molecular Function: voltage-gated potassium channel activity (GO:0005249);; Cellular Component: integral component of plasma membrane (GO:0005887);; Molecular Function: cAMP binding (GO:0030552);; Molecular Function: cGMP binding (GO:0030553);; Biological Process: regulation of membrane potential (GO:0042391);;	K05391|1e-123|vvi:100250129|K05391 CNGC; cyclic nucleotide gated channel, plant	[PT]	--	Ion transport protein	Cyclic nucleotide-gated ion channel 17 OS=Arabidopsis thaliana OX=3702 GN=CNGC17 PE=1 SV=1	unnamed protein product, partial [Vitis vinifera]	--	--	Molecular Function: voltage-gated potassium channel activity (GO:0005249);; Cellular Component: integral component of plasma membrane (GO:0005887);; Molecular Function: cAMP binding (GO:0030552);; Molecular Function: cGMP binding (GO:0030553);; Biological Process: regulation of membrane potential (GO:0042391);;	K05391|0.0|vvi:100250129|K05391 CNGC; cyclic nucleotide gated channel, plant	[PT]	--	Cyclic nucleotide-binding domain	Cyclic nucleotide-gated ion channel 17 OS=Arabidopsis thaliana OX=3702 GN=CNGC17 PE=1 SV=1	PREDICTED: cyclic nucleotide-gated ion channel 17 [Vitis vinifera]
mlm	2020Fruit_CurvedFruitShapeIndex	17_288257	12	1460924	16.9343	6.7967	0.16955	G/A,212	G(393,0.927):A(31,0.073)	intergenic	VIT_12s0028g00940;VIT_12s0028g00960	dist=10479;dist=6597	.	.	--	--	Biological Process: regulation of transcription, DNA-templated (GO:0006355);; Biological Process: male meiosis II (GO:0007142);; Biological Process: microsporogenesis (GO:0009556);;	--|0.0|vvi:100247266|hypothetical protein	--	--	--	Protein JASON OS=Arabidopsis thaliana OX=3702 GN=JASON PE=2 SV=1	PREDICTED: protein JASON [Vitis vinifera] CBI22079.3 unnamed protein product, partial [Vitis vinifera]	[I]	Lipid transport and metabolism	Molecular Function: farnesyl-diphosphate farnesyltransferase activity (GO:0004310);; Biological Process: ergosterol biosynthetic process (GO:0006696);; Cellular Component: chloroplast (GO:0009507);; Biological Process: carotenoid biosynthetic process (GO:0016117);; Molecular Function: geranylgeranyl-diphosphate geranylgeranyltransferase activity (GO:0016767);; Molecular Function: squalene synthas…	K02291|0.0|vvi:100252385|K02291 crtB; 15-cis-phytoene synthase [EC:2.5.1.32]	[I]	Lipid transport and metabolism	Squalene/phytoene synthase	Phytoene synthase, chloroplastic OS=Daucus carota OX=4039 GN=PSY PE=2 SV=1	PREDICTED: phytoene synthase 2, chloroplastic [Vitis vinifera]
mlm	2020Fruit_CurvedFruitShapeIndex	17_289022	12	1878302	15.7368	6.4658	0.11523	C/T,284	C(537,0.945):T(31,0.055)	intergenic	VIT_12s0028g01230;VIT_12s0028g01240	dist=2087;dist=4840	.	.	--	--	Cellular Component: mitochondrion (GO:0005739);;	K10891|0.0|vvi:100248975|K10891 FANCD2; fanconi anemia group D2 protein	[S]	Function unknown	Fanconi anaemia protein FancD2 nuclease	Uncharacterized mitochondrial protein AtMg00810 OS=Arabidopsis thaliana OX=3702 GN=AtMg00810 PE=4 SV=1	PREDICTED: Fanconi anemia group D2 protein homolog isoform X2 [Vitis vinifera]	--	--	--	K10891|1e-152|vvi:100248975|K10891 FANCD2; fanconi anemia group D2 protein	[S]	Function unknown	Fanconi anaemia protein FancD2 nuclease	--	unnamed protein product, partial [Vitis vinifera]
mlm	2020Fruit_CurvedFruitShapeIndex	17_289310	12	2040485	14.7505	5.95273	0.12937	T/A,201	T(380,0.945):A(22,0.055)	intergenic	VIT_12s0028g01380;VIT_12s0028g01390	dist=2862;dist=4056	.	.	--	--	Molecular Function: transcription regulatory region sequence-specific DNA binding (GO:0000976);; Molecular Function: DNA-binding transcription factor activity (GO:0003700);; Cellular Component: nucleus (GO:0005634);; Biological Process: transcription, DNA-templated (GO:0006351);; Biological Process: response to water deprivation (GO:0009414);; Biological Process: response to salt stress (GO:00096…	--|1e-121|vvi:104880856|hypothetical protein	--	--	--	ABSCISIC ACID-INSENSITIVE 5-like protein 6 OS=Arabidopsis thaliana OX=3702 GN=ABF3 PE=1 SV=1	PREDICTED: ABSCISIC ACID-INSENSITIVE 5-like protein 6 [Vitis vinifera]	[O]	Posttranslational modification, protein turnover, chaperones	Cellular Component: cytoplasm (GO:0005737);;	--|0.0|vvi:100267696|hypothetical protein	[O]	Posttranslational modification, protein turnover, chaperones	Hsp20/alpha crystallin family;; HSP20-like domain found in ArsA	17.3 kDa class II heat shock protein OS=Solanum peruvianum OX=4082 PE=2 SV=1	PREDICTED: uncharacterized protein LOC100267696 isoform X1 [Vitis vinifera] CBI22043.3 unnamed protein product, partial [Vitis vinifera]
mlm	2020Fruit_CurvedFruitShapeIndex	17_293432	12	4746140	15.571	6.39496	0.11217	C/T,279	C(499,0.894):T(59,0.106)	intergenic	VIT_12s0028g03890;VIT_12s0028g03900	dist=1434;dist=4737	.	.	--	--	--	--|0.0|vvi:100255678|hypothetical protein	--	--	Zinc-finger of C2H2 type	--	PREDICTED: uncharacterized protein LOC100255678 [Vitis vinifera] RVW46800.1 hypothetical protein CK203_075626 [Vitis vinifera]	--	--	--	--	--	--	--	--	unnamed protein product, partial [Vitis vinifera]
mlm	2020Fruit_CurvedFruitShapeIndex	17_299053	12	8337982	14.8638	5.86484	0.14046	T/C,151	T(258,0.854):C(44,0.146)	intronic	VIT_12s0178g00010	.	.	.	[R]	General function prediction only	--	K07053|0.0|vvi:100245053|K07053 E3.1.3.97; 3',5'-nucleoside bisphosphate phosphatase [EC:3.1.3.97]	--	--	--	--	unnamed protein product, partial [Vitis vinifera]
mlm	2020Fruit_CurvedFruitShapeIndex	17_299581	12	8678953	15.0915	6.21765	0.10729	T/A,287	T(395,0.688):A(179,0.312)	intronic	VIT_12s0178g00200	.	.	.	[Z]	Cytoskeleton	Molecular Function: ATP binding (GO:0005524);; Cellular Component: cytoplasm (GO:0005737);; Cellular Component: cytoskeleton (GO:0005856);;	K10355|0.0|vvi:100246825|K10355 ACTF; actin, other eukaryote	[Z]	Cytoskeleton	Actin	Actin-101 OS=Solanum tuberosum OX=4113 GN=AC101 PE=3 SV=1	PREDICTED: actin-101 isoform X1 [Vitis vinifera] XP_010657405.1 PREDICTED: actin-101 isoform X1 [Vitis vinifera] XP_019079135.1 PREDICTED: actin-101 isoform X1 [Vitis vinifera] RVW12848.1 Actin-101 [Vitis vinifera]
mlm	2020Fruit_CurvedFruitShapeIndex	17_300474	12	9258980	14.4055	5.94869	0.10241	A/G,287	A(545,0.949):G(29,0.051)	intergenic	VIT_12s0057g00610;VIT_12s0057g00620	dist=53445;dist=7371	.	.	--	--	Biological Process: transcription-dependent tethering of RNA polymerase II gene DNA at nuclear periphery (GO:0000972);; Molecular Function: structural constituent of nuclear pore (GO:0005487);; Biological Process: chromatin organization (GO:0006325);; Biological Process: regulation of transcription, DNA-templated (GO:0006355);; Biological Process: RNA export from nucleus (GO:0006405);; Biological…	K14300|0.0|vvi:100249432|K14300 NUP133; nuclear pore complex protein Nup133	--	--	Nup133 N terminal like;; Non-repetitive/WGA-negative nucleoporin C-terminal	Nuclear pore complex protein NUP133 OS=Arabidopsis thaliana OX=3702 GN=NUP133 PE=1 SV=1	PREDICTED: nuclear pore complex protein NUP133 [Vitis vinifera]	[S]	Function unknown	--	--|0.0|vvi:100264911|hypothetical protein	[R]	General function prediction only	Leucine rich repeat;; Leucine Rich repeats (2 copies);; Leucine Rich Repeat;; Leucine Rich repeat	Receptor-like protein 6 OS=Arabidopsis thaliana OX=3702 GN=RLP6 PE=3 SV=1	PREDICTED: receptor-like protein 12 [Vitis vinifera]
mlm	2020Fruit_CurvedFruitShapeIndex	17_300861	12	9588653	26.7075	10.57	0.19867	A/G,279	A(525,0.941):G(33,0.059)	intronic	VIT_12s0057g00880	.	.	.	--	--	Molecular Function: nucleotide binding (GO:0000166);; Molecular Function: RNA binding (GO:0003723);; Cellular Component: nucleus (GO:0005634);; Biological Process: transcription, DNA-templated (GO:0006351);; Biological Process: regulation of transcription, DNA-templated (GO:0006355);; Molecular Function: zinc ion binding (GO:0008270);; Cellular Component: chloroplast (GO:0009507);;	K13098|0.0|vvi:100261263|K13098 TLS; RNA-binding protein FUS	[R]	General function prediction only	RNA recognition motif. (a.k.a. RRM, RBD, or RNP domain);; Zn-finger in Ran binding protein and others	Transcription initiation factor TFIID subunit 15b OS=Arabidopsis thaliana OX=3702 GN=TAF15B PE=1 SV=1	PREDICTED: transcription initiation factor TFIID subunit 15b [Vitis vinifera]
mlm	2020Fruit_CurvedFruitShapeIndex	17_300862	12	9588679	26.7075	10.57	0.19867	A/G,279	A(525,0.941):G(33,0.059)	intronic	VIT_12s0057g00880	.	.	.	--	--	Molecular Function: nucleotide binding (GO:0000166);; Molecular Function: RNA binding (GO:0003723);; Cellular Component: nucleus (GO:0005634);; Biological Process: transcription, DNA-templated (GO:0006351);; Biological Process: regulation of transcription, DNA-templated (GO:0006355);; Molecular Function: zinc ion binding (GO:0008270);; Cellular Component: chloroplast (GO:0009507);;	K13098|0.0|vvi:100261263|K13098 TLS; RNA-binding protein FUS	[R]	General function prediction only	RNA recognition motif. (a.k.a. RRM, RBD, or RNP domain);; Zn-finger in Ran binding protein and others	Transcription initiation factor TFIID subunit 15b OS=Arabidopsis thaliana OX=3702 GN=TAF15B PE=1 SV=1	PREDICTED: transcription initiation factor TFIID subunit 15b [Vitis vinifera]
mlm	2020Fruit_CurvedFruitShapeIndex	17_300864	12	9588935	26.8692	10.6215	0.20037	C/T,277	C(521,0.940):T(33,0.060)	intronic	VIT_12s0057g00880	.	.	.	--	--	Molecular Function: nucleotide binding (GO:0000166);; Molecular Function: RNA binding (GO:0003723);; Cellular Component: nucleus (GO:0005634);; Biological Process: transcription, DNA-templated (GO:0006351);; Biological Process: regulation of transcription, DNA-templated (GO:0006355);; Molecular Function: zinc ion binding (GO:0008270);; Cellular Component: chloroplast (GO:0009507);;	K13098|0.0|vvi:100261263|K13098 TLS; RNA-binding protein FUS	[R]	General function prediction only	RNA recognition motif. (a.k.a. RRM, RBD, or RNP domain);; Zn-finger in Ran binding protein and others	Transcription initiation factor TFIID subunit 15b OS=Arabidopsis thaliana OX=3702 GN=TAF15B PE=1 SV=1	PREDICTED: transcription initiation factor TFIID subunit 15b [Vitis vinifera]
mlm	2020Fruit_CurvedFruitShapeIndex	17_304846	12	11982054	18.1755	7.18631	0.1962	G/A,190	G(356,0.937):A(24,0.063)	intergenic	VIT_12s0121g00130;VIT_12s0121g00180	dist=74962;dist=45305	.	.	--	--	--	--	--	--	--	--	unnamed protein product, partial [Vitis vinifera]	--	--	Molecular Function: diacylglycerol kinase activity (GO:0004143);; Molecular Function: ATP binding (GO:0005524);; Biological Process: defense response (GO:0006952);; Biological Process: protein kinase C-activating G-protein coupled receptor signaling pathway (GO:0007205);; Cellular Component: chloroplast (GO:0009507);;	K00901|5e-22|vvi:100243324|K00901 dgkA; diacylglycerol kinase (ATP) [EC:2.7.1.107]	[IT]	--	--	Diacylglycerol kinase 6 OS=Arabidopsis thaliana OX=3702 GN=DGK6 PE=3 SV=1	unnamed protein product, partial [Vitis vinifera]
mlm	2020Fruit_CurvedFruitShapeIndex	17_305195	12	12213794	15.2844	6.06498	0.16037	C/T,167	C(317,0.949):T(17,0.051)	intergenic	VIT_12s0121g00250;VIT_12s0121g00270	dist=26142;dist=25724	.	.	--	--	--	--	--	--	--	--	hypothetical protein VITISV_025282 [Vitis vinifera]	--	--	--	--	--	--	--	--	hypothetical protein VITISV_020665 [Vitis vinifera]
mlm	2020Fruit_CurvedFruitShapeIndex	17_308271	12	13972608	15.9415	6.36009	0.17099	C/G,187	C(344,0.920):G(30,0.080)	intergenic	VIT_12s0055g00740;VIT_12s0055g00750	dist=42642;dist=7287	.	.	--	--	Molecular Function: RNA binding (GO:0003723);; Molecular Function: endonuclease activity (GO:0004519);; Biological Process: RNA modification (GO:0009451);; Cellular Component: intracellular membrane-bounded organelle (GO:0043231);;	--|0.0|vvi:100264038|hypothetical protein	[R]	General function prediction only	PPR repeat family;; PPR repeat;; PPR repeat;; Pentatricopeptide repeat domain;; Pentacotripeptide-repeat region of PRORP	Pentatricopeptide repeat-containing protein At2g36240 OS=Arabidopsis thaliana OX=3702 GN=At2g36240 PE=2 SV=1	unnamed protein product, partial [Vitis vinifera]	--	--	Molecular Function: RNA binding (GO:0003723);; Molecular Function: endonuclease activity (GO:0004519);; Cellular Component: mitochondrion (GO:0005739);; Biological Process: RNA modification (GO:0009451);; Cellular Component: intracellular membrane-bounded organelle (GO:0043231);;	--|0.0|vvi:100253720|hypothetical protein	[R]	General function prediction only	PPR repeat family;; PPR repeat;; PPR repeat;; Pentatricopeptide repeat domain;; Pentacotripeptide-repeat region of PRORP	Pentatricopeptide repeat-containing protein At3g62470, mitochondrial OS=Arabidopsis thaliana OX=3702 GN=At3g62470 PE=2 SV=1	PREDICTED: pentatricopeptide repeat-containing protein At3g62470, mitochondrial [Vitis vinifera]
mlm	2020Fruit_CurvedFruitShapeIndex	17_309493	12	14463408	21.6866	8.576	0.17478	A/G,226	A(419,0.927):G(33,0.073)	intergenic	VIT_12s0055g00990;VIT_12s0055g01000	dist=8442;dist=5180	.	.	--	--	Molecular Function: peroxidase activity (GO:0004601);; Cellular Component: extracellular region (GO:0005576);; Biological Process: response to oxidative stress (GO:0006979);; Molecular Function: heme binding (GO:0020037);; Biological Process: hydrogen peroxide catabolic process (GO:0042744);; Molecular Function: metal ion binding (GO:0046872);;	K00430|9e-66|vvi:100262265|K00430 E1.11.1.7; peroxidase [EC:1.11.1.7]	--	--	Peroxidase	Cationic peroxidase 2 OS=Arachis hypogaea OX=3818 GN=PNC2 PE=2 SV=1	unnamed protein product, partial [Vitis vinifera]	--	--	Molecular Function: peroxidase activity (GO:0004601);; Cellular Component: extracellular region (GO:0005576);; Biological Process: response to oxidative stress (GO:0006979);; Molecular Function: heme binding (GO:0020037);; Biological Process: hydrogen peroxide catabolic process (GO:0042744);; Molecular Function: metal ion binding (GO:0046872);;	K00430|0.0|vvi:100262247|K00430 E1.11.1.7; peroxidase [EC:1.11.1.7]	--	--	Peroxidase	Peroxidase N1 OS=Nicotiana tabacum OX=4097 GN=poxN1 PE=1 SV=1	PREDICTED: peroxidase N1 [Vitis vinifera]
mlm	2020Fruit_CurvedFruitShapeIndex	17_312170	12	16735896	15.7039	6.37143	0.12689	T/C,229	T(429,0.937):C(29,0.063)	intergenic	VIT_12s0034g00860;VIT_12s0034g00910	dist=57016;dist=10152	.	.	--	--	--	--|0.0|vvi:104881011|hypothetical protein	--	--	--	Disease resistance-like protein DSC1 OS=Arabidopsis thaliana OX=3702 GN=DSC1 PE=1 SV=1	unnamed protein product, partial [Vitis vinifera]	[S]	Function unknown	Molecular Function: ATP binding (GO:0005524);; Cellular Component: cytoplasm (GO:0005737);; Biological Process: signal transduction (GO:0007165);; Biological Process: plant-type hypersensitive response (GO:0009626);; Molecular Function: ADP binding (GO:0043531);;	--|0.0|vvi:100256601|hypothetical protein	--	--	TIR domain;; NB-ARC domain;; Leucine rich repeat;; Leucine Rich repeats (2 copies);; TIR domain;; Leucine Rich Repeat;; Leucine Rich Repeat	TMV resistance protein N OS=Nicotiana glutinosa OX=35889 GN=N PE=1 SV=1	PREDICTED: TMV resistance protein N isoform X2 [Vitis vinifera]
mlm	2020Fruit_CurvedFruitShapeIndex	17_312547	12	16881941	21.8925	8.2426	0.26498	C/T,146	C(274,0.938):T(18,0.062)	upstream	VIT_12s0034g01030	dist=568	.	.	[R]	General function prediction only	Molecular Function: ATP binding (GO:0005524);; Cellular Component: plasma membrane (GO:0005886);; Biological Process: signal transduction (GO:0007165);; Biological Process: plant-type hypersensitive response (GO:0009626);; Molecular Function: ADP binding (GO:0043531);;	--|0.0|vvi:104877392|hypothetical protein	[T]	Signal transduction mechanisms	NB-ARC domain;; Rx N-terminal domain;; Leucine Rich repeats (2 copies);; Leucine rich repeat	Putative disease resistance RPP13-like protein 1 OS=Arabidopsis thaliana OX=3702 GN=RPPL1 PE=3 SV=1	PREDICTED: putative disease resistance RPP13-like protein 1 [Vitis vinifera] XP_010657806.1 PREDICTED: putative disease resistance RPP13-like protein 1 [Vitis vinifera] XP_010657807.1 PREDICTED: putative disease resistance RPP13-like protein 1 [Vitis vinifera]
mlm	2020Fruit_CurvedFruitShapeIndex	17_469703	13	6980839	16.1292	6.38465	0.15033	G/A,169	G(21,0.062):A(317,0.938)	intronic	VIT_13s0019g05160	.	.	.	[G]	Carbohydrate transport and metabolism	Biological Process: starch catabolic process (GO:0005983);; Cellular Component: chloroplast (GO:0009507);; Cellular Component: chloroplast stroma (GO:0009570);; Molecular Function: limit dextrinase activity (GO:0010303);; Biological Process: starch biosynthetic process (GO:0019252);; Molecular Function: pullulanase activity (GO:0051060);;	--|0.0|vvi:100247866|hypothetical protein	[G]	Carbohydrate transport and metabolism	Domain of unknown function (DUF3372);; Pullulanase N2 domain;; Carbohydrate-binding module 48 (Isoamylase N-terminal domain);; Alpha amylase, catalytic domain	Pullulanase 1, chloroplastic OS=Arabidopsis thaliana OX=3702 GN=PU1 PE=1 SV=2	PREDICTED: pullulanase 1, chloroplastic isoform X1 [Vitis vinifera] CBI31395.3 unnamed protein product, partial [Vitis vinifera]
mlm	2020Fruit_CurvedFruitShapeIndex	17_477808	13	11805197	22.3671	8.36529	0.28291	G/A,142	G(264,0.930):A(20,0.070)	downstream	VIT_13s0101g00170	dist=217	.	.	[Q]	Secondary metabolites biosynthesis, transport and catabolism	--	K01557|4e-32|vvi:100251672|K01557 FAHD1; acylpyruvate hydrolase [EC:3.7.1.5]	[R]	General function prediction only	Fumarylacetoacetate (FAA) hydrolase family	Probable acylpyruvase FAHD1, mitochondrial OS=Arabidopsis thaliana OX=3702 GN=FAHD1 PE=1 SV=1	unnamed protein product, partial [Vitis vinifera]
mlm	2020Fruit_CurvedFruitShapeIndex	17_478700	13	12627100	14.0465	5.78362	0.1057	G/A,265	G(496,0.936):A(34,0.064)	intergenic	VIT_13s0101g00450;VIT_13s0101g00460	dist=186514;dist=120561	.	.	--	--	--	--	--	--	--	--	unnamed protein product, partial [Vitis vinifera]	--	--	--	--|1e-120|vvi:100265438|hypothetical protein	--	--	--	--	PREDICTED: uncharacterized protein LOC100265438 isoform X1 [Vitis vinifera] CBI32217.3 unnamed protein product, partial [Vitis vinifera]
mlm	2020Fruit_CurvedFruitShapeIndex	17_482077	13	15044600	16.9973	6.95857	0.12084	C/T,287	C(500,0.871):T(74,0.129)	exonic	VIT_13s0175g00110	.	nonsynonymous SNV	VIT_13s0175g00110:transcript:VIT_13s0175g00110.t01:exon1:c.C151T:p.P51S	--	--	--	--|1e-60|vvi:104879471|hypothetical protein	--	--	Plant protein of unknown function (DUF936)	--	hypothetical protein CK203_110779 [Vitis vinifera]
mlm	2020Fruit_CurvedFruitShapeIndex	17_482404	13	15257111	16.1482	6.41772	0.1558	C/T,180	C(322,0.894):T(38,0.106)	intergenic	VIT_13s0175g00230;VIT_13s0047g00010	dist=19016;dist=47117	.	.	--	--	--	K17616|3e-65|vvi:100267967|K17616 CTDSPL2; CTD small phosphatase-like protein 2 [EC:3.1.3.-]	--	--	--	--	unnamed protein product, partial [Vitis vinifera]	[GEPR]	--	Cellular Component: plasma membrane (GO:0005886);; Biological Process: response to water deprivation (GO:0009414);; Biological Process: gravitropism (GO:0009630);; Cellular Component: plant-type vacuole membrane (GO:0009705);; Biological Process: basipetal auxin transport (GO:0010540);; Cellular Component: integral component of membrane (GO:0016021);; Molecular Function: potassium ion antiporter …	--|0.0|vvi:100247150|hypothetical protein	[R]	General function prediction only	Major Facilitator Superfamily;; Sugar (and other) transporter	Protein ZINC INDUCED FACILITATOR-LIKE 1 OS=Arabidopsis thaliana OX=3702 GN=ZIFL1 PE=2 SV=1	PREDICTED: protein ZINC INDUCED FACILITATOR-LIKE 1 [Vitis vinifera] CBI29174.3 unnamed protein product, partial [Vitis vinifera]
mlm	2020Fruit_CurvedFruitShapeIndex	17_482586	13	15405347	14.9668	6.13119	0.11242	G/A,257	G(471,0.916):A(43,0.084)	intergenic	VIT_13s0047g00050;VIT_13s0047g00060	dist=4538;dist=1731	.	.	--	--	Cellular Component: plasma membrane (GO:0005886);; Biological Process: response to water deprivation (GO:0009414);; Biological Process: gravitropism (GO:0009630);; Cellular Component: plant-type vacuole membrane (GO:0009705);; Biological Process: basipetal auxin transport (GO:0010540);; Cellular Component: integral component of membrane (GO:0016021);; Molecular Function: potassium ion antiporter …	--|1e-155|vvi:100266046|hypothetical protein	[R]	General function prediction only	Major Facilitator Superfamily	Protein ZINC INDUCED FACILITATOR-LIKE 1 OS=Arabidopsis thaliana OX=3702 GN=ZIFL1 PE=2 SV=1	unnamed protein product, partial [Vitis vinifera]	--	--	Cellular Component: integral component of membrane (GO:0016021);;	--|0.0|vvi:100248874|hypothetical protein	--	--	Plant protein of unknown function	Putative UPF0481 protein At3g02645 OS=Arabidopsis thaliana OX=3702 GN=At3g02645 PE=3 SV=1	unnamed protein product, partial [Vitis vinifera]
mlm	2020Fruit_CurvedFruitShapeIndex	17_482587	13	15405385	15.7707	6.44583	0.11808	G/A,260	G(485,0.933):A(35,0.067)	intergenic	VIT_13s0047g00050;VIT_13s0047g00060	dist=4576;dist=1693	.	.	--	--	Cellular Component: plasma membrane (GO:0005886);; Biological Process: response to water deprivation (GO:0009414);; Biological Process: gravitropism (GO:0009630);; Cellular Component: plant-type vacuole membrane (GO:0009705);; Biological Process: basipetal auxin transport (GO:0010540);; Cellular Component: integral component of membrane (GO:0016021);; Molecular Function: potassium ion antiporter …	--|1e-155|vvi:100266046|hypothetical protein	[R]	General function prediction only	Major Facilitator Superfamily	Protein ZINC INDUCED FACILITATOR-LIKE 1 OS=Arabidopsis thaliana OX=3702 GN=ZIFL1 PE=2 SV=1	unnamed protein product, partial [Vitis vinifera]	--	--	Cellular Component: integral component of membrane (GO:0016021);;	--|0.0|vvi:100248874|hypothetical protein	--	--	Plant protein of unknown function	Putative UPF0481 protein At3g02645 OS=Arabidopsis thaliana OX=3702 GN=At3g02645 PE=3 SV=1	unnamed protein product, partial [Vitis vinifera]
mlm	2020Fruit_CurvedFruitShapeIndex	17_483353	13	15966045	14.2245	5.80958	0.12184	T/C,231	T(411,0.890):C(51,0.110)	exonic	VIT_13s0047g00260	.	nonsynonymous SNV	VIT_13s0047g00260:transcript:VIT_13s0047g00260.t01:exon1:c.T167C:p.L56P	[RTKL]	--	Molecular Function: calmodulin-dependent protein kinase activity (GO:0004683);; Molecular Function: calcium ion binding (GO:0005509);; Molecular Function: ATP binding (GO:0005524);; Biological Process: nodulation (GO:0009877);; Cellular Component: integral component of membrane (GO:0016021);;	K13412|0.0|vvi:100250591|K13412 CPK; calcium-dependent protein kinase [EC:2.7.11.1]	[T]	Signal transduction mechanisms	Protein kinase domain;; Protein tyrosine and serine/threonine kinase;; EF-hand domain;; EF hand;; EF-hand domain pair;; EF hand;; EF-hand domain pair;; Cytoskeletal-regulatory complex EF hand;; Lipopolysaccharide kinase (Kdo/WaaP) family	Calcium and calcium/calmodulin-dependent serine/threonine-protein kinase DMI-3 OS=Medicago truncatula OX=3880 GN=DMI3 PE=2 SV=1	PREDICTED: calcium and calcium/calmodulin-dependent serine/threonine-protein kinase [Vitis vinifera]
mlm	2020Fruit_CurvedFruitShapeIndex	17_483355	13	15966063	14.555	5.93	0.12537	G/A,227	G(428,0.943):A(26,0.057)	exonic	VIT_13s0047g00260	.	nonsynonymous SNV	VIT_13s0047g00260:transcript:VIT_13s0047g00260.t01:exon1:c.G185A:p.S62N	[RTKL]	--	Molecular Function: calmodulin-dependent protein kinase activity (GO:0004683);; Molecular Function: calcium ion binding (GO:0005509);; Molecular Function: ATP binding (GO:0005524);; Biological Process: nodulation (GO:0009877);; Cellular Component: integral component of membrane (GO:0016021);;	K13412|0.0|vvi:100250591|K13412 CPK; calcium-dependent protein kinase [EC:2.7.11.1]	[T]	Signal transduction mechanisms	Protein kinase domain;; Protein tyrosine and serine/threonine kinase;; EF-hand domain;; EF hand;; EF-hand domain pair;; EF hand;; EF-hand domain pair;; Cytoskeletal-regulatory complex EF hand;; Lipopolysaccharide kinase (Kdo/WaaP) family	Calcium and calcium/calmodulin-dependent serine/threonine-protein kinase DMI-3 OS=Medicago truncatula OX=3880 GN=DMI3 PE=2 SV=1	PREDICTED: calcium and calcium/calmodulin-dependent serine/threonine-protein kinase [Vitis vinifera]
mlm	2020Fruit_CurvedFruitShapeIndex	17_483357	13	15966289	15.3035	6.22098	0.13104	G/A,230	G(430,0.935):A(30,0.065)	exonic	VIT_13s0047g00260	.	synonymous SNV	VIT_13s0047g00260:transcript:VIT_13s0047g00260.t01:exon1:c.G411A:p.A137A	[RTKL]	--	Molecular Function: calmodulin-dependent protein kinase activity (GO:0004683);; Molecular Function: calcium ion binding (GO:0005509);; Molecular Function: ATP binding (GO:0005524);; Biological Process: nodulation (GO:0009877);; Cellular Component: integral component of membrane (GO:0016021);;	K13412|0.0|vvi:100250591|K13412 CPK; calcium-dependent protein kinase [EC:2.7.11.1]	[T]	Signal transduction mechanisms	Protein kinase domain;; Protein tyrosine and serine/threonine kinase;; EF-hand domain;; EF hand;; EF-hand domain pair;; EF hand;; EF-hand domain pair;; Cytoskeletal-regulatory complex EF hand;; Lipopolysaccharide kinase (Kdo/WaaP) family	Calcium and calcium/calmodulin-dependent serine/threonine-protein kinase DMI-3 OS=Medicago truncatula OX=3880 GN=DMI3 PE=2 SV=1	PREDICTED: calcium and calcium/calmodulin-dependent serine/threonine-protein kinase [Vitis vinifera]
mlm	2020Fruit_CurvedFruitShapeIndex	17_485152	13	16922113	16.7117	6.61926	0.18302	G/A,178	G(333,0.935):A(23,0.065)	upstream	VIT_13s0047g00570	dist=803	.	.	--	--	--	--	--	--	--	--	--
mlm	2020Fruit_CurvedFruitShapeIndex	17_491897	13	21880725	14.836	6.01938	0.1242	T/G,218	T(344,0.789):G(92,0.211)	intronic	VIT_13s0064g00360	.	.	.	[R]	General function prediction only	Biological Process: ribosomal large subunit assembly (GO:0000027);; Cellular Component: nucleolus (GO:0005730);; Cellular Component: ribosome (GO:0005840);; Biological Process: embryo sac development (GO:0009553);; Cellular Component: Cul4-RING E3 ubiquitin ligase complex (GO:0080008);;	K14855|0.0|vvi:100262007|K14855 RSA4; ribosome assembly protein 4	[S]	Function unknown	WD domain, G-beta repeat;; Anaphase-promoting complex subunit 4 WD40 domain;; NLE (NUC135) domain;; Eukaryotic translation initiation factor eIF2A;; WD40 region of Ge1, enhancer of mRNA-decapping protein;; WD40-like Beta Propeller Repeat;; WD repeat-containing and planar cell polarity effector protein Fritz;; Nucleoporin Nup120/160	Notchless protein homolog OS=Arabidopsis thaliana OX=3702 GN=NLE1 PE=2 SV=1	PREDICTED: notchless protein homolog isoform X1 [Vitis vinifera]
mlm	2020Fruit_CurvedFruitShapeIndex	17_579477	14	1265477	14.6305	5.97033	0.11832	C/T,234	C(414,0.885):T(54,0.115)	intergenic	VIT_14s0060g01560;VIT_14s0060g01570	dist=9655;dist=5750	.	.	--	--	Molecular Function: nutrient reservoir activity (GO:0045735);;	--|0.0|vvi:100240780|hypothetical protein	[K]	Transcription	PHD-finger;; Ring finger domain	Vicilin-like seed storage protein At2g18540 OS=Arabidopsis thaliana OX=3702 GN=At2g18540 PE=3 SV=1	PREDICTED: uncharacterized protein LOC100240780 [Vitis vinifera]	[Z]	Cytoskeleton	Molecular Function: microtubule motor activity (GO:0003777);; Molecular Function: ATP binding (GO:0005524);; Cellular Component: microtubule (GO:0005874);; Biological Process: microtubule-based movement (GO:0007018);;	K10406|0.0|vvi:100257908|K10406 KIFC2_3; kinesin family member C2/C3	[Z]	Cytoskeleton	Kinesin motor domain;; Microtubule binding;; Calponin homology (CH) domain	Kinesin-like protein KIN-14F OS=Oryza sativa subsp. japonica OX=39947 GN=KIN14F PE=2 SV=2	unnamed protein product, partial [Vitis vinifera]
mlm	2020Fruit_CurvedFruitShapeIndex	17_584380	14	4394619	32.0196	12.3429	0.24472	G/T,256	G(474,0.926):T(38,0.074)	intergenic	VIT_14s0030g00490;VIT_14s0030g00500	dist=25236;dist=5675	.	.	[R]	General function prediction only	Cellular Component: endoplasmic reticulum membrane (GO:0005789);; Cellular Component: integral component of membrane (GO:0016021);; Molecular Function: protein-cysteine S-palmitoyltransferase activity (GO:0019706);; Cellular Component: cytoplasmic vesicle membrane (GO:0030659);;	K20003|0.0|vvi:100252189|K20003 ZDHHC4; palmitoyltransferase ZDHHC4 [EC:2.3.1.225]	[R]	General function prediction only	DHHC palmitoyltransferase	Probable protein S-acyltransferase 17 OS=Arabidopsis thaliana OX=3702 GN=PAT17 PE=2 SV=1	PREDICTED: probable protein S-acyltransferase 17 [Vitis vinifera] CBI34316.3 unnamed protein product, partial [Vitis vinifera]	--	--	Molecular Function: calcium-dependent phospholipid binding (GO:0005544);; Cellular Component: plasma membrane (GO:0005886);; Biological Process: defense response (GO:0006952);; Biological Process: negative regulation of cell death (GO:0060548);; Biological Process: stomatal closure (GO:0090332);;	--|0.0|vvi:100247065|hypothetical protein	[T]	Signal transduction mechanisms	Copine;; C2 domain	Protein BONZAI 3 OS=Arabidopsis thaliana OX=3702 GN=BON3 PE=1 SV=1	PREDICTED: protein BONZAI 3 isoform X2 [Vitis vinifera]
mlm	2020Fruit_CurvedFruitShapeIndex	17_588092	14	7239962	14.917	6.08179	0.1312	C/A,236	C(436,0.924):A(36,0.076)	intergenic	VIT_14s0030g02130;VIT_14s0030g02140	dist=1556;dist=9115	.	.	--	--	Molecular Function: DNA-binding transcription factor activity (GO:0003700);; Cellular Component: nucleus (GO:0005634);; Biological Process: transcription, DNA-templated (GO:0006351);; Molecular Function: lipid binding (GO:0008289);; Biological Process: plant-type cell wall modification (GO:0009827);; Biological Process: cuticle development (GO:0042335);; Biological Process: anthocyanin accumulati…	--|1e-81|vvi:104882387|hypothetical protein	--	--	Homeodomain	Homeobox-leucine zipper protein ANTHOCYANINLESS 2 OS=Arabidopsis thaliana OX=3702 GN=ANL2 PE=2 SV=1	Homeobox-leucine zipper protein ANTHOCYANINLESS 2 [Vitis vinifera]	[M]	Cell wall/membrane/envelope biogenesis	Cellular Component: Golgi membrane (GO:0000139);; Cellular Component: Golgi apparatus (GO:0005794);; Biological Process: pollen germination (GO:0009846);; Cellular Component: integral component of membrane (GO:0016021);; Molecular Function: cellulose synthase (UDP-forming) activity (GO:0016760);; Biological Process: cellulose biosynthetic process (GO:0030244);; Molecular Function: mannan synthase…	K20924|0.0|vvi:100247012|K20924 CSLD; cellulose synthase-like protein [EC:2.4.1.-]	--	--	Cellulose synthase;; Glycosyl transferase family group 2	Cellulose synthase-like protein D1 OS=Arabidopsis thaliana OX=3702 GN=CSLD1 PE=2 SV=1	PREDICTED: cellulose synthase-like protein D1 [Vitis vinifera]
mlm	2020Fruit_CurvedFruitShapeIndex	17_588093	14	7239968	18.1593	7.30879	0.15935	T/G,236	T(444,0.941):G(28,0.059)	intergenic	VIT_14s0030g02130;VIT_14s0030g02140	dist=1562;dist=9109	.	.	--	--	Molecular Function: DNA-binding transcription factor activity (GO:0003700);; Cellular Component: nucleus (GO:0005634);; Biological Process: transcription, DNA-templated (GO:0006351);; Molecular Function: lipid binding (GO:0008289);; Biological Process: plant-type cell wall modification (GO:0009827);; Biological Process: cuticle development (GO:0042335);; Biological Process: anthocyanin accumulati…	--|1e-81|vvi:104882387|hypothetical protein	--	--	Homeodomain	Homeobox-leucine zipper protein ANTHOCYANINLESS 2 OS=Arabidopsis thaliana OX=3702 GN=ANL2 PE=2 SV=1	Homeobox-leucine zipper protein ANTHOCYANINLESS 2 [Vitis vinifera]	[M]	Cell wall/membrane/envelope biogenesis	Cellular Component: Golgi membrane (GO:0000139);; Cellular Component: Golgi apparatus (GO:0005794);; Biological Process: pollen germination (GO:0009846);; Cellular Component: integral component of membrane (GO:0016021);; Molecular Function: cellulose synthase (UDP-forming) activity (GO:0016760);; Biological Process: cellulose biosynthetic process (GO:0030244);; Molecular Function: mannan synthase…	K20924|0.0|vvi:100247012|K20924 CSLD; cellulose synthase-like protein [EC:2.4.1.-]	--	--	Cellulose synthase;; Glycosyl transferase family group 2	Cellulose synthase-like protein D1 OS=Arabidopsis thaliana OX=3702 GN=CSLD1 PE=2 SV=1	PREDICTED: cellulose synthase-like protein D1 [Vitis vinifera]
mlm	2020Fruit_CurvedFruitShapeIndex	17_590009	14	8600158	15.8459	6.51079	0.1145	C/T,286	C(538,0.941):T(34,0.059)	intergenic	VIT_14s0081g00500;VIT_14s0081g00510	dist=12473;dist=55968	.	.	[I]	Lipid transport and metabolism	Cellular Component: nucleosome (GO:0000786);; Molecular Function: DNA binding (GO:0003677);; Cellular Component: nucleus (GO:0005634);; Biological Process: nucleosome assembly (GO:0006334);;	K11275|0.0|vvi:100259836|K11275 H1_5; histone H1/5	--	--	linker histone H1 and H5 family	Histone H1 OS=Solanum lycopersicum OX=4081 PE=3 SV=1	PREDICTED: histone H1 [Vitis vinifera]	--	--	Cellular Component: cytosol (GO:0005829);; Biological Process: L-ascorbic acid biosynthetic process (GO:0019853);; Molecular Function: GDP-mannose 3,5-epimerase activity (GO:0047918);; Molecular Function: NAD binding (GO:0051287);;	--|3e-20|vvi:109121775|hypothetical protein	[GM]	--	--	GDP-mannose 3,5-epimerase 2 OS=Oryza sativa subsp. japonica OX=39947 GN=GME-2 PE=2 SV=2	PREDICTED: pentatricopeptide repeat-containing protein At4g37170-like [Vitis vinifera]
mlm	2020Fruit_CurvedFruitShapeIndex	17_591474	14	9660724	19.5973	7.64532	0.2058	G/A,179	G(340,0.950):A(18,0.050)	intergenic	VIT_14s0036g00140;VIT_14s0036g00210	dist=17524;dist=22807	.	.	[Q]	Secondary metabolites biosynthesis, transport and catabolism	Molecular Function: iron ion binding (GO:0005506);; Cellular Component: membrane (GO:0016020);; Cellular Component: integral component of membrane (GO:0016021);; Molecular Function: oxidoreductase activity, acting on paired donors, with incorporation or reduction of molecular oxygen, NAD(P)H as one donor, and incorporation of one atom of oxygen (GO:0016709);; Molecular Function: heme binding (GO:…	--|0.0|vvi:100266513|hypothetical protein	[Q]	Secondary metabolites biosynthesis, transport and catabolism	Cytochrome P450	Cytochrome P450 89A2 OS=Arabidopsis thaliana OX=3702 GN=CYP89A2 PE=2 SV=2	PREDICTED: cytochrome P450 89A2 [Vitis vinifera]	--	--	Molecular Function: iron ion binding (GO:0005506);; Cellular Component: endoplasmic reticulum membrane (GO:0005789);; Cellular Component: membrane (GO:0016020);; Cellular Component: integral component of membrane (GO:0016021);; Molecular Function: oxidoreductase activity, acting on paired donors, with incorporation or reduction of molecular oxygen, NAD(P)H as one donor, and incorporation of one a…	--|4e-42|vvi:100244230|hypothetical protein	[Q]	Secondary metabolites biosynthesis, transport and catabolism	Cytochrome P450	Cytochrome P450 89A9 OS=Arabidopsis thaliana OX=3702 GN=CYP89A9 PE=2 SV=1	unnamed protein product, partial [Vitis vinifera]
mlm	2020Fruit_CurvedFruitShapeIndex	17_592100	14	10193762	18.2056	7.21758	0.16221	G/A,196	G(372,0.949):A(20,0.051)	intronic	VIT_14s0036g00470	.	.	.	--	--	--	--|0.0|vvi:100243269|hypothetical protein	--	--	Protein CHAPERONE-LIKE PROTEIN OF POR1-like	--	PREDICTED: uncharacterized protein LOC100243269 [Vitis vinifera] CBI22390.3 unnamed protein product, partial [Vitis vinifera]
mlm	2020Fruit_CurvedFruitShapeIndex	17_592101	14	10193781	17.8758	7.10404	0.15846	T/A,198	T(374,0.944):A(22,0.056)	intronic	VIT_14s0036g00470	.	.	.	--	--	--	--|0.0|vvi:100243269|hypothetical protein	--	--	Protein CHAPERONE-LIKE PROTEIN OF POR1-like	--	PREDICTED: uncharacterized protein LOC100243269 [Vitis vinifera] CBI22390.3 unnamed protein product, partial [Vitis vinifera]
mlm	2020Fruit_CurvedFruitShapeIndex	17_592113	14	10201827	15.1487	6.19861	0.11102	T/C,254	T(477,0.939):C(31,0.061)	intronic	VIT_14s0036g00470	.	.	.	--	--	--	--|0.0|vvi:100243269|hypothetical protein	--	--	Protein CHAPERONE-LIKE PROTEIN OF POR1-like	--	PREDICTED: uncharacterized protein LOC100243269 [Vitis vinifera] CBI22390.3 unnamed protein product, partial [Vitis vinifera]
mlm	2020Fruit_CurvedFruitShapeIndex	17_596952	14	13690279	14.807	6.07736	0.10714	A/T,261	A(426,0.816):T(96,0.184)	intergenic	VIT_14s0006g00320;VIT_14s0006g00330	dist=33470;dist=15308	.	.	[BD]	--	--	K06678|4e-72|vvi:100242435|K06678 YCG1; condensin complex subunit 3	[BD]	--	--	--	hypothetical protein VITISV_003064 [Vitis vinifera]	--	--	--	--	--	--	--	--	unnamed protein product, partial [Vitis vinifera]
mlm	2020Fruit_CurvedFruitShapeIndex	17_604040	14	18301907	14.971	5.85984	0.15907	A/T,139	A(247,0.888):T(31,0.112)	intergenic	VIT_14s0006g01780;VIT_14s0006g01790	dist=3437;dist=3319	.	.	--	--	Cellular Component: cytoplasm (GO:0005737);; Biological Process: metal ion transport (GO:0030001);; Molecular Function: transition metal ion binding (GO:0046914);; Biological Process: cellular transition metal ion homeostasis (GO:0046916);;	--|1e-146|vvi:104881553|hypothetical protein	[P]	Inorganic ion transport and metabolism	Heavy-metal-associated domain	Heavy metal-associated isoprenylated plant protein 37 OS=Arabidopsis thaliana OX=3702 GN=HIPP37 PE=2 SV=1	unnamed protein product, partial [Vitis vinifera]	[G]	Carbohydrate transport and metabolism	Molecular Function: beta-mannosidase activity (GO:0004567);; Cellular Component: extracellular region (GO:0005576);; Cellular Component: cell wall (GO:0005618);; Biological Process: carbohydrate metabolic process (GO:0005975);; Molecular Function: beta-glucosidase activity (GO:0008422);; Cellular Component: plant-type cell wall (GO:0009505);; Cellular Component: cytosolic ribosome (GO:0022626);; …	K05350|0.0|vvi:100250218|K05350 bglB; beta-glucosidase [EC:3.2.1.21]	[G]	Carbohydrate transport and metabolism	Glycosyl hydrolase family 1	Beta-glucosidase 44 OS=Arabidopsis thaliana OX=3702 GN=BGLU44 PE=2 SV=1	PREDICTED: beta-glucosidase 44 [Vitis vinifera]
mlm	2020Fruit_CurvedFruitShapeIndex	17_604843	14	18869900	15.6096	6.41998	0.11097	T/C,287	T(528,0.920):C(46,0.080)	intronic	VIT_14s0006g01980	.	.	.	[A]	RNA processing and modification	Molecular Function: ubiquitin-protein transferase activity (GO:0004842);; Molecular Function: zinc ion binding (GO:0008270);; Biological Process: isoprenoid biosynthetic process (GO:0008299);; Biological Process: response to water deprivation (GO:0009414);; Biological Process: wax biosynthetic process (GO:0010025);; Biological Process: cutin biosynthetic process (GO:0010143);; Biological Process:…	--|0.0|vvi:100258737|hypothetical protein	[A]	RNA processing and modification	Protein of unknown function (DUF3675);; RING-variant domain	Probable E3 ubiquitin ligase SUD1 OS=Arabidopsis thaliana OX=3702 GN=SUD1 PE=1 SV=1	PREDICTED: uncharacterized protein LOC100258737 isoform X1 [Vitis vinifera] CBI33576.3 unnamed protein product, partial [Vitis vinifera]
mlm	2020Fruit_CurvedFruitShapeIndex	17_604921	14	18908378	14.7067	5.98456	0.12659	G/A,226	G(421,0.931):A(31,0.069)	intronic	VIT_14s0006g02020	.	.	.	[C]	Energy production and conversion	Cellular Component: mitochondrial inner membrane (GO:0005743);; Molecular Function: NADH dehydrogenase (ubiquinone) activity (GO:0008137);; Molecular Function: electron transfer activity (GO:0009055);; Biological Process: ATP synthesis coupled electron transport (GO:0042773);; Molecular Function: metal ion binding (GO:0046872);; Molecular Function: 2 iron, 2 sulfur cluster binding (GO:0051537);; …	K03934|0.0|vvi:100246750|K03934 NDUFS1; NADH dehydrogenase (ubiquinone) Fe-S protein 1 [EC:7.1.1.2 1.6.99.3]	[C]	Energy production and conversion	Molybdopterin oxidoreductase;; 2Fe-2S iron-sulfur cluster binding domain;; NADH-ubiquinone oxidoreductase-G iron-sulfur binding region;; NADH-ubiquinone oxidoreductase subunit G, C-terminal;; 2Fe-2S iron-sulfur cluster binding domain	NADH dehydrogenase [ubiquinone] iron-sulfur protein 1, mitochondrial OS=Solanum tuberosum OX=4113 PE=2 SV=1	PREDICTED: NADH dehydrogenase [ubiquinone] iron-sulfur protein 1, mitochondrial [Vitis vinifera]
mlm	2020Fruit_CurvedFruitShapeIndex	17_606456	14	19666352	14.0025	5.79011	0.09955	A/T,287	A(526,0.916):T(48,0.084)	intergenic	VIT_14s0006g02280;VIT_14s0006g02290	dist=13556;dist=5098	.	.	[RTKL]	--	Molecular Function: cyclin-dependent protein serine/threonine kinase activity (GO:0004693);; Molecular Function: ATP binding (GO:0005524);; Cellular Component: cytoplasm (GO:0005737);; Biological Process: protein phosphorylation (GO:0006468);; Biological Process: cell cycle (GO:0007049);; Molecular Function: RNA polymerase II carboxy-terminal domain kinase activity (GO:0008353);; Biological Proce…	K02202|0.0|vvi:100244503|K02202 CDK7; cyclin-dependent kinase 7 [EC:2.7.11.22 2.7.11.23]	[DKL]	--	Protein kinase domain;; Protein tyrosine and serine/threonine kinase	Cyclin-dependent kinase D-1 OS=Oryza sativa subsp. japonica OX=39947 GN=CDKD-1 PE=1 SV=1	unnamed protein product, partial [Vitis vinifera]	--	--	Molecular Function: DNA-binding transcription factor activity (GO:0003700);; Cellular Component: nucleus (GO:0005634);; Biological Process: transcription, DNA-templated (GO:0006351);; Biological Process: ethylene-activated signaling pathway (GO:0009873);; Molecular Function: sequence-specific DNA binding (GO:0043565);; Molecular Function: transcription regulatory region DNA binding (GO:0044212);;	--|1e-174|vvi:100249652|hypothetical protein	--	--	AP2 domain	Ethylene-responsive transcription factor ERF035 OS=Arabidopsis thaliana OX=3702 GN=ERF035 PE=2 SV=1	PREDICTED: ethylene-responsive transcription factor ERF038-like [Vitis vinifera]
mlm	2020Fruit_CurvedFruitShapeIndex	17_606460	14	19666386	14.2849	5.90022	0.10171	T/C,286	T(510,0.892):C(62,0.108)	intergenic	VIT_14s0006g02280;VIT_14s0006g02290	dist=13590;dist=5064	.	.	[RTKL]	--	Molecular Function: cyclin-dependent protein serine/threonine kinase activity (GO:0004693);; Molecular Function: ATP binding (GO:0005524);; Cellular Component: cytoplasm (GO:0005737);; Biological Process: protein phosphorylation (GO:0006468);; Biological Process: cell cycle (GO:0007049);; Molecular Function: RNA polymerase II carboxy-terminal domain kinase activity (GO:0008353);; Biological Proce…	K02202|0.0|vvi:100244503|K02202 CDK7; cyclin-dependent kinase 7 [EC:2.7.11.22 2.7.11.23]	[DKL]	--	Protein kinase domain;; Protein tyrosine and serine/threonine kinase	Cyclin-dependent kinase D-1 OS=Oryza sativa subsp. japonica OX=39947 GN=CDKD-1 PE=1 SV=1	unnamed protein product, partial [Vitis vinifera]	--	--	Molecular Function: DNA-binding transcription factor activity (GO:0003700);; Cellular Component: nucleus (GO:0005634);; Biological Process: transcription, DNA-templated (GO:0006351);; Biological Process: ethylene-activated signaling pathway (GO:0009873);; Molecular Function: sequence-specific DNA binding (GO:0043565);; Molecular Function: transcription regulatory region DNA binding (GO:0044212);;	--|1e-174|vvi:100249652|hypothetical protein	--	--	AP2 domain	Ethylene-responsive transcription factor ERF035 OS=Arabidopsis thaliana OX=3702 GN=ERF035 PE=2 SV=1	PREDICTED: ethylene-responsive transcription factor ERF038-like [Vitis vinifera]
mlm	2020Fruit_CurvedFruitShapeIndex	17_606468	14	19666615	13.9781	5.7795	0.09953	G/A,286	G(523,0.914):A(49,0.086)	intergenic	VIT_14s0006g02280;VIT_14s0006g02290	dist=13819;dist=4835	.	.	[RTKL]	--	Molecular Function: cyclin-dependent protein serine/threonine kinase activity (GO:0004693);; Molecular Function: ATP binding (GO:0005524);; Cellular Component: cytoplasm (GO:0005737);; Biological Process: protein phosphorylation (GO:0006468);; Biological Process: cell cycle (GO:0007049);; Molecular Function: RNA polymerase II carboxy-terminal domain kinase activity (GO:0008353);; Biological Proce…	K02202|0.0|vvi:100244503|K02202 CDK7; cyclin-dependent kinase 7 [EC:2.7.11.22 2.7.11.23]	[DKL]	--	Protein kinase domain;; Protein tyrosine and serine/threonine kinase	Cyclin-dependent kinase D-1 OS=Oryza sativa subsp. japonica OX=39947 GN=CDKD-1 PE=1 SV=1	unnamed protein product, partial [Vitis vinifera]	--	--	Molecular Function: DNA-binding transcription factor activity (GO:0003700);; Cellular Component: nucleus (GO:0005634);; Biological Process: transcription, DNA-templated (GO:0006351);; Biological Process: ethylene-activated signaling pathway (GO:0009873);; Molecular Function: sequence-specific DNA binding (GO:0043565);; Molecular Function: transcription regulatory region DNA binding (GO:0044212);;	--|1e-174|vvi:100249652|hypothetical protein	--	--	AP2 domain	Ethylene-responsive transcription factor ERF035 OS=Arabidopsis thaliana OX=3702 GN=ERF035 PE=2 SV=1	PREDICTED: ethylene-responsive transcription factor ERF038-like [Vitis vinifera]
mlm	2020Fruit_CurvedFruitShapeIndex	17_612067	14	22791065	16.7541	6.8331	0.12871	G/T,266	G(494,0.929):T(38,0.071)	intergenic	VIT_14s0083g00680;VIT_14s0083g00690	dist=22142;dist=6633	.	.	--	--	Biological Process: amino acid transport (GO:0006865);; Biological Process: response to virus (GO:0009615);; Cellular Component: integral component of membrane (GO:0016021);; Biological Process: modulation by virus of host morphology or physiology (GO:0019048);; Biological Process: secretion by cell (GO:0032940);; Biological Process: regulation of amino acid export (GO:0080143);;	--|7e-28|vvi:100853893|hypothetical protein	--	--	--	Protein GLUTAMINE DUMPER 3 OS=Arabidopsis thaliana OX=3702 GN=GDU3 PE=2 SV=1	unnamed protein product, partial [Vitis vinifera]	--	--	Cellular Component: Golgi membrane (GO:0000139);; Cellular Component: endosome (GO:0005768);; Cellular Component: Golgi apparatus (GO:0005794);; Cellular Component: trans-Golgi network (GO:0005802);; Cellular Component: integral component of membrane (GO:0016021);; Biological Process: pectin biosynthetic process (GO:0045489);; Molecular Function: polygalacturonate 4-alpha-galacturonosyltransferas…	K13648|0.0|vvi:100253237|K13648 GAUT; alpha-1,4-galacturonosyltransferase [EC:2.4.1.43]	--	--	Glycosyl transferase family 8	Probable galacturonosyltransferase 9 OS=Arabidopsis thaliana OX=3702 GN=GAUT9 PE=2 SV=1	PREDICTED: probable galacturonosyltransferase 9 [Vitis vinifera] CBI16902.3 unnamed protein product, partial [Vitis vinifera]
mlm	2020Fruit_CurvedFruitShapeIndex	17_617744	14	26566111	15.7482	6.27157	0.14339	C/T,181	C(341,0.942):T(21,0.058)	intergenic	VIT_14s0066g00020;VIT_14s0066g00050	dist=15408;dist=38729	.	.	--	--	Biological Process: phloem development (GO:0010088);; Molecular Function: protein homodimerization activity (GO:0042803);; Molecular Function: protein self-association (GO:0043621);;	--|0.0|vvi:100268167|hypothetical protein	--	--	Sieve element occlusion N-terminus;; Sieve element occlusion C-terminus	Protein SIEVE ELEMENT OCCLUSION B OS=Arabidopsis thaliana OX=3702 GN=SEOB PE=1 SV=1	PREDICTED: protein SIEVE ELEMENT OCCLUSION B-like [Vitis vinifera]	--	--	Biological Process: phloem development (GO:0010088);; Molecular Function: protein homodimerization activity (GO:0042803);; Molecular Function: protein self-association (GO:0043621);;	--|0.0|vvi:100242213|hypothetical protein	--	--	Sieve element occlusion N-terminus;; Sieve element occlusion C-terminus	Protein SIEVE ELEMENT OCCLUSION B OS=Arabidopsis thaliana OX=3702 GN=SEOB PE=1 SV=1	PREDICTED: protein SIEVE ELEMENT OCCLUSION B-like [Vitis vinifera]
mlm	2020Fruit_CurvedFruitShapeIndex	17_617745	14	26566362	17.0607	6.76901	0.15085	T/G,188	T(355,0.944):G(21,0.056)	intergenic	VIT_14s0066g00020;VIT_14s0066g00050	dist=15659;dist=38478	.	.	--	--	Biological Process: phloem development (GO:0010088);; Molecular Function: protein homodimerization activity (GO:0042803);; Molecular Function: protein self-association (GO:0043621);;	--|0.0|vvi:100268167|hypothetical protein	--	--	Sieve element occlusion N-terminus;; Sieve element occlusion C-terminus	Protein SIEVE ELEMENT OCCLUSION B OS=Arabidopsis thaliana OX=3702 GN=SEOB PE=1 SV=1	PREDICTED: protein SIEVE ELEMENT OCCLUSION B-like [Vitis vinifera]	--	--	Biological Process: phloem development (GO:0010088);; Molecular Function: protein homodimerization activity (GO:0042803);; Molecular Function: protein self-association (GO:0043621);;	--|0.0|vvi:100242213|hypothetical protein	--	--	Sieve element occlusion N-terminus;; Sieve element occlusion C-terminus	Protein SIEVE ELEMENT OCCLUSION B OS=Arabidopsis thaliana OX=3702 GN=SEOB PE=1 SV=1	PREDICTED: protein SIEVE ELEMENT OCCLUSION B-like [Vitis vinifera]
mlm	2020Fruit_CurvedFruitShapeIndex	17_144427	15	7920601	17.462	7.1004	0.12773	C/T,263	C(472,0.897):T(54,0.103)	intergenic	VIT_15s0107g00090;VIT_15s0107g00120	dist=1262;dist=135400	.	.	--	--	--	--|0.0|vvi:104882380|hypothetical protein	--	--	Retrotransposon gag protein	--	hypothetical protein VITISV_019924 [Vitis vinifera]	--	--	Biological Process: MAPK cascade (GO:0000165);; Molecular Function: translation repressor activity, mRNA regulatory element binding (GO:0000900);; Molecular Function: RNA polymerase II regulatory region sequence-specific DNA binding (GO:0000977);; Molecular Function: DNA-binding transcription factor activity (GO:0003700);; Cellular Component: nucleus (GO:0005634);; Biological Process: transcripti…	--|1e-122|vvi:100265532|hypothetical protein	[K]	Transcription	SRF-type transcription factor (DNA-binding and dimerisation domain);; K-box region	MADS-box protein SVP OS=Arabidopsis thaliana OX=3702 GN=SVP PE=1 SV=1	unnamed protein product, partial [Vitis vinifera] QBC35958.1 DAM3 [Vitis vinifera] QBC36022.1 dormancy associate MADS-box 3 [Vitis vinifera]
mlm	2020Fruit_CurvedFruitShapeIndex	17_158117	15	16652316	16.0794	6.4018	0.19131	A/T,181	A(339,0.936):T(23,0.064)	intergenic	VIT_15s0048g02460;VIT_15s0048g02480	dist=5875;dist=4378	.	.	[QR]	--	Molecular Function: O-methyltransferase activity (GO:0008171);; Molecular Function: anthranilate N-methyltransferase activity (GO:0030774);;	K13066|0.0|vvi:100260763|K13066 E2.1.1.68; caffeic acid 3-O-methyltransferase [EC:2.1.1.68]	[R]	General function prediction only	O-methyltransferase domain;; Dimerisation domain	Anthranilate N-methyltransferase OS=Ruta graveolens OX=37565 PE=1 SV=1	Caffeic acid 3-O-methyltransferase [Vitis vinifera]	[QR]	--	Cellular Component: nucleus (GO:0005634);; Cellular Component: cytoplasm (GO:0005737);; Cellular Component: plasma membrane (GO:0005886);; Cellular Component: plasmodesma (GO:0009506);; Biological Process: lignin biosynthetic process (GO:0009809);; Molecular Function: acetylserotonin O-methyltransferase activity (GO:0017096);; Biological Process: melatonin biosynthetic process (GO:0030187);; Mole…	K13066|0.0|vvi:100260786|K13066 E2.1.1.68; caffeic acid 3-O-methyltransferase [EC:2.1.1.68]	[R]	General function prediction only	O-methyltransferase domain;; Dimerisation domain	Flavone 3&apos;-O-methyltransferase 1 OS=Arabidopsis thaliana OX=3702 GN=OMT1 PE=1 SV=1	PREDICTED: caffeic acid 3-O-methyltransferase [Vitis vinifera] CAN75449.1 hypothetical protein VITISV_028011 [Vitis vinifera] RVW95461.1 Flavone 3&apos;-O-methyltransferase 1 [Vitis vinifera]
mlm	2020Fruit_CurvedFruitShapeIndex	17_162010	15	19430771	15.5297	6.38884	0.11041	A/G,287	A(542,0.944):G(32,0.056)	intronic	VIT_15s0046g02700	.	.	.	[I]	Lipid transport and metabolism	--	K01068|0.0|vvi:100256759|K01068 ACOT1_2_4; acyl-coenzyme A thioesterase 1/2/4 [EC:3.1.2.2]	[I]	Lipid transport and metabolism	Thioesterase-like superfamily;; Acyl-CoA thioesterase;; Cyclic nucleotide-binding domain	--	PREDICTED: uncharacterized protein LOC100256759 [Vitis vinifera] CBI40361.3 unnamed protein product, partial [Vitis vinifera]
mlm	2020Fruit_CurvedFruitShapeIndex	17_230957	16	6407092	16.3119	6.69317	0.11597	G/A,287	G(534,0.930):A(40,0.070)	intronic	VIT_16s0013g00860	.	.	.	--	--	Molecular Function: DNA binding (GO:0003677);; Molecular Function: DNA-binding transcription factor activity (GO:0003700);; Cellular Component: nucleus (GO:0005634);; Biological Process: regulation of gene expression by genetic imprinting (GO:0006349);; Biological Process: transcription, DNA-templated (GO:0006351);; Biological Process: regulation of transcription, DNA-templated (GO:0006355);; Bio…	--|0.0|vvi:100252876|hypothetical protein	--	--	VEFS-Box of polycomb protein	Polycomb group protein EMBRYONIC FLOWER 2 OS=Arabidopsis thaliana OX=3702 GN=EMF2 PE=1 SV=2	PREDICTED: polycomb group protein EMBRYONIC FLOWER 2 isoform X1 [Vitis vinifera]
mlm	2020Fruit_CurvedFruitShapeIndex	17_248549	16	18088776	14.59	6.00653	0.10558	G/A,274	G(442,0.807):A(106,0.193)	intergenic	VIT_16s0050g01190;VIT_16s0050g01210	dist=2781;dist=16555	.	.	--	--	Cellular Component: cytoplasm (GO:0005737);; Biological Process: metal ion transport (GO:0030001);; Molecular Function: transition metal ion binding (GO:0046914);; Biological Process: cellular transition metal ion homeostasis (GO:0046916);;	--|5e-94|vvi:100247478|hypothetical protein	[P]	Inorganic ion transport and metabolism	Heavy-metal-associated domain	Heavy metal-associated isoprenylated plant protein 39 OS=Arabidopsis thaliana OX=3702 GN=HIPP39 PE=2 SV=1	Heavy metal-associated isoprenylated plant protein 12 [Vitis vinifera]	--	--	Cellular Component: cytoplasm (GO:0005737);; Biological Process: metal ion transport (GO:0030001);; Molecular Function: transition metal ion binding (GO:0046914);; Biological Process: cellular transition metal ion homeostasis (GO:0046916);;	--|3e-53|vvi:109124243|hypothetical protein	[P]	Inorganic ion transport and metabolism	--	Heavy metal-associated isoprenylated plant protein 39 OS=Arabidopsis thaliana OX=3702 GN=HIPP39 PE=2 SV=1	unnamed protein product, partial [Vitis vinifera]
mlm	2020Fruit_CurvedFruitShapeIndex	17_10781	17	10245763	31.1571	7.01489	0.15532	A/G,175	A(332,0.949):G(18,0.051)	intronic	VIT_17s0000g08830	.	.	.	--	--	--	--|1e-151|vvi:100248414|hypothetical protein	--	--	SOUL heme-binding protein	--	unnamed protein product, partial [Vitis vinifera]
mlm	2020Fruit_CurvedFruitShapeIndex	17_11860	17	11093871	17.141	6.86303	0.148	T/C,205	T(21,0.051):C(389,0.949)	intergenic	VIT_17s0000g09420;VIT_17s0000g09450	dist=71773;dist=28834	.	.	--	--	--	--|1e-142|vvi:100248384|hypothetical protein	--	--	--	--	unnamed protein product, partial [Vitis vinifera]	--	--	--	--|5e-80|vvi:100854112|hypothetical protein	--	--	--	--	unnamed protein product, partial [Vitis vinifera]
mlm	2020Fruit_CurvedFruitShapeIndex	17_13125	17	11889488	14.5306	5.80978	0.13145	G/A,174	G(330,0.948):A(18,0.052)	intergenic	VIT_17s0000g09920;VIT_17s0000g09930	dist=13342;dist=22751	.	.	[R]	General function prediction only	Molecular Function: aminopeptidase activity (GO:0004177);; Cellular Component: endoplasmic reticulum (GO:0005783);; Cellular Component: cytosol (GO:0005829);; Cellular Component: plasma membrane (GO:0005886);; Molecular Function: zinc ion binding (GO:0008270);; Biological Process: auxin polar transport (GO:0009926);; Molecular Function: N-1-naphthylphthalamic acid binding (GO:0010013);; Cellular …	K08776|1e-67|vvi:100264544|K08776 NPEPPS; puromycin-sensitive aminopeptidase [EC:3.4.11.-]	[EO]	--	Peptidase M1 N-terminal domain;; RNA recognition motif. (a.k.a. RRM, RBD, or RNP domain)	Aminopeptidase M1 OS=Arabidopsis thaliana OX=3702 GN=APM1 PE=1 SV=1	unnamed protein product, partial [Vitis vinifera]	--	--	--	--|1e-100|vvi:109122747|hypothetical protein	[S]	Function unknown	--	--	hypothetical protein VITISV_005039 [Vitis vinifera] CBI14889.3 unnamed protein product, partial [Vitis vinifera]
mlm	2020Fruit_CurvedFruitShapeIndex	17_17528	17	14685769	22.4441	8.68723	0.20618	G/A,187	G(354,0.947):A(20,0.053)	intergenic	VIT_17s0053g00170;VIT_17s0053g00180	dist=13967;dist=2967	.	.	[Z]	Cytoskeleton	Molecular Function: GTPase activity (GO:0003924);; Molecular Function: structural constituent of cytoskeleton (GO:0005200);; Molecular Function: GTP binding (GO:0005525);; Cellular Component: cytoplasm (GO:0005737);; Cellular Component: microtubule (GO:0005874);; Biological Process: microtubule-based process (GO:0007017);;	K07374|1e-125|vvi:104882437|K07374 TUBA; tubulin alpha	[Z]	Cytoskeleton	Tubulin C-terminal domain	Tubulin alpha chain OS=Euglena gracilis OX=3039 GN=TUBA PE=2 SV=1	PREDICTED: tubulin beta-3 chain-like [Vitis vinifera]	[J]	Translation, ribosomal structure and biogenesis	Biological Process: response to reactive oxygen species (GO:0000302);; Molecular Function: cytochrome-c peroxidase activity (GO:0004130);; Cellular Component: chloroplast (GO:0009507);; Molecular Function: L-ascorbate peroxidase activity (GO:0016688);; Molecular Function: heme binding (GO:0020037);; Biological Process: cellular response to oxidative stress (GO:0034599);; Biological Process: hydro…	K02868|1e-45|vvi:100246959|K02868 RP-L11e; large subunit ribosomal protein L11e	--	--	--	L-ascorbate peroxidase 2, cytosolic OS=Oryza sativa subsp. japonica OX=39947 GN=APX2 PE=1 SV=1	unnamed protein product, partial [Vitis vinifera]
mlm	2020Fruit_CurvedFruitShapeIndex	17_22797	17	17080755	15.8421	6.29671	0.15011	C/T,177	C(318,0.898):T(36,0.102)	intronic	VIT_17s0053g01080	.	.	.	[RTKL]	--	Molecular Function: protein kinase activity (GO:0004672);; Molecular Function: protein serine/threonine kinase activity (GO:0004674);; Molecular Function: ATP binding (GO:0005524);; Cellular Component: nucleus (GO:0005634);; Cellular Component: cytosol (GO:0005829);; Biological Process: protein phosphorylation (GO:0006468);; Biological Process: regulation of flower development (GO:0009909);; Biol…	K08867|3e-84|vvi:100246117|K08867 WNK; WNK lysine deficient protein kinase [EC:2.7.11.1]	[R]	General function prediction only	Protein kinase domain;; Protein tyrosine and serine/threonine kinase	Serine/threonine-protein kinase WNK8 OS=Arabidopsis thaliana OX=3702 GN=WNK8 PE=1 SV=1	unnamed protein product, partial [Vitis vinifera]
mlm	2020Fruit_CurvedFruitShapeIndex	17_552368	18	11045794	16.5416	6.78225	0.1176	C/T,287	C(537,0.936):T(37,0.064)	exonic	VIT_18s0001g12960	.	synonymous SNV	VIT_18s0001g12960:transcript:VIT_18s0001g12960.t01:exon9:c.G894A:p.S298S	[S]	Function unknown	Molecular Function: nuclease activity (GO:0004518);; Cellular Component: nucleus (GO:0005634);;	--|0.0|vvi:100855103|hypothetical protein	--	--	Domain of unknown function (DUF151)	Bifunctional nuclease 2 OS=Arabidopsis thaliana OX=3702 GN=BBD2 PE=2 SV=1	unnamed protein product, partial [Vitis vinifera]
mlm	2020Fruit_CurvedFruitShapeIndex	17_552659	18	11211922	20.5607	8.24704	0.17258	C/T,254	C(27,0.053):T(481,0.947)	intronic	VIT_18s0001g13160	.	.	.	[R]	General function prediction only	--	K07056|0.0|vvi:100262613|K07056 rsmI; 16S rRNA (cytidine1402-2'-O)-methyltransferase [EC:2.1.1.198]	--	--	Tetrapyrrole (Corrin/Porphyrin) Methylases	--	PREDICTED: uncharacterized protein LOC100262613 [Vitis vinifera] XP_010664734.1 PREDICTED: uncharacterized protein LOC100262613 [Vitis vinifera] XP_010664735.1 PREDICTED: uncharacterized protein LOC100262613 [Vitis vinifera]
mlm	2020Fruit_CurvedFruitShapeIndex	17_572735	18	26096613	14.1864	5.85943	0.1013	C/T,284	C(478,0.842):T(90,0.158)	intergenic	VIT_18s0041g01360;VIT_18s0041g01370	dist=19622;dist=16356	.	.	--	--	Cellular Component: chloroplast inner membrane (GO:0009706);; Biological Process: protein transport (GO:0015031);; Cellular Component: integral component of membrane (GO:0016021);;	--|0.0|vvi:100265473|hypothetical protein	[OT]	--	STI1 domain	Protein TIC 40, chloroplastic OS=Pisum sativum OX=3888 GN=TIC40 PE=1 SV=1	PREDICTED: protein TIC 40, chloroplastic isoform X1 [Vitis vinifera] CBI39284.3 unnamed protein product, partial [Vitis vinifera]	[S]	Function unknown	--	--|0.0|vvi:100256743|hypothetical protein	--	--	Leucine rich repeat;; Leucine Rich repeats (2 copies)	Disease resistance-like protein DSC1 OS=Arabidopsis thaliana OX=3702 GN=DSC1 PE=1 SV=1	unnamed protein product, partial [Vitis vinifera]
mlm	2020Fruit_CurvedFruitShapeIndex	17_431826	19	6343796	15.6319	6.35325	0.12437	A/G,236	A(446,0.945):G(26,0.055)	exonic	VIT_19s0090g00210	.	synonymous SNV	VIT_19s0090g00210:transcript:VIT_19s0090g00210.t01:exon1:c.A357G:p.S119S	[S]	Function unknown	--	--|0.0|vvi:100260565|hypothetical protein	[S]	Function unknown	DTW domain	--	unnamed protein product, partial [Vitis vinifera]
mlm	2020Fruit_CurvedFruitShapeIndex	17_432903	19	6938379	14.3931	5.85446	0.11368	G/A,219	G(406,0.927):A(32,0.073)	intergenic	VIT_19s0090g00880;VIT_19s0090g00890	dist=12101;dist=5909	.	.	--	--	--	--|1e-65|vvi:100245313|hypothetical protein	[S]	Function unknown	--	--	unnamed protein product, partial [Vitis vinifera]	--	--	--	--	--	--	--	--	--
mlm	2020Fruit_CurvedFruitShapeIndex	17_447676	19	16563374	16.5335	6.49291	0.15814	G/A,162	G(307,0.948):A(17,0.052)	exonic	VIT_19s0093g00140	.	synonymous SNV	VIT_19s0093g00140:transcript:VIT_19s0093g00140.t01:exon4:c.C357T:p.S119S	[K]	Transcription	Molecular Function: DNA binding (GO:0003677);; Molecular Function: chromatin binding (GO:0003682);; Molecular Function: RNA binding (GO:0003723);; Cellular Component: nucleoplasm (GO:0005654);; Biological Process: DNA methylation (GO:0006306);; Biological Process: chromatin silencing (GO:0006342);; Biological Process: gene silencing (GO:0016458);; Biological Process: production of siRNA involved …	--|6e-51|vvi:100256388|hypothetical protein	[K]	Transcription	Early transcription elongation factor of RNA pol II, NGN section;; Cysteine rich domain with multizinc binding regions	Protein RNA-directed DNA methylation 3 OS=Arabidopsis thaliana OX=3702 GN=RDM3 PE=1 SV=1	unnamed protein product, partial [Vitis vinifera]
mlm	2020Fruit_CurvedFruitShapeIndex	17_448958	19	17323181	16.6124	6.70659	0.14877	A/C,225	A(413,0.918):C(37,0.082)	intergenic	VIT_19s0093g00430;VIT_19s0093g00440	dist=38887;dist=83518	.	.	--	--	--	--|0.0|vvi:104877736|hypothetical protein	--	--	Leucine Rich Repeat;; F-box domain;; F-box-like	F-box/LRR-repeat protein At4g14103 OS=Arabidopsis thaliana OX=3702 GN=At4g14103 PE=2 SV=1	PREDICTED: F-box/LRR-repeat protein At4g14103 [Vitis vinifera]	--	--	Cellular Component: endoplasmic reticulum (GO:0005783);; Cellular Component: endoplasmic reticulum membrane (GO:0005789);; Biological Process: fatty acid biosynthetic process (GO:0006633);; Biological Process: response to cold (GO:0009409);; Biological Process: response to light stimulus (GO:0009416);; Biological Process: unidimensional cell growth (GO:0009826);; Biological Process: wax biosynthe…	K15397|0.0|vvi:100248107|K15397 KCS; 3-ketoacyl-CoA synthase [EC:2.3.1.199]	--	--	FAE1/Type III polyketide synthase-like protein;; 3-Oxoacyl-[acyl-carrier-protein (ACP)] synthase III C terminal;; Chalcone and stilbene synthases, C-terminal domain	3-ketoacyl-CoA synthase 6 OS=Arabidopsis thaliana OX=3702 GN=CUT1 PE=1 SV=1	PREDICTED: 3-ketoacyl-CoA synthase 6 [Vitis vinifera] RVW92632.1 3-ketoacyl-CoA synthase 6 [Vitis vinifera]
