# Supplementary material for: Genome-wide association study of the candidate genes for grape berry shape-related traits
Source: BMC Plant Biol. 2022 Jan 20;22:42. doi: 10.1186/s12870-022-03434-x (PMC8772106; doi:10.1186/s12870-022-03434-x)
Supplement: Supplementary file 13 — Additional file 13: Table S9. Details of SNP loci associated with fruit shape index external II identified via GWAS from both years. [file 12870_2022_3434_MOESM13_ESM.xlsx]

## Sheet: Sheet1
Table S9. Details of SNP loci associated with fruit shape index external II identified via GWAS from both years
#Model	Trait	MarkerName	Chr	Pos	Pvalue	log10P	MarkerR2	Count	Allele(MAF)	Func.refGene	Gene.refGene	GeneDetail.refGene	ExonicFunc.refGene	AAChange.refGene	COG_class	COG_class_annotation	GO_annotation	KEGG_annotation	KOG_class	KOG_class_annotation	Pfam_annotation	Swissprot_annotation	nr_annotation	COG_class	COG_class_annotation	GO_annotation	KEGG_annotation	KOG_class	KOG_class_annotation	Pfam_annotation	Swissprot_annotation	nr_annotation
mlm	2019Fruit_FruitShapeIndexExternalII	17_368027	1	7723053	17.3532	6.77487	0.18325	C/T,160	C(291,0.909):T(29,0.091)	downstream	VIT_01s0127g00380	dist=411	.	.	[O]	Posttranslational modification, protein turnover, chaperones	--	K01304|1e-159|vvi:100263616|K01304 pcp; pyroglutamyl-peptidase [EC:3.4.19.3]	[O]	Posttranslational modification, protein turnover, chaperones	Pyroglutamyl peptidase	--	PREDICTED: uncharacterized protein LOC100263616 [Vitis vinifera] CAN63940.1 hypothetical protein VITISV_032502 [Vitis vinifera] CBI28555.3 unnamed protein product, partial [Vitis vinifera]
mlm	2019Fruit_FruitShapeIndexExternalII	17_52489	2	1302967	15.8178	6.32575	0.16097	A/G,192	A(363,0.945):G(21,0.055)	intergenic	VIT_02s0025g01360;VIT_02s0025g01370	dist=27758;dist=7015	.	.	--	--	Molecular Function: DNA binding (GO:0003677);; Molecular Function: DNA-binding transcription factor activity (GO:0003700);; Cellular Component: nucleus (GO:0005634);; Biological Process: transcription, DNA-templated (GO:0006351);; Biological Process: ethylene-activated signaling pathway (GO:0009873);; Biological Process: response to chitin (GO:0010200);;	--|1e-160|vvi:100265543|hypothetical protein	--	--	AP2 domain	Ethylene-responsive transcription factor ERF061 OS=Arabidopsis thaliana OX=3702 GN=ERF061 PE=2 SV=1	unnamed protein product, partial [Vitis vinifera]	--	--	--	--|0.0|vvi:100254757|hypothetical protein	--	--	--	--	PREDICTED: uncharacterized protein LOC100254757 isoform X2 [Vitis vinifera] CBI34475.3 unnamed protein product, partial [Vitis vinifera]
mlm	2019Fruit_FruitShapeIndexExternalII	17_58808	2	6524595	16.4361	6.73591	0.11791	T/C,283	T(469,0.829):C(97,0.171)	downstream	VIT_02s0012g00620	dist=80	.	.	[G]	Carbohydrate transport and metabolism	Molecular Function: phosphoacetylglucosamine mutase activity (GO:0004610);; Cellular Component: mitochondrion (GO:0005739);; Cellular Component: cytosol (GO:0005829);; Biological Process: carbohydrate metabolic process (GO:0005975);; Biological Process: UDP-N-acetylglucosamine biosynthetic process (GO:0006048);; Biological Process: DNA repair (GO:0006281);; Cellular Component: plasmodesma (GO:000…	K01836|0.0|vvi:100259116|K01836 PGM3; phosphoacetylglucosamine mutase [EC:5.4.2.3]	[G]	Carbohydrate transport and metabolism	Phosphoglucomutase/phosphomannomutase, alpha/beta/alpha domain I;; Phosphoglucomutase/phosphomannomutase, C-terminal domain;; Phosphoglucomutase/phosphomannomutase, alpha/beta/alpha domain III	Phosphoacetylglucosamine mutase OS=Arabidopsis thaliana OX=3702 GN=DRT101 PE=1 SV=1	PREDICTED: phosphoacetylglucosamine mutase [Vitis vinifera] CBI33942.3 unnamed protein product, partial [Vitis vinifera]
mlm	2019Fruit_FruitShapeIndexExternalII	17_58814	2	6524907	16.4361	6.73591	0.11791	A/T,283	A(469,0.829):T(97,0.171)	downstream	VIT_02s0012g00620	dist=392	.	.	[G]	Carbohydrate transport and metabolism	Molecular Function: phosphoacetylglucosamine mutase activity (GO:0004610);; Cellular Component: mitochondrion (GO:0005739);; Cellular Component: cytosol (GO:0005829);; Biological Process: carbohydrate metabolic process (GO:0005975);; Biological Process: UDP-N-acetylglucosamine biosynthetic process (GO:0006048);; Biological Process: DNA repair (GO:0006281);; Cellular Component: plasmodesma (GO:000…	K01836|0.0|vvi:100259116|K01836 PGM3; phosphoacetylglucosamine mutase [EC:5.4.2.3]	[G]	Carbohydrate transport and metabolism	Phosphoglucomutase/phosphomannomutase, alpha/beta/alpha domain I;; Phosphoglucomutase/phosphomannomutase, C-terminal domain;; Phosphoglucomutase/phosphomannomutase, alpha/beta/alpha domain III	Phosphoacetylglucosamine mutase OS=Arabidopsis thaliana OX=3702 GN=DRT101 PE=1 SV=1	PREDICTED: phosphoacetylglucosamine mutase [Vitis vinifera] CBI33942.3 unnamed protein product, partial [Vitis vinifera]
mlm	2019Fruit_FruitShapeIndexExternalII	17_65771	2	11306380	15.2585	6.10835	0.14546	T/C,188	T(352,0.936):C(24,0.064)	intergenic	VIT_02s0012g02970;VIT_02s0012g03040	dist=231547;dist=248601	.	.	--	--	--	--	--	--	--	--	hypothetical protein CK203_054975 [Vitis vinifera]	[L]	Replication, recombination and repair	--	K11269|0.0|vvi:100244400|K11269 CTF18; chromosome transmission fidelity protein 18	[DL]	--	--	--	unnamed protein product, partial [Vitis vinifera]
mlm	2019Fruit_FruitShapeIndexExternalII	17_65772	2	11306611	15.2974	6.0975	0.14859	A/G,178	A(332,0.933):G(24,0.067)	intergenic	VIT_02s0012g02970;VIT_02s0012g03040	dist=231778;dist=248370	.	.	--	--	--	--	--	--	--	--	hypothetical protein CK203_054975 [Vitis vinifera]	[L]	Replication, recombination and repair	--	K11269|0.0|vvi:100244400|K11269 CTF18; chromosome transmission fidelity protein 18	[DL]	--	--	--	unnamed protein product, partial [Vitis vinifera]
mlm	2019Fruit_FruitShapeIndexExternalII	17_68952	2	14091482	15.0808	6.13604	0.12334	C/T,229	C(430,0.939):T(28,0.061)	intergenic	VIT_02s0033g00320;VIT_02s0033g00350	dist=19899;dist=49768	.	.	[R]	General function prediction only	--	--|0.0|vvi:100265506|hypothetical protein	[H]	Coenzyme transport and metabolism	CobW/HypB/UreG, nucleotide-binding domain;; Cobalamin synthesis protein cobW C-terminal domain	--	PREDICTED: uncharacterized protein LOC100265506 [Vitis vinifera] CBI37390.3 unnamed protein product, partial [Vitis vinifera]	--	--	--	--	--	--	--	--	unnamed protein product, partial [Vitis vinifera]
mlm	2019Fruit_FruitShapeIndexExternalII	17_81659	3	4506783	14.3536	5.9095	0.11003	C/A,270	C(513,0.950):A(27,0.050)	intronic	VIT_03s0063g01070	.	.	.	[B]	Chromatin structure and dynamics	--	K15223|3e-71|vvi:109122344|K15223 UAF30; upstream activation factor subunit UAF30	[K]	Transcription	SWIB/MDM2 domain	--	unnamed protein product, partial [Vitis vinifera]
mlm	2019Fruit_FruitShapeIndexExternalII	17_86342	3	7842466	17.7709	7.2567	0.12513	G/A,287	G(537,0.936):A(37,0.064)	intronic	VIT_03s0091g01190	.	.	.	--	--	Cellular Component: plasma membrane (GO:0005886);; Molecular Function: magnesium ion transmembrane transporter activity (GO:0015095);; Biological Process: magnesium ion transport (GO:0015693);; Cellular Component: integral component of membrane (GO:0016021);;	--|0.0|vvi:100258345|hypothetical protein	[P]	Inorganic ion transport and metabolism	--	Magnesium transporter MRS2-3 OS=Arabidopsis thaliana OX=3702 GN=MRS2-3 PE=2 SV=1	PREDICTED: magnesium transporter MRS2-3 [Vitis vinifera]
mlm	2019Fruit_FruitShapeIndexExternalII	17_86347	3	7842721	14.8724	6.02939	0.16626	T/C,215	T(406,0.944):C(24,0.056)	intronic	VIT_03s0091g01190	.	.	.	--	--	Cellular Component: plasma membrane (GO:0005886);; Molecular Function: magnesium ion transmembrane transporter activity (GO:0015095);; Biological Process: magnesium ion transport (GO:0015693);; Cellular Component: integral component of membrane (GO:0016021);;	--|0.0|vvi:100258345|hypothetical protein	[P]	Inorganic ion transport and metabolism	--	Magnesium transporter MRS2-3 OS=Arabidopsis thaliana OX=3702 GN=MRS2-3 PE=2 SV=1	PREDICTED: magnesium transporter MRS2-3 [Vitis vinifera]
mlm	2019Fruit_FruitShapeIndexExternalII	17_88457	3	9329092	21.5854	8.305	0.19224	A/G,170	A(323,0.950):G(17,0.050)	intergenic	VIT_03s0088g01080;VIT_03s0088g01090	dist=14963;dist=11064	.	.	--	--	--	--	--	--	--	--	unnamed protein product, partial [Vitis vinifera]	--	--	--	K19041|0.0|vvi:104878839|K19041 RNF38_44; E3 ubiquitin-protein ligase RNF38/44 [EC:2.3.2.27]	[O]	Posttranslational modification, protein turnover, chaperones	Ring finger domain;; RING-H2 zinc finger domain;; Zinc finger, C3HC4 type (RING finger);; Zinc finger, C3HC4 type (RING finger);; Zinc finger, C3HC4 type (RING finger)	Probable E3 ubiquitin-protein ligase ZFP1 OS=Oryza sativa subsp. japonica OX=39947 GN=ZFP1 PE=1 SV=1	PREDICTED: RING finger protein 44 [Vitis vinifera]
mlm	2019Fruit_FruitShapeIndexExternalII	17_88459	3	9329303	21.4525	8.25383	0.19665	G/T,169	G(321,0.950):T(17,0.050)	intergenic	VIT_03s0088g01080;VIT_03s0088g01090	dist=15174;dist=10853	.	.	--	--	--	--	--	--	--	--	unnamed protein product, partial [Vitis vinifera]	--	--	--	K19041|0.0|vvi:104878839|K19041 RNF38_44; E3 ubiquitin-protein ligase RNF38/44 [EC:2.3.2.27]	[O]	Posttranslational modification, protein turnover, chaperones	Ring finger domain;; RING-H2 zinc finger domain;; Zinc finger, C3HC4 type (RING finger);; Zinc finger, C3HC4 type (RING finger);; Zinc finger, C3HC4 type (RING finger)	Probable E3 ubiquitin-protein ligase ZFP1 OS=Oryza sativa subsp. japonica OX=39947 GN=ZFP1 PE=1 SV=1	PREDICTED: RING finger protein 44 [Vitis vinifera]
mlm	2019Fruit_FruitShapeIndexExternalII	17_89302	3	9892726	18.4265	7.50489	0.12998	G/A,285	G(516,0.905):A(54,0.095)	upstream	VIT_03s0097g00130;VIT_03s0097g00140	dist=46	.	.	[RTKL]	--	Biological Process: defense response to oomycetes (GO:0002229);; Molecular Function: protein serine/threonine kinase activity (GO:0004674);; Molecular Function: ATP binding (GO:0005524);; Cellular Component: plasma membrane (GO:0005886);; Biological Process: positive regulation of hydrogen peroxide metabolic process (GO:0010726);; Biological Process: positive regulation of cell death (GO:0010942)…	--|0.0|vvi:100265547|hypothetical protein	--	--	Legume lectin domain;; Protein kinase domain;; Protein tyrosine and serine/threonine kinase;; Bacterial lectin	L-type lectin-domain containing receptor kinase IX.1 OS=Arabidopsis thaliana OX=3702 GN=LECRK91 PE=1 SV=1	PREDICTED: L-type lectin-domain containing receptor kinase IX.1 [Vitis vinifera]	--	--	--	--	--	--	--	--	DNA excision repair protein ERCC-8 [Vitis vinifera]
mlm	2019Fruit_FruitShapeIndexExternalII	17_90714	3	10783697	15.6341	6.10708	0.18559	G/A,142	G(264,0.930):A(20,0.070)	intronic	VIT_03s0097g00490	.	.	.	--	--	--	--|0.0|vvi:100259417|hypothetical protein	--	--	--	--	PREDICTED: uncharacterized protein LOC100259417 isoform X1 [Vitis vinifera] XP_019074606.1 PREDICTED: uncharacterized protein LOC100259417 isoform X1 [Vitis vinifera] CBI35436.3 unnamed protein product, partial [Vitis vinifera]
mlm	2019Fruit_FruitShapeIndexExternalII	17_94504	3	12918968	17.9526	7.30332	0.12807	C/T,271	C(485,0.895):T(57,0.105)	exonic	VIT_03s0110g00170	.	synonymous SNV	VIT_03s0110g00170:transcript:VIT_03s0110g00170.t01:exon3:c.G1164A:p.S388S	[S]	Function unknown	--	--|0.0|vvi:100256900|hypothetical protein	[R]	General function prediction only	Leucine rich repeat;; Leucine Rich repeats (2 copies);; Leucine Rich Repeat;; Leucine rich repeat N-terminal domain	Receptor-like protein 9DC3 OS=Solanum pimpinellifolium OX=4084 GN=9DC3 PE=3 SV=1	Receptor-like protein 12 [Vitis vinifera]
mlm	2019Fruit_FruitShapeIndexExternalII	17_391916	4	1731482	17.4853	7.12135	0.12797	A/G,271	A(510,0.941):G(32,0.059)	intergenic	VIT_04s0008g02120;VIT_04s0008g02140	dist=4916;dist=12926	.	.	--	--	Molecular Function: RNA binding (GO:0003723);; Molecular Function: endonuclease activity (GO:0004519);; Molecular Function: zinc ion binding (GO:0008270);; Biological Process: RNA modification (GO:0009451);; Cellular Component: intracellular membrane-bounded organelle (GO:0043231);;	--|0.0|vvi:100267901|hypothetical protein	[R]	General function prediction only	PPR repeat family;; PPR repeat;; DYW family of nucleic acid deaminases;; PPR repeat;; Pentatricopeptide repeat domain;; Pentacotripeptide-repeat region of PRORP;; Tetratricopeptide repeat	Pentatricopeptide repeat-containing protein At4g33170 OS=Arabidopsis thaliana OX=3702 GN=PCMP-H53 PE=3 SV=1	PREDICTED: pentatricopeptide repeat-containing protein At4g33170 [Vitis vinifera]	--	--	Molecular Function: RNA binding (GO:0003723);; Molecular Function: endonuclease activity (GO:0004519);; Molecular Function: zinc ion binding (GO:0008270);; Biological Process: RNA modification (GO:0009451);; Cellular Component: intracellular membrane-bounded organelle (GO:0043231);;	--|0.0|vvi:100267901|hypothetical protein	[R]	General function prediction only	PPR repeat family;; PPR repeat;; PPR repeat;; Pentatricopeptide repeat domain;; Pentacotripeptide-repeat region of PRORP	Pentatricopeptide repeat-containing protein At4g33170 OS=Arabidopsis thaliana OX=3702 GN=PCMP-H53 PE=3 SV=1	Pentatricopeptide repeat-containing protein [Vitis vinifera]
mlm	2019Fruit_FruitShapeIndexExternalII	17_391923	4	1731636	17.8862	7.27795	0.13038	T/C,273	T(514,0.941):C(32,0.059)	intergenic	VIT_04s0008g02120;VIT_04s0008g02140	dist=5070;dist=12772	.	.	--	--	Molecular Function: RNA binding (GO:0003723);; Molecular Function: endonuclease activity (GO:0004519);; Molecular Function: zinc ion binding (GO:0008270);; Biological Process: RNA modification (GO:0009451);; Cellular Component: intracellular membrane-bounded organelle (GO:0043231);;	--|0.0|vvi:100267901|hypothetical protein	[R]	General function prediction only	PPR repeat family;; PPR repeat;; DYW family of nucleic acid deaminases;; PPR repeat;; Pentatricopeptide repeat domain;; Pentacotripeptide-repeat region of PRORP;; Tetratricopeptide repeat	Pentatricopeptide repeat-containing protein At4g33170 OS=Arabidopsis thaliana OX=3702 GN=PCMP-H53 PE=3 SV=1	PREDICTED: pentatricopeptide repeat-containing protein At4g33170 [Vitis vinifera]	--	--	Molecular Function: RNA binding (GO:0003723);; Molecular Function: endonuclease activity (GO:0004519);; Molecular Function: zinc ion binding (GO:0008270);; Biological Process: RNA modification (GO:0009451);; Cellular Component: intracellular membrane-bounded organelle (GO:0043231);;	--|0.0|vvi:100267901|hypothetical protein	[R]	General function prediction only	PPR repeat family;; PPR repeat;; PPR repeat;; Pentatricopeptide repeat domain;; Pentacotripeptide-repeat region of PRORP	Pentatricopeptide repeat-containing protein At4g33170 OS=Arabidopsis thaliana OX=3702 GN=PCMP-H53 PE=3 SV=1	Pentatricopeptide repeat-containing protein [Vitis vinifera]
mlm	2019Fruit_FruitShapeIndexExternalII	17_398672	4	6837209	17.1365	6.73952	0.17248	T/C,171	T(46,0.135):C(296,0.865)	intronic	VIT_04s0008g06810	.	.	.	[R]	General function prediction only	Molecular Function: nucleotide binding (GO:0000166);; Molecular Function: RNA binding (GO:0003723);; Biological Process: mRNA processing (GO:0006397);; Biological Process: RNA splicing (GO:0008380);; Cellular Component: nuclear speck (GO:0016607);;	K12842|0.0|vvi:100262865|K12842 SR140; U2-associated protein SR140	[R]	General function prediction only	Surp module;; RNA recognition motif. (a.k.a. RRM, RBD, or RNP domain);; CID domain;; cwf21 domain	Protein RRC1 OS=Arabidopsis thaliana OX=3702 GN=RRC1 PE=1 SV=1	PREDICTED: protein RRC1 isoform X1 [Vitis vinifera] XP_010648762.1 PREDICTED: protein RRC1 isoform X1 [Vitis vinifera]
mlm	2019Fruit_FruitShapeIndexExternalII	17_402449	4	10338746	14.8551	6.1183	0.10881	G/A,281	G(520,0.925):A(42,0.075)	intergenic	VIT_04s0079g00140;VIT_04s0079g00160	dist=6968;dist=64234	.	.	--	--	--	--|2e-13|vvi:109121809|hypothetical protein	--	--	--	--	unnamed protein product, partial [Vitis vinifera]	--	--	Molecular Function: DNA-binding transcription factor activity (GO:0003700);; Cellular Component: nucleus (GO:0005634);; Biological Process: transcription, DNA-templated (GO:0006351);; Biological Process: response to auxin (GO:0009733);; Biological Process: auxin-activated signaling pathway (GO:0009734);; Biological Process: flower development (GO:0009908);; Molecular Function: sequence-specific D…	--|1e-131|vvi:100258129|hypothetical protein	--	--	B3 DNA binding domain	Auxin response factor 8 OS=Arabidopsis thaliana OX=3702 GN=ARF8 PE=1 SV=2	Auxin response factor 8 [Vitis vinifera]
mlm	2019Fruit_FruitShapeIndexExternalII	17_408641	4	14197545	18.5924	7.40267	0.15425	G/T,212	G(397,0.936):T(27,0.064)	intergenic	VIT_04s0043g00510;VIT_04s0043g00530	dist=11597;dist=28710	.	.	--	--	Molecular Function: DNA binding (GO:0003677);; Molecular Function: DNA-binding transcription factor activity (GO:0003700);; Cellular Component: nucleus (GO:0005634);; Biological Process: transcription, DNA-templated (GO:0006351);; Biological Process: ethylene-activated signaling pathway (GO:0009873);;	--|2e-25|vvi:100252609|hypothetical protein	--	--	--	Ethylene-responsive transcription factor ERF003 OS=Arabidopsis thaliana OX=3702 GN=ERF003 PE=2 SV=1	unnamed protein product, partial [Vitis vinifera]	--	--	--	--|0.0|vvi:100253522|hypothetical protein	--	--	Neprosin;; Neprosin activation peptide	--	hypothetical protein CK203_019685 [Vitis vinifera]
mlm	2019Fruit_FruitShapeIndexExternalII	17_408642	4	14197551	14.2753	5.79339	0.11844	T/A,212	T(30,0.071):A(394,0.929)	intergenic	VIT_04s0043g00510;VIT_04s0043g00530	dist=11603;dist=28704	.	.	--	--	Molecular Function: DNA binding (GO:0003677);; Molecular Function: DNA-binding transcription factor activity (GO:0003700);; Cellular Component: nucleus (GO:0005634);; Biological Process: transcription, DNA-templated (GO:0006351);; Biological Process: ethylene-activated signaling pathway (GO:0009873);;	--|2e-25|vvi:100252609|hypothetical protein	--	--	--	Ethylene-responsive transcription factor ERF003 OS=Arabidopsis thaliana OX=3702 GN=ERF003 PE=2 SV=1	unnamed protein product, partial [Vitis vinifera]	--	--	--	--|0.0|vvi:100253522|hypothetical protein	--	--	Neprosin;; Neprosin activation peptide	--	hypothetical protein CK203_019685 [Vitis vinifera]
mlm	2019Fruit_FruitShapeIndexExternalII	17_414350	4	18157354	18.4643	7.52102	0.13007	T/C,286	T(505,0.883):C(67,0.117)	intergenic	VIT_04s0023g01620;VIT_04s0023g01630	dist=8465;dist=9589	.	.	--	--	--	--|2e-20|vvi:100249598|hypothetical protein	--	--	--	--	PREDICTED: uncharacterized protein LOC100249598 [Vitis vinifera] CBI17532.3 unnamed protein product, partial [Vitis vinifera]	[Q]	Secondary metabolites biosynthesis, transport and catabolism	Molecular Function: iron ion binding (GO:0005506);; Cellular Component: endoplasmic reticulum (GO:0005783);; Biological Process: response to brassinosteroid (GO:0009741);; Biological Process: response to jasmonic acid (GO:0009753);; Biological Process: unidimensional cell growth (GO:0009826);; Biological Process: jasmonic acid mediated signaling pathway (GO:0009867);; Molecular Function: steroid …	K09587|0.0|vvi:100241065|K09587 CYP90B1; steroid 22-alpha-hydroxylase [EC:1.14.13.-]	[QI]	--	Cytochrome P450	Cytochrome P450 90B1 OS=Arabidopsis thaliana OX=3702 GN=CYP90B1 PE=1 SV=2	PREDICTED: cytochrome P450 90B1 [Vitis vinifera] RVW71972.1 Cytochrome P450 90B1 [Vitis vinifera]
mlm	2019Fruit_FruitShapeIndexExternalII	17_414876	4	18533450	18.9282	7.69995	0.13328	A/C,287	A(535,0.932):C(39,0.068)	intronic	VIT_04s0023g01970	.	.	.	[G]	Carbohydrate transport and metabolism	Biological Process: carbohydrate metabolic process (GO:0005975);; Molecular Function: carbohydrate binding (GO:0030246);; Molecular Function: glucose-6-phosphate 1-epimerase activity (GO:0047938);;	K01792|0.0|vvi:100266694|K01792 E5.1.3.15; glucose-6-phosphate 1-epimerase [EC:5.1.3.15]	[G]	Carbohydrate transport and metabolism	Aldose 1-epimerase	Putative glucose-6-phosphate 1-epimerase OS=Cenchrus ciliaris OX=35872 PE=2 SV=1	PREDICTED: putative glucose-6-phosphate 1-epimerase [Vitis vinifera] CBI17499.3 unnamed protein product, partial [Vitis vinifera]
mlm	2019Fruit_FruitShapeIndexExternalII	17_500797	5	3838198	15.3749	6.30569	0.11306	C/A,267	C(485,0.908):A(49,0.092)	upstream	VIT_05s0020g02100	dist=130	.	.	--	--	--	--	--	--	--	--	unnamed protein product, partial [Vitis vinifera]
mlm	2019Fruit_FruitShapeIndexExternalII	17_501430	5	4184456	17.6358	7.20477	0.12418	T/C,287	T(528,0.920):C(46,0.080)	intronic	VIT_05s0020g02510	.	.	.	[F]	Nucleotide transport and metabolism	Molecular Function: guanylate kinase activity (GO:0004385);; Molecular Function: ATP binding (GO:0005524);; Cellular Component: mitochondrion (GO:0005739);; Cellular Component: cytosol (GO:0005829);; Cellular Component: chloroplast (GO:0009507);; Biological Process: regulation of developmental growth (GO:0048638);;	K00942|1e-166|vvi:100251166|K00942 E2.7.4.8; guanylate kinase [EC:2.7.4.8]	[F]	Nucleotide transport and metabolism	Guanylate kinase	Guanylate kinase 2, chloroplastic/mitochondrial OS=Oryza sativa subsp. japonica OX=39947 GN=V2 PE=1 SV=1	PREDICTED: guanylate kinase 2, chloroplastic/mitochondrial [Vitis vinifera]
mlm	2019Fruit_FruitShapeIndexExternalII	17_502215	5	4663676	17.7333	7.2246	0.1302	G/A,276	G(486,0.880):A(66,0.120)	intronic	VIT_05s0020g02930	.	.	.	--	--	--	K03023|0.0|vvi:104879248|K03023 RPC3; DNA-directed RNA polymerase III subunit RPC3	[K]	Transcription	RNA polymerase III subunit RPC82 helix-turn-helix domain;; RNA polymerase III subunit RPC82;; TFIIE alpha subunit	--	PREDICTED: DNA-directed RNA polymerase III subunit RPC3 isoform X2 [Vitis vinifera] CBI26210.3 unnamed protein product, partial [Vitis vinifera]
mlm	2019Fruit_FruitShapeIndexExternalII	17_502217	5	4663684	17.4826	7.1286	0.12836	G/A,276	G(508,0.920):A(44,0.080)	intronic	VIT_05s0020g02930	.	.	.	--	--	--	K03023|0.0|vvi:104879248|K03023 RPC3; DNA-directed RNA polymerase III subunit RPC3	[K]	Transcription	RNA polymerase III subunit RPC82 helix-turn-helix domain;; RNA polymerase III subunit RPC82;; TFIIE alpha subunit	--	PREDICTED: DNA-directed RNA polymerase III subunit RPC3 isoform X2 [Vitis vinifera] CBI26210.3 unnamed protein product, partial [Vitis vinifera]
mlm	2019Fruit_FruitShapeIndexExternalII	17_503509	5	5589565	16.183	6.6075	0.11918	C/T,260	C(461,0.887):T(59,0.113)	intronic	VIT_05s0020g03920	.	.	.	[R]	General function prediction only	Cellular Component: nucleus (GO:0005634);; Cellular Component: cytosol (GO:0005829);; Cellular Component: plasma membrane (GO:0005886);; Biological Process: response to cadmium ion (GO:0046686);; Biological Process: chaperone-mediated protein complex assembly (GO:0051131);; Molecular Function: Hsp90 protein binding (GO:0051879);; Molecular Function: preprotein binding (GO:0070678);;	--|0.0|vvi:100266608|hypothetical protein	[EG]	--	Tetratricopeptide repeat;; Tetratricopeptide repeat;; TPR repeat;; Tetratricopeptide repeat;; Tetratricopeptide repeat	Hsp70-Hsp90 organizing protein 2 OS=Arabidopsis thaliana OX=3702 GN=HOP2 PE=1 SV=1	unnamed protein product, partial [Vitis vinifera]
mlm	2019Fruit_FruitShapeIndexExternalII	17_505158	5	6583721	19.919	8.06711	0.14086	G/A,282	G(511,0.906):A(53,0.094)	intronic	VIT_05s0020g04720	.	.	.	--	--	Cellular Component: plasma membrane (GO:0005886);; Biological Process: pollen development (GO:0009555);; Molecular Function: magnesium ion transmembrane transporter activity (GO:0015095);; Biological Process: magnesium ion transport (GO:0015693);; Cellular Component: integral component of membrane (GO:0016021);;	K16075|0.0|vvi:100244262|K16075 MRS2; magnesium transporter	[P]	Inorganic ion transport and metabolism	CorA-like Mg2+ transporter protein	Magnesium transporter MRS2-2 OS=Arabidopsis thaliana OX=3702 GN=MRS2-2 PE=2 SV=1	PREDICTED: magnesium transporter MRS2-I isoform X2 [Vitis vinifera] CBI26360.3 unnamed protein product, partial [Vitis vinifera]
mlm	2019Fruit_FruitShapeIndexExternalII	17_511975	5	10650315	17.2984	6.82025	0.17442	C/T,174	C(308,0.885):T(40,0.115)	intergenic	VIT_05s0051g00170;VIT_05s0051g00180	dist=19561;dist=2686	.	.	[S]	Function unknown	--	--|0.0|vvi:100247669|hypothetical protein	--	--	NB-ARC domain;; Leucine Rich repeats (2 copies);; NACHT domain;; Leucine rich repeat;; ATPase family associated with various cellular activities (AAA)	Disease resistance-like protein DSC1 OS=Arabidopsis thaliana OX=3702 GN=DSC1 PE=1 SV=1	unnamed protein product, partial [Vitis vinifera]	[O]	Posttranslational modification, protein turnover, chaperones	Molecular Function: glutathione transferase activity (GO:0004364);; Biological Process: defense response (GO:0006952);;	K00799|1e-162|vvi:100244144|K00799 GST; glutathione S-transferase [EC:2.5.1.18]	[O]	Posttranslational modification, protein turnover, chaperones	Glutathione S-transferase, N-terminal domain;; Glutathione S-transferase, N-terminal domain;; Glutathione S-transferase, N-terminal domain;; Glutathione S-transferase, C-terminal domain;; Glutathione S-transferase, C-terminal domain;; Glutathione S-transferase, C-terminal domain	Glutathione transferase GST 23 OS=Zea mays OX=4577 PE=2 SV=1	PREDICTED: glutathione transferase GST 23 [Vitis vinifera] CBI33321.3 unnamed protein product, partial [Vitis vinifera]
mlm	2019Fruit_FruitShapeIndexExternalII	17_512984	5	11356073	18.0227	7.19937	0.17497	C/T,212	C(383,0.903):T(41,0.097)	intronic	VIT_05s0051g00580	.	.	.	[F]	Nucleotide transport and metabolism	Molecular Function: nucleotide binding (GO:0000166);; Cellular Component: cytoplasm (GO:0005737);; Biological Process: nucleotide metabolic process (GO:0009117);; Biological Process: nucleoside triphosphate catabolic process (GO:0009143);; Molecular Function: NADH pyrophosphatase activity (GO:0035529);; Molecular Function: metal ion binding (GO:0046872);; Molecular Function: nucleoside-triphospha…	K01519|1e-152|vvi:100245879|K01519 ITPA; inosine triphosphate pyrophosphatase [EC:3.6.1.-]	[F]	Nucleotide transport and metabolism	Ham1 family	Inosine triphosphate pyrophosphatase OS=Vitis vinifera OX=29760 GN=VIT_05s0051g00580 PE=2 SV=1	PREDICTED: inosine triphosphate pyrophosphatase [Vitis vinifera] F6HS55.1 RecName: Full=Inosine triphosphate pyrophosphatase; Short=ITPase; Short=Inosine triphosphatase; AltName: Full=Non-canonical purine NTP pyrophosphatase; AltName: Full=Non-standard purine NTP pyrophosphatase; AltName: Full=Nucleoside-triphosphate diphosphatase; AltName: Full=Nucleoside-triphosphate pyrophosphatase; Short=NTPa…
mlm	2019Fruit_FruitShapeIndexExternalII	17_514579	5	12373050	15.1173	6.20957	0.11715	C/T,272	C(513,0.943):T(31,0.057)	intergenic	VIT_05s0051g00940;VIT_05s0051g00970	dist=48020;dist=54582	.	.	--	--	Cellular Component: Golgi membrane (GO:0000139);; Cellular Component: nucleus (GO:0005634);; Cellular Component: endoplasmic reticulum membrane (GO:0005789);; Cellular Component: plasma membrane (GO:0005886);; Biological Process: protein transport (GO:0015031);; Cellular Component: integral component of membrane (GO:0016021);; Biological Process: vesicle-mediated transport (GO:0016192);;	K08504|8e-84|vvi:100266580|K08504 BET1; blocked early in transport 1	[U]	Intracellular trafficking, secretion, and vesicular transport	--	Bet1-like SNARE 1-1 OS=Arabidopsis thaliana OX=3702 GN=BET11 PE=1 SV=1	PREDICTED: bet1-like SNARE 1-1 [Vitis vinifera] XP_010650239.1 PREDICTED: bet1-like SNARE 1-1 [Vitis vinifera] CBI33373.3 unnamed protein product, partial [Vitis vinifera]	--	--	--	K11269|8e-54|vvi:100244400|K11269 CTF18; chromosome transmission fidelity protein 18	[DL]	--	--	--	unnamed protein product, partial [Vitis vinifera]
mlm	2019Fruit_FruitShapeIndexExternalII	17_514582	5	12373083	15.5633	6.38277	0.12061	G/A,272	G(512,0.941):A(32,0.059)	intergenic	VIT_05s0051g00940;VIT_05s0051g00970	dist=48053;dist=54549	.	.	--	--	Cellular Component: Golgi membrane (GO:0000139);; Cellular Component: nucleus (GO:0005634);; Cellular Component: endoplasmic reticulum membrane (GO:0005789);; Cellular Component: plasma membrane (GO:0005886);; Biological Process: protein transport (GO:0015031);; Cellular Component: integral component of membrane (GO:0016021);; Biological Process: vesicle-mediated transport (GO:0016192);;	K08504|8e-84|vvi:100266580|K08504 BET1; blocked early in transport 1	[U]	Intracellular trafficking, secretion, and vesicular transport	--	Bet1-like SNARE 1-1 OS=Arabidopsis thaliana OX=3702 GN=BET11 PE=1 SV=1	PREDICTED: bet1-like SNARE 1-1 [Vitis vinifera] XP_010650239.1 PREDICTED: bet1-like SNARE 1-1 [Vitis vinifera] CBI33373.3 unnamed protein product, partial [Vitis vinifera]	--	--	--	K11269|8e-54|vvi:100244400|K11269 CTF18; chromosome transmission fidelity protein 18	[DL]	--	--	--	unnamed protein product, partial [Vitis vinifera]
mlm	2019Fruit_FruitShapeIndexExternalII	17_516416	5	13538149	21.2036	8.08437	0.25838	T/C,154	T(287,0.932):C(21,0.068)	intergenic	VIT_05s0136g00210;VIT_05s0136g00240	dist=19698;dist=23208	.	.	--	--	--	--|1e-146|vvi:104878159|hypothetical protein	[R]	General function prediction only	Retrotransposon gag protein	--	hypothetical protein CK203_045779 [Vitis vinifera]	--	--	--	K21437|0.0|vvi:100263242|K21437 ANKRD13; ankyrin repeat domain-containing protein 13	[R]	General function prediction only	GPCR-chaperone;; Ankyrin repeats (many copies)	--	PREDICTED: ankyrin repeat domain-containing protein 13C [Vitis vinifera]
mlm	2019Fruit_FruitShapeIndexExternalII	17_521736	5	16258184	14.7305	5.91999	0.14465	G/A,188	G(356,0.947):A(20,0.053)	intronic	VIT_05s0029g00860	.	.	.	--	--	--	K22422|3e-60|vvi:104877391|K22422 DONSON; protein downstream neighbor of Son	--	--	--	--	unnamed protein product, partial [Vitis vinifera]
mlm	2019Fruit_FruitShapeIndexExternalII	17_524353	5	17770517	20.0404	7.83681	0.2497	C/T,184	C(316,0.859):T(52,0.141)	intergenic	VIT_05s0029g01530;VIT_05s0029g01540	dist=15313;dist=11816	.	.	--	--	--	--|3e-06|vvi:100249696|hypothetical protein	--	--	--	--	unnamed protein product, partial [Vitis vinifera]	[R]	General function prediction only	Cellular Component: integral component of plasma membrane (GO:0005887);; Biological Process: cell death (GO:0008219);; Biological Process: response to light stimulus (GO:0009416);; Biological Process: response to virus (GO:0009615);; Biological Process: response to bacterium (GO:0009617);; Biological Process: response to salicylic acid (GO:0009751);; Biological Process: defense response to bacter…	--|0.0|vvi:104879355|hypothetical protein	[R]	General function prediction only	Ankyrin repeats (3 copies);; Ankyrin repeats (many copies);; Domain of unknown function;; Ankyrin repeat;; Ankyrin repeat;; Ankyrin repeats (many copies);; gag-polypeptide of LTR copia-type	Protein ACCELERATED CELL DEATH 6 OS=Arabidopsis thaliana OX=3702 GN=ACD6 PE=1 SV=1	PREDICTED: ankyrin repeat-containing protein At5g02620 [Vitis vinifera]
mlm	2019Fruit_FruitShapeIndexExternalII	17_528926	5	20785814	27.024	10.6369	0.19892	T/C,266	T(505,0.949):C(27,0.051)	intronic	VIT_05s0124g00250	.	.	.	[R]	General function prediction only	Cellular Component: nucleus (GO:0005634);; Biological Process: regulation of transcription, DNA-templated (GO:0006355);; Molecular Function: zinc ion binding (GO:0008270);; Molecular Function: histone methyltransferase activity (H3-K4 specific) (GO:0042800);; Biological Process: histone H3-K4 methylation (GO:0051568);;	--|0.0|vvi:100263501|hypothetical protein	[BK]	--	PHD-zinc-finger like domain;; PHD-like zinc-binding domain;; SET domain;; PWWP domain;; F/Y rich C-terminus;; F/Y-rich N-terminus;; PHD-finger	Histone-lysine N-methyltransferase ATX2 OS=Arabidopsis thaliana OX=3702 GN=ATX2 PE=2 SV=1	PREDICTED: histone-lysine N-methyltransferase ATX1 [Vitis vinifera] XP_010650471.1 PREDICTED: histone-lysine N-methyltransferase ATX1 [Vitis vinifera] XP_019075551.1 PREDICTED: histone-lysine N-methyltransferase ATX1 [Vitis vinifera]
mlm	2019Fruit_FruitShapeIndexExternalII	17_192552	6	32966	17.7497	7.2342	0.12606	C/T,278	C(481,0.865):T(75,0.135)	intergenic	VIT_06s0004g00010;VIT_06s0004g00020	dist=24850;dist=63028	.	.	--	--	--	--	--	--	--	--	--	--	--	Molecular Function: DNA binding (GO:0003677);; Cellular Component: nucleus (GO:0005634);; Biological Process: transcription, DNA-templated (GO:0006351);; Biological Process: regulation of transcription, DNA-templated (GO:0006355);;	--|0.0|vvi:100263939|hypothetical protein	--	--	No apical meristem (NAM) protein	NAC domain-containing protein 68 OS=Oryza sativa subsp. japonica OX=39947 GN=NAC068 PE=2 SV=1	PREDICTED: NAC domain-containing protein 68 [Vitis vinifera] CBI16577.3 unnamed protein product, partial [Vitis vinifera]
mlm	2019Fruit_FruitShapeIndexExternalII	17_194432	6	1511157	18.4033	7.49932	0.12958	T/C,287	T(513,0.894):C(61,0.106)	intergenic	VIT_06s0004g01270;VIT_06s0004g01280	dist=1972;dist=12995	.	.	--	--	Cellular Component: 1,3-beta-D-glucan synthase complex (GO:0000148);; Molecular Function: 1,3-beta-D-glucan synthase activity (GO:0003843);; Biological Process: (1->3)-beta-D-glucan biosynthetic process (GO:0006075);; Biological Process: regulation of cell shape (GO:0008360);; Cellular Component: integral component of membrane (GO:0016021);; Biological Process: cell wall organization (GO:0071555)…	K11000|0.0|vvi:100265625|K11000 CALS; callose synthase [EC:2.4.1.-]	[M]	Cell wall/membrane/envelope biogenesis	1,3-beta-glucan synthase component;; 1,3-beta-glucan synthase subunit FKS1, domain-1;; Vta1 like	Callose synthase 3 OS=Arabidopsis thaliana OX=3702 GN=CALS3 PE=3 SV=3	PREDICTED: callose synthase 3 [Vitis vinifera] CBI16456.3 unnamed protein product, partial [Vitis vinifera]	--	--	--	--|1e-30|vvi:109122793|hypothetical protein	--	--	--	--	hypothetical protein CK203_089941 [Vitis vinifera] RVX12774.1 hypothetical protein CK203_009936 [Vitis vinifera]
mlm	2019Fruit_FruitShapeIndexExternalII	17_199568	6	5149018	14.2233	5.86195	0.1187	A/G,272	A(509,0.936):G(35,0.064)	intergenic	VIT_06s0004g04170;VIT_06s0004g04180	dist=1661;dist=3446	.	.	--	--	Cellular Component: nucleus (GO:0005634);; Biological Process: transcription, DNA-templated (GO:0006351);; Biological Process: regulation of transcription, DNA-templated (GO:0006355);; Molecular Function: methyl-CpG binding (GO:0008327);; Cellular Component: chromocenter (GO:0010369);; Molecular Function: enzyme binding (GO:0019899);; Biological Process: response to karrikin (GO:0080167);; Biolog…	--|1e-159|vvi:100255377|hypothetical protein	[KB]	--	Methyl-CpG binding domain	Methyl-CpG-binding domain-containing protein 7 OS=Arabidopsis thaliana OX=3702 GN=MBD7 PE=1 SV=1	unnamed protein product, partial [Vitis vinifera]	--	--	Molecular Function: nucleic acid binding (GO:0003676);; Molecular Function: DNA-binding transcription factor activity (GO:0003700);; Cellular Component: nucleus (GO:0005634);; Biological Process: transcription, DNA-templated (GO:0006351);; Biological Process: regulation of transcription, DNA-templated (GO:0006355);; Biological Process: response to chitin (GO:0010200);; Molecular Function: metal i…	--|1e-117|vvi:100265533|hypothetical protein	[R]	General function prediction only	C2H2-type zinc finger;; C2H2-type zinc finger	Zinc finger protein ZAT11 OS=Arabidopsis thaliana OX=3702 GN=ZAT11 PE=2 SV=1	PREDICTED: zinc finger protein ZAT11 [Vitis vinifera] RVW56963.1 Zinc finger protein ZAT11 [Vitis vinifera] RVW66131.1 Zinc finger protein ZAT11 [Vitis vinifera]
mlm	2019Fruit_FruitShapeIndexExternalII	17_199609	6	5184976	18.1349	7.24627	0.14136	T/C,215	T(381,0.886):C(49,0.114)	intergenic	VIT_06s0004g04220;VIT_06s0004g04230	dist=5147;dist=2632	.	.	--	--	--	--|8e-16|vvi:100265672|hypothetical protein	--	--	--	--	PREDICTED: uncharacterized protein LOC100265672 isoform X2 [Vitis vinifera]	--	--	Cellular Component: nucleosome (GO:0000786);; Molecular Function: DNA binding (GO:0003677);; Cellular Component: nucleus (GO:0005634);;	K11252|1e-96|vvi:100248346|K11252 H2B; histone H2B	[B]	Chromatin structure and dynamics	Core histone H2A/H2B/H3/H4;; Histone-like transcription factor (CBF/NF-Y) and archaeal histone	Histone H2B OS=Gossypium hirsutum OX=3635 GN=HIS2B PE=2 SV=3	Histone H2B [Vitis vinifera]
mlm	2019Fruit_FruitShapeIndexExternalII	17_199617	6	5188103	18.2841	7.29838	0.16316	C/T,213	C(398,0.934):T(28,0.066)	downstream	VIT_06s0004g04230	dist=44	.	.	--	--	Cellular Component: nucleosome (GO:0000786);; Molecular Function: DNA binding (GO:0003677);; Cellular Component: nucleus (GO:0005634);;	K11252|1e-96|vvi:100248346|K11252 H2B; histone H2B	[B]	Chromatin structure and dynamics	Core histone H2A/H2B/H3/H4;; Histone-like transcription factor (CBF/NF-Y) and archaeal histone	Histone H2B OS=Gossypium hirsutum OX=3635 GN=HIS2B PE=2 SV=3	Histone H2B [Vitis vinifera]
mlm	2019Fruit_FruitShapeIndexExternalII	17_200271	6	5583830	16.3996	6.67584	0.12309	C/T,252	C(477,0.946):T(27,0.054)	intergenic	VIT_06s0004g04600;VIT_06s0004g04610	dist=9928;dist=3715	.	.	[T]	Signal transduction mechanisms	Molecular Function: protein serine/threonine phosphatase activity (GO:0004722);; Cellular Component: nucleus (GO:0005634);; Cellular Component: plasma membrane (GO:0005886);; Molecular Function: metal ion binding (GO:0046872);; Biological Process: leaf development (GO:0048366);;	--|0.0|vvi:100256990|hypothetical protein	[T]	Signal transduction mechanisms	Protein phosphatase 2C	Probable protein phosphatase 2C 4 OS=Arabidopsis thaliana OX=3702 GN=PLL5 PE=2 SV=1	PREDICTED: probable protein phosphatase 2C 23 [Vitis vinifera] RVW56933.1 putative protein phosphatase 2C 4 [Vitis vinifera]	--	--	Cellular Component: plasma membrane (GO:0005886);; Biological Process: cell adhesion (GO:0007155);; Biological Process: response to salt stress (GO:0009651);; Biological Process: multidimensional cell growth (GO:0009825);; Cellular Component: external side of plasma membrane (GO:0009897);; Biological Process: mucilage biosynthetic process (GO:0010192);; Molecular Function: polysaccharide binding …	--|0.0|vvi:100262095|hypothetical protein	--	--	Fasciclin domain	Fasciclin-like arabinogalactan protein 4 OS=Arabidopsis thaliana OX=3702 GN=FLA4 PE=1 SV=1	PREDICTED: fasciclin-like arabinogalactan protein 4 [Vitis vinifera]
mlm	2019Fruit_FruitShapeIndexExternalII	17_200717	6	5872529	14.3493	5.90777	0.10486	T/C,269	T(491,0.913):C(47,0.087)	intergenic	VIT_06s0004g04890;VIT_06s0004g04900	dist=3212;dist=1441	.	.	[R]	General function prediction only	Cellular Component: Golgi membrane (GO:0000139);; Molecular Function: serine-type endopeptidase activity (GO:0004252);; Cellular Component: Golgi apparatus (GO:0005794);; Cellular Component: integral component of membrane (GO:0016021);;	--|0.0|vvi:100241704|hypothetical protein	[T]	Signal transduction mechanisms	Rhomboid family	RHOMBOID-like protein 1 OS=Arabidopsis thaliana OX=3702 GN=RBL1 PE=2 SV=1	PREDICTED: RHOMBOID-like protein 1 [Vitis vinifera]	--	--	Biological Process: protein glycosylation (GO:0006486);; Cellular Component: integral component of membrane (GO:0016021);; Molecular Function: transferase activity, transferring glycosyl groups (GO:0016757);; Cellular Component: Golgi cisterna membrane (GO:0032580);;	K20888|1e-180|vvi:100241518|K20888 MUR3; xyloglucan galactosyltransferase MUR3 [EC:2.4.1.-]	[GMW]	--	Exostosin family	Xyloglucan galactosyltransferase KATAMARI1 homolog OS=Oryza sativa subsp. japonica OX=39947 GN=Os03g0144800 PE=2 SV=1	unnamed protein product, partial [Vitis vinifera]
mlm	2019Fruit_FruitShapeIndexExternalII	17_208576	6	12348749	20.491	8.29129	0.14556	T/A,286	T(524,0.916):A(48,0.084)	intronic	VIT_06s0009g01030	.	.	.	--	--	Cellular Component: cytosol (GO:0005829);; Biological Process: response to osmotic stress (GO:0006970);; Biological Process: protein ubiquitination (GO:0016567);; Biological Process: cellular response to water deprivation (GO:0042631);; Biological Process: cellular response to salt stress (GO:0071472);;	K10523|0.0|vvi:100259862|K10523 SPOP; speckle-type POZ protein	[DR]	--	BTB/POZ domain	BTB/POZ and MATH domain-containing protein 4 OS=Arabidopsis thaliana OX=3702 GN=BPM4 PE=1 SV=1	PREDICTED: BTB/POZ and MATH domain-containing protein 4 isoform X1 [Vitis vinifera]
mlm	2019Fruit_FruitShapeIndexExternalII	17_211324	6	14073766	28.1859	11.0752	0.21011	A/G,271	A(513,0.946):G(29,0.054)	intronic	VIT_06s0009g01890	.	.	.	[A]	RNA processing and modification	Molecular Function: nucleic acid binding (GO:0003676);; Molecular Function: exonuclease activity (GO:0004527);;	K13288|1e-179|vvi:100251263|K13288 orn; oligoribonuclease [EC:3.1.-.-]	[A]	RNA processing and modification	Exonuclease	Oligoribonuclease OS=Arabidopsis thaliana OX=3702 GN=At2g26970 PE=2 SV=2	PREDICTED: oligoribonuclease [Vitis vinifera] CBI24335.3 unnamed protein product, partial [Vitis vinifera]
mlm	2019Fruit_FruitShapeIndexExternalII	17_216484	6	18405815	17.8052	7.24874	0.12681	G/A,274	G(508,0.927):A(40,0.073)	intergenic	VIT_06s0061g00860;VIT_06s0061g00870	dist=3974;dist=8037	.	.	--	--	Cellular Component: ubiquitin ligase complex (GO:0000151);; Molecular Function: ubiquitin-protein transferase activity (GO:0004842);; Cellular Component: nucleus (GO:0005634);; Cellular Component: cytoplasm (GO:0005737);; Molecular Function: zinc ion binding (GO:0008270);; Molecular Function: ubiquitin protein ligase binding (GO:0031625);;	--|0.0|vvi:100243144|hypothetical protein	--	--	Zinc finger, C3HC4 type (RING finger)	Putative E3 ubiquitin-protein ligase XBAT34 OS=Arabidopsis thaliana OX=3702 GN=XBAT34 PE=2 SV=1	PREDICTED: uncharacterized protein LOC100243144 [Vitis vinifera] XP_010651752.1 PREDICTED: uncharacterized protein LOC100243144 [Vitis vinifera] XP_010651753.1 PREDICTED: uncharacterized protein LOC100243144 [Vitis vinifera]	--	--	Cellular Component: nucleosome (GO:0000786);; Molecular Function: DNA binding (GO:0003677);; Cellular Component: nucleus (GO:0005634);;	K11252|1e-153|vvi:100253395|K11252 H2B; histone H2B	[B]	Chromatin structure and dynamics	Core histone H2A/H2B/H3/H4;; Histone-like transcription factor (CBF/NF-Y) and archaeal histone	Histone H2B.2 OS=Arabidopsis thaliana OX=3702 GN=At1g08170 PE=2 SV=1	PREDICTED: histone H2B [Vitis vinifera] CBI17119.3 unnamed protein product, partial [Vitis vinifera]
mlm	2019Fruit_FruitShapeIndexExternalII	17_165943	7	1909757	19.4866	7.91264	0.13721	A/G,287	A(522,0.909):G(52,0.091)	intronic	VIT_07s0104g00760	.	.	.	--	--	Molecular Function: cation channel activity (GO:0005261);; Molecular Function: mechanosensitive ion channel activity (GO:0008381);; Cellular Component: membrane (GO:0016020);; Cellular Component: integral component of membrane (GO:0016021);; Biological Process: regulation of membrane potential (GO:0042391);; Biological Process: detection of mechanical stimulus (GO:0050982);; Biological Process: c…	K22128|0.0|vvi:100254568|K22128 PIEZO1_2; piezo-type mechanosensitive ion channel component 1/2	[S]	Function unknown	Piezo non-specific cation channel, R-Ras-binding domain	Piezo-type mechanosensitive ion channel homolog OS=Arabidopsis thaliana OX=3702 GN=At2g48060/At2g48040/At2g48050 PE=2 SV=1	PREDICTED: piezo-type mechanosensitive ion channel homolog isoform X1 [Vitis vinifera] XP_019076638.1 PREDICTED: piezo-type mechanosensitive ion channel homolog isoform X1 [Vitis vinifera] XP_019076639.1 PREDICTED: piezo-type mechanosensitive ion channel homolog isoform X1 [Vitis vinifera]
mlm	2019Fruit_FruitShapeIndexExternalII	17_165944	7	1909812	17.4803	7.14491	0.12308	T/C,287	T(521,0.908):C(53,0.092)	intronic	VIT_07s0104g00760	.	.	.	--	--	Molecular Function: cation channel activity (GO:0005261);; Molecular Function: mechanosensitive ion channel activity (GO:0008381);; Cellular Component: membrane (GO:0016020);; Cellular Component: integral component of membrane (GO:0016021);; Biological Process: regulation of membrane potential (GO:0042391);; Biological Process: detection of mechanical stimulus (GO:0050982);; Biological Process: c…	K22128|0.0|vvi:100254568|K22128 PIEZO1_2; piezo-type mechanosensitive ion channel component 1/2	[S]	Function unknown	Piezo non-specific cation channel, R-Ras-binding domain	Piezo-type mechanosensitive ion channel homolog OS=Arabidopsis thaliana OX=3702 GN=At2g48060/At2g48040/At2g48050 PE=2 SV=1	PREDICTED: piezo-type mechanosensitive ion channel homolog isoform X1 [Vitis vinifera] XP_019076638.1 PREDICTED: piezo-type mechanosensitive ion channel homolog isoform X1 [Vitis vinifera] XP_019076639.1 PREDICTED: piezo-type mechanosensitive ion channel homolog isoform X1 [Vitis vinifera]
mlm	2019Fruit_FruitShapeIndexExternalII	17_165946	7	1909841	17.4803	7.14491	0.12308	T/C,287	T(521,0.908):C(53,0.092)	intronic	VIT_07s0104g00760	.	.	.	--	--	Molecular Function: cation channel activity (GO:0005261);; Molecular Function: mechanosensitive ion channel activity (GO:0008381);; Cellular Component: membrane (GO:0016020);; Cellular Component: integral component of membrane (GO:0016021);; Biological Process: regulation of membrane potential (GO:0042391);; Biological Process: detection of mechanical stimulus (GO:0050982);; Biological Process: c…	K22128|0.0|vvi:100254568|K22128 PIEZO1_2; piezo-type mechanosensitive ion channel component 1/2	[S]	Function unknown	Piezo non-specific cation channel, R-Ras-binding domain	Piezo-type mechanosensitive ion channel homolog OS=Arabidopsis thaliana OX=3702 GN=At2g48060/At2g48040/At2g48050 PE=2 SV=1	PREDICTED: piezo-type mechanosensitive ion channel homolog isoform X1 [Vitis vinifera] XP_019076638.1 PREDICTED: piezo-type mechanosensitive ion channel homolog isoform X1 [Vitis vinifera] XP_019076639.1 PREDICTED: piezo-type mechanosensitive ion channel homolog isoform X1 [Vitis vinifera]
mlm	2019Fruit_FruitShapeIndexExternalII	17_165948	7	1910109	17.4803	7.14491	0.12308	C/T,287	C(521,0.908):T(53,0.092)	intronic	VIT_07s0104g00760	.	.	.	--	--	Molecular Function: cation channel activity (GO:0005261);; Molecular Function: mechanosensitive ion channel activity (GO:0008381);; Cellular Component: membrane (GO:0016020);; Cellular Component: integral component of membrane (GO:0016021);; Biological Process: regulation of membrane potential (GO:0042391);; Biological Process: detection of mechanical stimulus (GO:0050982);; Biological Process: c…	K22128|0.0|vvi:100254568|K22128 PIEZO1_2; piezo-type mechanosensitive ion channel component 1/2	[S]	Function unknown	Piezo non-specific cation channel, R-Ras-binding domain	Piezo-type mechanosensitive ion channel homolog OS=Arabidopsis thaliana OX=3702 GN=At2g48060/At2g48040/At2g48050 PE=2 SV=1	PREDICTED: piezo-type mechanosensitive ion channel homolog isoform X1 [Vitis vinifera] XP_019076638.1 PREDICTED: piezo-type mechanosensitive ion channel homolog isoform X1 [Vitis vinifera] XP_019076639.1 PREDICTED: piezo-type mechanosensitive ion channel homolog isoform X1 [Vitis vinifera]
mlm	2019Fruit_FruitShapeIndexExternalII	17_165952	7	1911848	19.7279	8.00432	0.13891	C/G,287	C(520,0.906):G(54,0.094)	intronic	VIT_07s0104g00760	.	.	.	--	--	Molecular Function: cation channel activity (GO:0005261);; Molecular Function: mechanosensitive ion channel activity (GO:0008381);; Cellular Component: membrane (GO:0016020);; Cellular Component: integral component of membrane (GO:0016021);; Biological Process: regulation of membrane potential (GO:0042391);; Biological Process: detection of mechanical stimulus (GO:0050982);; Biological Process: c…	K22128|0.0|vvi:100254568|K22128 PIEZO1_2; piezo-type mechanosensitive ion channel component 1/2	[S]	Function unknown	Piezo non-specific cation channel, R-Ras-binding domain	Piezo-type mechanosensitive ion channel homolog OS=Arabidopsis thaliana OX=3702 GN=At2g48060/At2g48040/At2g48050 PE=2 SV=1	PREDICTED: piezo-type mechanosensitive ion channel homolog isoform X1 [Vitis vinifera] XP_019076638.1 PREDICTED: piezo-type mechanosensitive ion channel homolog isoform X1 [Vitis vinifera] XP_019076639.1 PREDICTED: piezo-type mechanosensitive ion channel homolog isoform X1 [Vitis vinifera]
mlm	2019Fruit_FruitShapeIndexExternalII	17_169855	7	4739004	17.4839	6.83848	0.17678	C/T,161	C(288,0.894):T(34,0.106)	intergenic	VIT_07s0005g02370;VIT_07s0005g02380	dist=8969;dist=4361	.	.	[GR]	--	Cellular Component: cell wall (GO:0005618);; Cellular Component: plasmodesma (GO:0009506);; Biological Process: plasmodesmata-mediated intercellular transport (GO:0010497);; Molecular Function: manganese ion binding (GO:0030145);; Molecular Function: nutrient reservoir activity (GO:0045735);; Cellular Component: apoplast (GO:0048046);; Biological Process: regulation of root development (GO:200028…	--|1e-153|vvi:100260641|hypothetical protein	--	--	Cupin;; Cupin domain	Germin-like protein 5-1 OS=Oryza sativa subsp. japonica OX=39947 GN=Os05g0277500 PE=2 SV=1	PREDICTED: germin-like protein 5-1 [Vitis vinifera] CBI37030.3 unnamed protein product, partial [Vitis vinifera]	[GR]	--	Cellular Component: cell wall (GO:0005618);; Cellular Component: plant-type cell wall (GO:0009505);; Cellular Component: plasmodesma (GO:0009506);; Biological Process: plasmodesmata-mediated intercellular transport (GO:0010497);; Molecular Function: manganese ion binding (GO:0030145);; Molecular Function: nutrient reservoir activity (GO:0045735);; Cellular Component: apoplast (GO:0048046);; Biolo…	--|1e-153|vvi:100267594|hypothetical protein	--	--	Cupin;; Cupin domain	Germin-like protein subfamily 2 member 4 OS=Arabidopsis thaliana OX=3702 GN=GLP10 PE=2 SV=1	PREDICTED: germin-like protein subfamily 2 member 4 [Vitis vinifera] CBI37032.3 unnamed protein product, partial [Vitis vinifera]
mlm	2019Fruit_FruitShapeIndexExternalII	17_170539	7	5133459	18.7843	7.54429	0.18226	G/A,236	G(448,0.949):A(24,0.051)	intronic	VIT_07s0005g02810	.	.	.	--	--	--	--|0.0|vvi:100245180|hypothetical protein	--	--	Inositol hexakisphosphate	--	PREDICTED: paladin [Vitis vinifera]
mlm	2019Fruit_FruitShapeIndexExternalII	17_170843	7	5566503	20.2756	7.85861	0.1791	T/A,170	T(318,0.935):A(22,0.065)	intronic	VIT_07s0005g02930	.	.	.	--	--	--	--	--	--	--	--	unnamed protein product, partial [Vitis vinifera]
mlm	2019Fruit_FruitShapeIndexExternalII	17_171385	7	5989260	30.4106	6.82983	0.13688	T/C,160	T(23,0.072):C(297,0.928)	intergenic	VIT_07s0005g03150;VIT_07s0005g03170	dist=9223;dist=19712	.	.	[R]	General function prediction only	Molecular Function: L-ascorbic acid binding (GO:0031418);; Molecular Function: metal ion binding (GO:0046872);; Molecular Function: hyoscyamine (6S)-dioxygenase activity (GO:0047998);;	--|0.0|vvi:100244569|hypothetical protein	[QR]	--	2OG-Fe(II) oxygenase superfamily;; non-haem dioxygenase in morphine synthesis N-terminal	Hyoscyamine 6-dioxygenase OS=Hyoscyamus niger OX=4079 GN=H6H PE=1 SV=1	PREDICTED: hyoscyamine 6-dioxygenase [Vitis vinifera] CBI37100.3 unnamed protein product, partial [Vitis vinifera]	[I]	Lipid transport and metabolism	Molecular Function: polyprenyltransferase activity (GO:0002094);; Biological Process: protein glycosylation (GO:0006486);; Biological Process: polyprenol biosynthetic process (GO:0016094);;	K11778|0.0|vvi:100251570|K11778 DHDDS; ditrans,polycis-polyprenyl diphosphate synthase [EC:2.5.1.87]	[I]	Lipid transport and metabolism	Putative undecaprenyl diphosphate synthase	Dehydrodolichyl diphosphate synthase 6 OS=Arabidopsis thaliana OX=3702 GN=At2g17570 PE=2 SV=2	PREDICTED: dehydrodolichyl diphosphate synthase 6 [Vitis vinifera]
mlm	2019Fruit_FruitShapeIndexExternalII	17_172886	7	7028215	14.3036	5.9076	0.10088	C/T,286	C(471,0.823):T(101,0.177)	intergenic	VIT_07s0005g03950;VIT_07s0005g03960	dist=30769;dist=13474	.	.	--	--	--	--|1e-145|vvi:100854266|hypothetical protein	[R]	General function prediction only	Ankyrin repeats (3 copies);; Ankyrin repeat;; Ankyrin repeats (many copies);; Ankyrin repeats (many copies);; Domain of unknown function;; Ankyrin repeat	--	hypothetical protein CK203_069110 [Vitis vinifera]	[E]	Amino acid transport and metabolism	Biological Process: response to wounding (GO:0009611);; Biological Process: response to abscisic acid (GO:0009737);; Biological Process: response to salicylic acid (GO:0009751);; Biological Process: response to jasmonic acid (GO:0009753);; Cellular Component: integral component of membrane (GO:0016021);; Biological Process: hyperosmotic salinity response (GO:0042538);; Biological Process: defense…	--|0.0|vvi:100246389|hypothetical protein	[E]	Amino acid transport and metabolism	POT family;; Major Facilitator Superfamily	Protein NRT1/ PTR FAMILY 5.2 OS=Arabidopsis thaliana OX=3702 GN=NPF5.2 PE=2 SV=1	PREDICTED: protein NRT1/ PTR FAMILY 5.2 [Vitis vinifera]
mlm	2019Fruit_FruitShapeIndexExternalII	17_173101	7	7178080	19.1789	7.62619	0.15819	A/G,214	A(22,0.051):G(406,0.949)	intergenic	VIT_07s0005g04080;VIT_07s0005g04100	dist=2043;dist=21176	.	.	[RTKL]	--	Molecular Function: protein serine/threonine kinase activity (GO:0004674);; Molecular Function: ATP binding (GO:0005524);; Cellular Component: plasma membrane (GO:0005886);; Cellular Component: plasmodesma (GO:0009506);; Cellular Component: membrane (GO:0016020);; Cellular Component: integral component of membrane (GO:0016021);; Cellular Component: pollen tube (GO:0090406);;	--|1e-137|vvi:100246300|hypothetical protein	--	--	Protein kinase domain;; Protein tyrosine and serine/threonine kinase	MDIS1-interacting receptor like kinase 2 OS=Arabidopsis thaliana OX=3702 GN=MIK2 PE=1 SV=3	PREDICTED: MDIS1-interacting receptor like kinase 2-like [Vitis vinifera]	[S]	Function unknown	Molecular Function: protein serine/threonine kinase activity (GO:0004674);; Molecular Function: ATP binding (GO:0005524);; Cellular Component: integral component of membrane (GO:0016021);;	--|0.0|vvi:100266867|hypothetical protein	--	--	Leucine rich repeat;; Protein kinase domain;; Protein tyrosine and serine/threonine kinase;; Leucine Rich repeats (2 copies);; Leucine Rich Repeat;; Leucine rich repeat N-terminal domain	Probable leucine-rich repeat receptor-like protein kinase At1g35710 OS=Arabidopsis thaliana OX=3702 GN=At1g35710 PE=2 SV=1	PREDICTED: MDIS1-interacting receptor like kinase 2-like [Vitis vinifera]
mlm	2019Fruit_FruitShapeIndexExternalII	17_173150	7	7207450	20.7324	8.374	0.14713	C/T,282	C(531,0.941):T(33,0.059)	intronic	VIT_07s0005g04110	.	.	.	[M]	Cell wall/membrane/envelope biogenesis	Cellular Component: Golgi apparatus (GO:0005794);; Cellular Component: plasma membrane (GO:0005886);; Biological Process: plant-type primary cell wall biogenesis (GO:0009833);; Biological Process: plant-type secondary cell wall biogenesis (GO:0009834);; Cellular Component: integral component of membrane (GO:0016021);; Molecular Function: cellulose synthase activity (GO:0016759);; Molecular Functi…	K10999|0.0|vvi:100241197|K10999 CESA; cellulose synthase A [EC:2.4.1.12]	--	--	Cellulose synthase;; Zinc-binding RING-finger;; Glycosyl transferase family group 2	Cellulose synthase A catalytic subunit 4 [UDP-forming] OS=Arabidopsis thaliana OX=3702 GN=CESA4 PE=1 SV=1	PREDICTED: cellulose synthase A catalytic subunit 4 [UDP-forming] [Vitis vinifera]
mlm	2019Fruit_FruitShapeIndexExternalII	17_173305	7	7304129	20.6836	8.36604	0.14564	G/A,287	G(474,0.826):A(100,0.174)	intronic	VIT_07s0005g04190	.	.	.	[R]	General function prediction only	Cellular Component: nucleus (GO:0005634);; Cellular Component: chromosome (GO:0005694);; Molecular Function: zinc ion binding (GO:0008270);; Molecular Function: histone-lysine N-methyltransferase activity (GO:0018024);; Biological Process: RNA-directed DNA methylation (GO:0080188);;	--|0.0|vvi:100243013|hypothetical protein	[BK]	--	Ubiquitin-binding WIYLD domain;; SET domain;; Pre-SET motif	Probable inactive histone-lysine N-methyltransferase SUVR2 OS=Arabidopsis thaliana OX=3702 GN=SUVR2 PE=1 SV=2	PREDICTED: probable inactive histone-lysine N-methyltransferase SUVR2 isoform X1 [Vitis vinifera] XP_010652406.1 PREDICTED: probable inactive histone-lysine N-methyltransferase SUVR2 isoform X1 [Vitis vinifera]
mlm	2019Fruit_FruitShapeIndexExternalII	17_173668	7	7560402	14.4717	5.80888	0.17	C/T,182	C(343,0.942):T(21,0.058)	intergenic	VIT_07s0005g04460;VIT_07s0005g04480	dist=14338;dist=15911	.	.	[V]	Defense mechanisms	Cellular Component: plant-type vacuole (GO:0000325);; Molecular Function: ATP binding (GO:0005524);; Cellular Component: vacuole (GO:0005773);; Cellular Component: vacuolar membrane (GO:0005774);; Molecular Function: sulfonylurea receptor activity (GO:0008281);; Molecular Function: xenobiotic transmembrane transporting ATPase activity (GO:0008559);; Biological Process: response to salt stress (GO…	K05665|0.0|vvi:100258320|K05665 ABCC1; ATP-binding cassette, subfamily C (CFTR/MRP), member 1 [EC:7.6.2.3]	[Q]	Secondary metabolites biosynthesis, transport and catabolism	ABC transporter transmembrane region;; ABC transporter;; 50S ribosome-binding GTPase;; P-loop containing region of AAA domain;; AAA domain, putative AbiEii toxin, Type IV TA system	ABC transporter C family member 5 OS=Arabidopsis thaliana OX=3702 GN=ABCC5 PE=2 SV=2	PREDICTED: ABC transporter C family member 5 [Vitis vinifera]	[E]	Amino acid transport and metabolism	Molecular Function: tyrosine decarboxylase activity (GO:0004837);; Biological Process: L-phenylalanine catabolic process (GO:0006559);; Biological Process: response to wounding (GO:0009611);; Molecular Function: pyridoxal phosphate binding (GO:0030170);; Molecular Function: phenylacetaldehyde synthase activity (GO:1990055);;	K01593|0.0|vvi:100251450|K01593 DDC; aromatic-L-amino-acid/L-tryptophan decarboxylase [EC:4.1.1.28 4.1.1.105]	[E]	Amino acid transport and metabolism	Pyridoxal-dependent decarboxylase conserved domain;; Beta-eliminating lyase;; Aminotransferase class I and II	Tyrosine decarboxylase 1 OS=Arabidopsis thaliana OX=3702 GN=ELI5 PE=2 SV=1	PREDICTED: tyrosine decarboxylase 1 [Vitis vinifera]
mlm	2019Fruit_FruitShapeIndexExternalII	17_173984	7	7722025	17.6396	7.19843	0.12484	G/A,282	G(530,0.940):A(34,0.060)	intergenic	VIT_07s0005g04520;VIT_07s0005g04530	dist=2184;dist=9350	.	.	--	--	--	--|5e-48|vvi:100249696|hypothetical protein	--	--	--	--	unnamed protein product, partial [Vitis vinifera]	--	--	Molecular Function: RNA binding (GO:0003723);; Molecular Function: endonuclease activity (GO:0004519);; Cellular Component: mitochondrion (GO:0005739);; Biological Process: RNA modification (GO:0009451);; Cellular Component: intracellular membrane-bounded organelle (GO:0043231);;	--|0.0|vvi:100254826|hypothetical protein	[R]	General function prediction only	PPR repeat;; PPR repeat family;; PPR repeat;; Pentatricopeptide repeat domain;; Tetratricopeptide repeat;; Pentacotripeptide-repeat region of PRORP;; Tetratricopeptide repeat	Pentatricopeptide repeat-containing protein At1g32415, mitochondrial OS=Arabidopsis thaliana OX=3702 GN=PCMP-E56 PE=2 SV=1	PREDICTED: pentatricopeptide repeat-containing protein At1g32415, mitochondrial [Vitis vinifera] XP_019076454.1 PREDICTED: pentatricopeptide repeat-containing protein At1g32415, mitochondrial [Vitis vinifera]
mlm	2019Fruit_FruitShapeIndexExternalII	17_174870	7	8218447	17.8678	7.29239	0.12593	G/A,286	G(486,0.850):A(86,0.150)	intergenic	VIT_07s0005g04950;VIT_07s0005g04970	dist=5996;dist=24703	.	.	--	--	Cellular Component: vacuolar membrane (GO:0005774);; Cellular Component: integral component of membrane (GO:0016021);;	--|0.0|vvi:100261783|hypothetical protein	--	--	--	Tetraspanin-20 OS=Arabidopsis thaliana OX=3702 GN=TOM2AH1 PE=1 SV=1	PREDICTED: tetraspanin-18 [Vitis vinifera] CBI37235.3 unnamed protein product, partial [Vitis vinifera]	--	--	Cellular Component: mitochondrion (GO:0005739);; Cellular Component: mitochondrial respiratory chain complex I (GO:0005747);; Biological Process: photorespiration (GO:0009853);; Cellular Component: integral component of membrane (GO:0016021);; Cellular Component: mitochondrial membrane (GO:0031966);; Cellular Component: respiratory chain complex I (GO:0045271);; Biological Process: oxidation-redu…	K11353|1e-105|vvi:100244646|K11353 NDUFA13; NADH dehydrogenase (ubiquinone) 1 alpha subcomplex subunit 13	[CD]	--	GRIM-19 protein	NADH dehydrogenase [ubiquinone] 1 alpha subcomplex subunit 13-B OS=Arabidopsis thaliana OX=3702 GN=At2g33220 PE=2 SV=1	PREDICTED: NADH dehydrogenase [ubiquinone] 1 alpha subcomplex subunit 13-B [Vitis vinifera] CAN64862.1 hypothetical protein VITISV_023213 [Vitis vinifera]
mlm	2019Fruit_FruitShapeIndexExternalII	17_174873	7	8218474	17.8678	7.29239	0.12593	G/A,286	G(485,0.848):A(87,0.152)	intergenic	VIT_07s0005g04950;VIT_07s0005g04970	dist=6023;dist=24676	.	.	--	--	Cellular Component: vacuolar membrane (GO:0005774);; Cellular Component: integral component of membrane (GO:0016021);;	--|0.0|vvi:100261783|hypothetical protein	--	--	--	Tetraspanin-20 OS=Arabidopsis thaliana OX=3702 GN=TOM2AH1 PE=1 SV=1	PREDICTED: tetraspanin-18 [Vitis vinifera] CBI37235.3 unnamed protein product, partial [Vitis vinifera]	--	--	Cellular Component: mitochondrion (GO:0005739);; Cellular Component: mitochondrial respiratory chain complex I (GO:0005747);; Biological Process: photorespiration (GO:0009853);; Cellular Component: integral component of membrane (GO:0016021);; Cellular Component: mitochondrial membrane (GO:0031966);; Cellular Component: respiratory chain complex I (GO:0045271);; Biological Process: oxidation-redu…	K11353|1e-105|vvi:100244646|K11353 NDUFA13; NADH dehydrogenase (ubiquinone) 1 alpha subcomplex subunit 13	[CD]	--	GRIM-19 protein	NADH dehydrogenase [ubiquinone] 1 alpha subcomplex subunit 13-B OS=Arabidopsis thaliana OX=3702 GN=At2g33220 PE=2 SV=1	PREDICTED: NADH dehydrogenase [ubiquinone] 1 alpha subcomplex subunit 13-B [Vitis vinifera] CAN64862.1 hypothetical protein VITISV_023213 [Vitis vinifera]
mlm	2019Fruit_FruitShapeIndexExternalII	17_175806	7	9134836	15.9802	6.27185	0.18085	C/G,154	C(289,0.938):G(19,0.062)	intergenic	VIT_07s0005g05190;VIT_07s0005g05200	dist=2118;dist=22093	.	.	[J]	Translation, ribosomal structure and biogenesis	Molecular Function: structural constituent of ribosome (GO:0003735);; Cellular Component: nucleolus (GO:0005730);; Biological Process: translation (GO:0006412);; Cellular Component: plasmodesma (GO:0009506);; Biological Process: post-embryonic development (GO:0009791);; Biological Process: flower development (GO:0009908);; Biological Process: inflorescence development (GO:0010229);; Cellular Comp…	K02900|1e-30|vvi:100250874|K02900 RP-L27Ae; large subunit ribosomal protein L27Ae	[J]	Translation, ribosomal structure and biogenesis	--	60S ribosomal protein L27a-2 OS=Arabidopsis thaliana OX=3702 GN=RPL27AB PE=2 SV=1	unnamed protein product, partial [Vitis vinifera]	--	--	--	--	--	--	--	--	--
mlm	2019Fruit_FruitShapeIndexExternalII	17_175993	7	9281757	19.0476	7.64218	0.14522	C/G,237	C(444,0.937):G(30,0.063)	intergenic	VIT_07s0005g05270;VIT_07s0005g05300	dist=14398;dist=5427	.	.	[Q]	Secondary metabolites biosynthesis, transport and catabolism	Molecular Function: iron ion binding (GO:0005506);; Cellular Component: integral component of membrane (GO:0016021);; Molecular Function: heme binding (GO:0020037);; Molecular Function: dammarenediol 12-hydroxylase activity (GO:0102556);;	K20667|7e-41|vvi:100251618|K20667 CYP716A; beta-amyrin 28-monooxygenase [EC:1.14.14.126]	[QI]	--	Cytochrome P450	Dammarenediol 12-hydroxylase OS=Panax ginseng OX=4054 GN=PPDS PE=1 SV=2	unnamed protein product, partial [Vitis vinifera]	--	--	--	--|9e-37|vvi:104877643|hypothetical protein	--	--	Plant self-incompatibility protein S1	S-protein homolog 5 OS=Arabidopsis thaliana OX=3702 GN=SPH5 PE=2 SV=1	S-protein-like 4 [Vitis vinifera]
mlm	2019Fruit_FruitShapeIndexExternalII	17_176113	7	9343966	16.7985	6.8789	0.11889	C/A,285	C(536,0.940):A(34,0.060)	exonic	VIT_07s0005g05320	.	nonsynonymous SNV	VIT_07s0005g05320:transcript:VIT_07s0005g05320.t01:exon1:c.G168T:p.K56N	[TZDR]	--	Molecular Function: protein serine/threonine kinase activity (GO:0004674);; Molecular Function: calmodulin-dependent protein kinase activity (GO:0004683);; Molecular Function: calcium ion binding (GO:0005509);; Molecular Function: calmodulin binding (GO:0005516);; Molecular Function: ATP binding (GO:0005524);; Cellular Component: nucleus (GO:0005634);; Cellular Component: cytoplasm (GO:0005737);;…	--|6e-35|vvi:104878281|hypothetical protein	[T]	Signal transduction mechanisms	EF hand;; EF-hand domain;; EF hand;; EF-hand domain pair	Calcium-dependent protein kinase 13 OS=Arabidopsis thaliana OX=3702 GN=CPK13 PE=1 SV=2	unnamed protein product, partial [Vitis vinifera]
mlm	2019Fruit_FruitShapeIndexExternalII	17_176706	7	9741085	20.6832	7.90872	0.24397	C/T,156	C(295,0.946):T(17,0.054)	intergenic	VIT_07s0005g05600;VIT_07s0005g05610	dist=9984;dist=26663	.	.	[GC]	--	Cellular Component: plasma membrane (GO:0005886);; Biological Process: carbohydrate metabolic process (GO:0005975);; Cellular Component: membrane (GO:0016020);; Biological Process: sterol metabolic process (GO:0016125);; Biological Process: sterol biosynthetic process (GO:0016126);; Molecular Function: sterol 3-beta-glucosyltransferase activity (GO:0016906);; Biological Process: lipid glycosylati…	K05841|0.0|vvi:100240956|K05841 E2.4.1.173; sterol 3beta-glucosyltransferase [EC:2.4.1.173]	[GC]	--	Glycosyltransferase family 28 N-terminal domain;; UDP-glucoronosyl and UDP-glucosyl transferase	Sterol 3-beta-glucosyltransferase UGT80A2 OS=Arabidopsis thaliana OX=3702 GN=UGT80A2 PE=1 SV=1	PREDICTED: sterol 3-beta-glucosyltransferase UGT80A2 isoform X1 [Vitis vinifera] XP_010652470.1 PREDICTED: sterol 3-beta-glucosyltransferase UGT80A2 isoform X1 [Vitis vinifera] CBI37267.3 unnamed protein product, partial [Vitis vinifera]	[I]	Lipid transport and metabolism	Molecular Function: acetyl-CoA C-acyltransferase activity (GO:0003988);; Cellular Component: nucleolus (GO:0005730);; Cellular Component: mitochondrion (GO:0005739);; Cellular Component: vacuolar membrane (GO:0005774);; Cellular Component: peroxisome (GO:0005777);; Biological Process: fatty acid beta-oxidation (GO:0006635);; Cellular Component: chloroplast (GO:0009507);; Cellular Component: glyox…	K07513|0.0|vvi:100245940|K07513 ACAA1; acetyl-CoA acyltransferase 1 [EC:2.3.1.16]	[I]	Lipid transport and metabolism	Thiolase, N-terminal domain;; Thiolase, C-terminal domain	3-ketoacyl-CoA thiolase 2, peroxisomal OS=Arabidopsis thaliana OX=3702 GN=PED1 PE=1 SV=2	unnamed protein product, partial [Vitis vinifera]
mlm	2019Fruit_FruitShapeIndexExternalII	17_176860	7	9840410	14.4483	5.84924	0.13533	G/A,206	G(391,0.949):A(21,0.051)	intergenic	VIT_07s0005g05640;VIT_07s0005g05660	dist=1577;dist=55094	.	.	--	--	--	--|0.0|vvi:100263112|hypothetical protein	--	--	Protein of unknown function (DUF1644)	--	PREDICTED: uncharacterized protein LOC100263112 [Vitis vinifera] XP_010652474.1 PREDICTED: uncharacterized protein LOC100263112 [Vitis vinifera] XP_019076722.1 PREDICTED: uncharacterized protein LOC100263112 [Vitis vinifera] XP_019076723.1 PREDICTED: uncharacterized protein LOC100263112 [Vitis vinifera] XP_019076724.1 PREDICTED: uncharacterized protein LOC100263112 [Vitis vinifera] XP_019076725.1…	--	--	Molecular Function: ubiquitin-protein transferase activity (GO:0004842);; Biological Process: SCF-dependent proteasomal ubiquitin-dependent protein catabolic process (GO:0031146);;	--|0.0|vvi:100240837|hypothetical protein	--	--	F-box-like;; F-box domain	F-box/kelch-repeat protein At3g24760 OS=Arabidopsis thaliana OX=3702 GN=At3g24760 PE=2 SV=1	PREDICTED: F-box/kelch-repeat protein At3g24760 [Vitis vinifera] XP_010652480.1 PREDICTED: F-box/kelch-repeat protein At3g24760 [Vitis vinifera]
mlm	2019Fruit_FruitShapeIndexExternalII	17_177331	7	10187532	15.4621	6.16376	0.13108	C/A,177	C(104,0.294):A(250,0.706)	intergenic	VIT_07s0005g05840;VIT_07s0005g05850	dist=31541;dist=12685	.	.	--	--	--	--	--	--	--	--	--	--	--	Cellular Component: chloroplast (GO:0009507);; Cellular Component: chloroplast thylakoid membrane (GO:0009535);; Cellular Component: thylakoid (GO:0009579);; Cellular Component: plastoglobule (GO:0010287);;	--|1e-140|vvi:100247719|hypothetical protein	--	--	--	Uncharacterized protein At4g13200, chloroplastic OS=Arabidopsis thaliana OX=3702 GN=At4g13200 PE=1 SV=2	PREDICTED: uncharacterized protein At4g13200, chloroplastic [Vitis vinifera] CBI37280.3 unnamed protein product, partial [Vitis vinifera]
mlm	2019Fruit_FruitShapeIndexExternalII	17_180577	7	12710750	15.0103	5.93193	0.12561	G/T,155	G(288,0.929):T(22,0.071)	intergenic	VIT_07s0095g00240;VIT_07s0095g00290	dist=50205;dist=7646	.	.	--	--	--	--	--	--	--	--	hypothetical protein CK203_048574 [Vitis vinifera]	[RTKL]	--	Molecular Function: protein serine/threonine kinase activity (GO:0004674);; Molecular Function: calmodulin binding (GO:0005516);; Molecular Function: ATP binding (GO:0005524);; Cellular Component: plasma membrane (GO:0005886);; Biological Process: protein phosphorylation (GO:0006468);; Cellular Component: integral component of membrane (GO:0016021);; Molecular Function: carbohydrate binding (GO:0…	--|0.0|vvi:100248546|hypothetical protein	--	--	Protein tyrosine and serine/threonine kinase;; Protein kinase domain;; PAN-like domain	G-type lectin S-receptor-like serine/threonine-protein kinase B120 OS=Arabidopsis thaliana OX=3702 GN=B120 PE=2 SV=1	PREDICTED: G-type lectin S-receptor-like serine/threonine-protein kinase B120 [Vitis vinifera]
mlm	2019Fruit_FruitShapeIndexExternalII	17_183754	7	15516597	17.8735	7.29459	0.12602	G/C,286	G(64,0.112):C(508,0.888)	intronic	VIT_07s0129g00250	.	.	.	--	--	Biological Process: positive gravitropism (GO:0009958);; Biological Process: protein ubiquitination (GO:0016567);; Cellular Component: cell periphery (GO:0071944);;	--|0.0|vvi:100257621|hypothetical protein	--	--	NPH3 family;; BTB/POZ domain	BTB/POZ domain-containing protein NPY2 OS=Arabidopsis thaliana OX=3702 GN=NPY2 PE=2 SV=1	PREDICTED: BTB/POZ domain-containing protein NPY4 isoform X1 [Vitis vinifera] XP_010652712.1 PREDICTED: BTB/POZ domain-containing protein NPY4 isoform X1 [Vitis vinifera] XP_010652714.1 PREDICTED: BTB/POZ domain-containing protein NPY4 isoform X1 [Vitis vinifera]
mlm	2019Fruit_FruitShapeIndexExternalII	17_274811	8	14574665	17.622	7.19944	0.12408	C/T,287	C(530,0.923):T(44,0.077)	exonic	VIT_08s0007g00210	.	nonsynonymous SNV	VIT_08s0007g00210:transcript:VIT_08s0007g00210.t01:exon3:c.G533A:p.G178D	--	--	--	--|1e-153|vvi:109123038|hypothetical protein	--	--	--	Uncharacterized protein At3g17950 OS=Arabidopsis thaliana OX=3702 GN=Y-3 PE=1 SV=1	PREDICTED: uncharacterized protein LOC109123038 [Vitis vinifera] CBI30566.3 unnamed protein product, partial [Vitis vinifera] RVW33810.1 hypothetical protein CK203_074822 [Vitis vinifera]
mlm	2019Fruit_FruitShapeIndexExternalII	17_274853	8	14605819	17.7411	7.24525	0.12492	C/T,287	C(526,0.916):T(48,0.084)	intronic	VIT_08s0007g00290	.	.	.	--	--	Cellular Component: extracellular region (GO:0005576);; Cellular Component: plant-type cell wall (GO:0009505);; Molecular Function: pectin acetylesterase activity (GO:0052793);; Biological Process: cell wall organization (GO:0071555);;	--|0.0|vvi:100244164|hypothetical protein	[M]	Cell wall/membrane/envelope biogenesis	Pectinacetylesterase	Pectin acetylesterase 5 OS=Arabidopsis thaliana OX=3702 GN=PAE5 PE=2 SV=1	PREDICTED: pectin acetylesterase 5 isoform X1 [Vitis vinifera] CBI30560.3 unnamed protein product, partial [Vitis vinifera]
mlm	2019Fruit_FruitShapeIndexExternalII	17_275023	8	14736353	18.4453	7.51542	0.12988	T/C,287	T(499,0.869):C(75,0.131)	intergenic	VIT_08s0007g00440;VIT_08s0007g00460	dist=1417;dist=8857	.	.	--	--	Cellular Component: extracellular region (GO:0005576);; Biological Process: syncytium formation (GO:0006949);; Cellular Component: plant-type cell wall (GO:0009505);; Biological Process: plant-type cell wall organization (GO:0009664);; Cellular Component: membrane (GO:0016020);;	--|0.0|vvi:100245911|hypothetical protein	--	--	Expansin C-terminal domain;; Lytic transglycolase	Expansin-A6 OS=Arabidopsis thaliana OX=3702 GN=EXPA6 PE=2 SV=2	PREDICTED: expansin-A6 [Vitis vinifera] CAN65872.1 hypothetical protein VITISV_000251 [Vitis vinifera] CBI30547.3 unnamed protein product, partial [Vitis vinifera]	[K]	Transcription	Molecular Function: 3'-5'-exoribonuclease activity (GO:0000175);; Cellular Component: exosome (RNase complex) (GO:0000178);; Cellular Component: P-body (GO:0000932);; Molecular Function: RNA binding (GO:0003723);; Cellular Component: mitochondrion (GO:0005739);; Biological Process: rRNA processing (GO:0006364);; Biological Process: RNA catabolic process (GO:0006401);; Molecular Function: exoribon…	K01147|0.0|vvi:100240818|K01147 rnb; exoribonuclease II [EC:3.1.13.1]	[J]	Translation, ribosomal structure and biogenesis	RNB domain	Ribonuclease II, chloroplastic/mitochondrial OS=Arabidopsis thaliana OX=3702 GN=RNR1 PE=2 SV=1	PREDICTED: ribonuclease II, chloroplastic/mitochondrial isoform X1 [Vitis vinifera]
mlm	2019Fruit_FruitShapeIndexExternalII	17_325896	9	2388323	16.0628	6.40461	0.15812	A/G,187	A(349,0.933):G(25,0.067)	upstream	VIT_09s0002g02620	dist=260	.	.	--	--	Molecular Function: carbohydrate binding (GO:0030246);;	--|1e-159|vvi:100246263|hypothetical protein	--	--	Jacalin-like lectin domain	Jacalin-related lectin 19 OS=Arabidopsis thaliana OX=3702 GN=JAL19 PE=2 SV=1	PREDICTED: jacalin-related lectin 19 [Vitis vinifera] CBI35989.3 unnamed protein product, partial [Vitis vinifera]
mlm	2019Fruit_FruitShapeIndexExternalII	17_326541	9	2741353	22.9354	8.69791	0.26277	G/A,158	G(295,0.934):A(21,0.066)	intergenic	VIT_09s0002g03020;VIT_09s0002g03030	dist=1155;dist=36859	.	.	[RTKL]	--	Molecular Function: protein serine/threonine kinase activity (GO:0004674);; Molecular Function: ATP binding (GO:0005524);; Cellular Component: integral component of membrane (GO:0016021);;	--|0.0|vvi:100261686|hypothetical protein	--	--	Malectin-like domain;; Protein tyrosine and serine/threonine kinase;; Protein kinase domain	Probable LRR receptor-like serine/threonine-protein kinase At4g29180 OS=Arabidopsis thaliana OX=3702 GN=At4g29180 PE=2 SV=2	unnamed protein product, partial [Vitis vinifera]	[RTKL]	--	Molecular Function: protein serine/threonine kinase activity (GO:0004674);; Molecular Function: ATP binding (GO:0005524);; Cellular Component: integral component of membrane (GO:0016021);; Biological Process: defense response to bacterium (GO:0042742);;	--|0.0|vvi:100251452|hypothetical protein	--	--	Malectin-like domain;; Protein tyrosine and serine/threonine kinase;; Protein kinase domain;; Leucine rich repeat	Senescence-induced receptor-like serine/threonine-protein kinase OS=Arabidopsis thaliana OX=3702 GN=SIRK PE=2 SV=1	PREDICTED: probable LRR receptor-like serine/threonine-protein kinase At1g05700 [Vitis vinifera]
mlm	2019Fruit_FruitShapeIndexExternalII	17_326883	9	2984314	14.7251	5.83227	0.13664	T/A,157	T(227,0.723):A(87,0.277)	upstream	VIT_09s0002g03270	dist=832	.	.	--	--	Molecular Function: ATP binding (GO:0005524);; Cellular Component: plasma membrane (GO:0005886);; Biological Process: defense response (GO:0006952);; Biological Process: signal transduction (GO:0007165);; Molecular Function: ADP binding (GO:0043531);;	K13459|0.0|vvi:100259933|K13459 RPS2; disease resistance protein RPS2	[T]	Signal transduction mechanisms	NB-ARC domain;; Leucine rich repeat	Probable disease resistance protein At5g63020 OS=Arabidopsis thaliana OX=3702 GN=At5g63020 PE=2 SV=2	PREDICTED: probable disease resistance protein At5g63020 [Vitis vinifera]
mlm	2019Fruit_FruitShapeIndexExternalII	17_326935	9	3036270	31.9502	12.4542	0.22684	C/T,282	C(57,0.101):T(507,0.899)	upstream	VIT_09s0002g03350	dist=799	.	.	--	--	Molecular Function: structural constituent of nuclear pore (GO:0005487);; Molecular Function: phospholipid binding (GO:0005543);; Cellular Component: nuclear envelope (GO:0005635);; Cellular Component: cytosol (GO:0005829);; Biological Process: RNA export from nucleus (GO:0006405);; Biological Process: protein import into nucleus (GO:0006606);; Biological Process: negative regulation of auxin med…	--|0.0|vvi:104880231|hypothetical protein	--	--	--	Nuclear pore complex protein NUP62 OS=Arabidopsis thaliana OX=3702 GN=NUP62 PE=1 SV=1	PREDICTED: uncharacterized protein LOC104880231 isoform X1 [Vitis vinifera]
mlm	2019Fruit_FruitShapeIndexExternalII	17_327302	9	3211091	15.3126	6.1791	0.12905	T/A,207	T(389,0.940):A(25,0.060)	intronic	VIT_09s0002g03530	.	.	.	[T]	Signal transduction mechanisms	Molecular Function: protein serine/threonine phosphatase activity (GO:0004722);; Molecular Function: metal ion binding (GO:0046872);;	K14497|0.0|vvi:100261766|K14497 PP2C; protein phosphatase 2C [EC:3.1.3.16]	[T]	Signal transduction mechanisms	Protein phosphatase 2C	Probable protein phosphatase 2C 6 OS=Oryza sativa subsp. japonica OX=39947 GN=Os01g0583100 PE=1 SV=1	PREDICTED: probable protein phosphatase 2C 6 [Vitis vinifera] CBI36061.3 unnamed protein product, partial [Vitis vinifera]
mlm	2019Fruit_FruitShapeIndexExternalII	17_329321	9	4481994	22.2727	8.45608	0.26026	T/C,157	T(287,0.914):C(27,0.086)	intergenic	VIT_09s0002g04880;VIT_09s0002g04890	dist=9014;dist=5076	.	.	[M]	Cell wall/membrane/envelope biogenesis	Molecular Function: UDP-glycosyltransferase activity (GO:0008194);; Biological Process: glycolipid biosynthetic process (GO:0009247);; Cellular Component: chloroplast (GO:0009507);; Cellular Component: plastid (GO:0009536);; Cellular Component: chloroplast envelope (GO:0009941);; Cellular Component: integral component of membrane (GO:0016021);; Biological Process: cellular response to phosphate s…	--|0.0|vvi:100246448|hypothetical protein	[M]	Cell wall/membrane/envelope biogenesis	Glycosyl-transferase family 4;; Glycosyl transferases group 1;; Glycosyl transferases group 1;; Glycosyl transferases group 1	Sulfoquinovosyl transferase SQD2 OS=Arabidopsis thaliana OX=3702 GN=SQD2 PE=1 SV=1	PREDICTED: uncharacterized protein LOC100246448 isoform X1 [Vitis vinifera]	--	--	Molecular Function: ATP binding (GO:0005524);; Cellular Component: plasma membrane (GO:0005886);; Biological Process: defense response (GO:0006952);; Biological Process: signal transduction (GO:0007165);; Molecular Function: ADP binding (GO:0043531);;	K13459|0.0|vvi:100241167|K13459 RPS2; disease resistance protein RPS2	[T]	Signal transduction mechanisms	NB-ARC domain;; Leucine rich repeat	Disease resistance protein SUMM2 OS=Arabidopsis thaliana OX=3702 GN=SUMM2 PE=1 SV=1	PREDICTED: probable disease resistance protein At5g63020 isoform X1 [Vitis vinifera]
mlm	2019Fruit_FruitShapeIndexExternalII	17_331654	9	6187743	16.1856	6.40161	0.21477	A/T,169	A(321,0.950):T(17,0.050)	intergenic	VIT_09s0002g06250;VIT_09s0002g06260	dist=8089;dist=2059	.	.	--	--	--	--	--	--	--	--	unnamed protein product, partial [Vitis vinifera]	--	--	Molecular Function: ATP binding (GO:0005524);; Cellular Component: plasma membrane (GO:0005886);; Biological Process: defense response (GO:0006952);; Biological Process: signal transduction (GO:0007165);; Molecular Function: ADP binding (GO:0043531);;	--|0.0|vvi:100254970|hypothetical protein	[T]	Signal transduction mechanisms	NB-ARC domain;; Leucine rich repeat;; Leucine Rich repeats (2 copies)	Probable disease resistance protein At5g63020 OS=Arabidopsis thaliana OX=3702 GN=At5g63020 PE=2 SV=2	PREDICTED: probable disease resistance protein At5g63020 isoform X2 [Vitis vinifera]
mlm	2019Fruit_FruitShapeIndexExternalII	17_333694	9	7500106	14.8791	6.12056	0.10561	T/C,273	T(517,0.947):C(29,0.053)	intergenic	VIT_09s0002g07420;VIT_09s0002g07480	dist=16237;dist=21682	.	.	--	--	--	--|1e-123|vvi:100254457|hypothetical protein	--	--	--	--	hypothetical protein CK203_084626 [Vitis vinifera]	--	--	--	--	--	--	--	--	--
mlm	2019Fruit_FruitShapeIndexExternalII	17_335227	9	9032382	18.1137	7.38347	0.12789	C/T,284	C(521,0.917):T(47,0.083)	intergenic	VIT_09s0002g08290;VIT_09s0002g08300	dist=56872;dist=67363	.	.	--	--	Molecular Function: ATP binding (GO:0005524);; Biological Process: defense response (GO:0006952);; Molecular Function: ADP binding (GO:0043531);;	--|0.0|vvi:100265249|hypothetical protein	[T]	Signal transduction mechanisms	NB-ARC domain;; Rx N-terminal domain	Putative disease resistance protein RGA4 OS=Solanum bulbocastanum OX=147425 GN=RGA4 PE=2 SV=1	PREDICTED: disease resistance protein RGA2-like [Vitis vinifera] XP_019077893.1 PREDICTED: disease resistance protein RGA2-like [Vitis vinifera] XP_019077894.1 PREDICTED: disease resistance protein RGA2-like [Vitis vinifera] XP_019077895.1 PREDICTED: disease resistance protein RGA2-like [Vitis vinifera] XP_019077896.1 PREDICTED: disease resistance protein RGA2-like [Vitis vinifera] XP_019077897.1…	[S]	Function unknown	Molecular Function: ATP binding (GO:0005524);; Biological Process: defense response (GO:0006952);; Molecular Function: ADP binding (GO:0043531);;	--|0.0|vvi:100263405|hypothetical protein	[T]	Signal transduction mechanisms	NB-ARC domain;; Rx N-terminal domain;; Leucine Rich repeats (2 copies)	Putative disease resistance protein RGA3 OS=Solanum bulbocastanum OX=147425 GN=RGA3 PE=2 SV=2	putative disease resistance protein RGA4 [Vitis vinifera]
mlm	2019Fruit_FruitShapeIndexExternalII	17_335450	9	9158760	31.3865	11.4333	0.2979	A/G,164	A(303,0.924):G(25,0.076)	intergenic	VIT_09s0002g08350;VIT_09s0002g08370	dist=4195;dist=87680	.	.	--	--	Molecular Function: iron ion binding (GO:0005506);; Molecular Function: electron transfer activity (GO:0009055);; Cellular Component: chloroplast thylakoid membrane (GO:0009535);; Biological Process: photosynthesis (GO:0015979);; Molecular Function: heme binding (GO:0020037);; Cellular Component: integral component of thylakoid membrane (GO:0031361);; Biological Process: oxidation-reduction proce…	--|3e-10|vvi:ViviCp034|hypothetical protein	--	--	--	Cytochrome f OS=Illicium oligandrum OX=145286 GN=petA PE=3 SV=1	unnamed protein product, partial [Vitis vinifera]	[R]	General function prediction only	Cellular Component: nucleus (GO:0005634);; Cellular Component: cytosol (GO:0005829);; Biological Process: transcription, DNA-templated (GO:0006351);; Biological Process: response to auxin (GO:0009733);; Biological Process: jasmonic acid mediated signaling pathway (GO:0009867);; Biological Process: xylem and phloem pattern formation (GO:0010051);; Biological Process: primary shoot apical meristem …	--|0.0|vvi:100248092|hypothetical protein	[R]	General function prediction only	WD domain, G-beta repeat;; Anaphase-promoting complex subunit 4 WD40 domain	Protein TOPLESS OS=Arabidopsis thaliana OX=3702 GN=TPL PE=1 SV=1	PREDICTED: protein TOPLESS [Vitis vinifera] CBI36431.3 unnamed protein product, partial [Vitis vinifera]
mlm	2019Fruit_FruitShapeIndexExternalII	17_335474	9	9172296	15.7112	6.32855	0.13104	G/A,206	G(386,0.937):A(26,0.063)	intergenic	VIT_09s0002g08350;VIT_09s0002g08370	dist=17731;dist=74144	.	.	--	--	Molecular Function: iron ion binding (GO:0005506);; Molecular Function: electron transfer activity (GO:0009055);; Cellular Component: chloroplast thylakoid membrane (GO:0009535);; Biological Process: photosynthesis (GO:0015979);; Molecular Function: heme binding (GO:0020037);; Cellular Component: integral component of thylakoid membrane (GO:0031361);; Biological Process: oxidation-reduction proce…	--|3e-10|vvi:ViviCp034|hypothetical protein	--	--	--	Cytochrome f OS=Illicium oligandrum OX=145286 GN=petA PE=3 SV=1	unnamed protein product, partial [Vitis vinifera]	[R]	General function prediction only	Cellular Component: nucleus (GO:0005634);; Cellular Component: cytosol (GO:0005829);; Biological Process: transcription, DNA-templated (GO:0006351);; Biological Process: response to auxin (GO:0009733);; Biological Process: jasmonic acid mediated signaling pathway (GO:0009867);; Biological Process: xylem and phloem pattern formation (GO:0010051);; Biological Process: primary shoot apical meristem …	--|0.0|vvi:100248092|hypothetical protein	[R]	General function prediction only	WD domain, G-beta repeat;; Anaphase-promoting complex subunit 4 WD40 domain	Protein TOPLESS OS=Arabidopsis thaliana OX=3702 GN=TPL PE=1 SV=1	PREDICTED: protein TOPLESS [Vitis vinifera] CBI36431.3 unnamed protein product, partial [Vitis vinifera]
mlm	2019Fruit_FruitShapeIndexExternalII	17_335515	9	9199661	20.2403	7.72118	0.21181	C/T,150	C(283,0.943):T(17,0.057)	intergenic	VIT_09s0002g08350;VIT_09s0002g08370	dist=45096;dist=46779	.	.	--	--	Molecular Function: iron ion binding (GO:0005506);; Molecular Function: electron transfer activity (GO:0009055);; Cellular Component: chloroplast thylakoid membrane (GO:0009535);; Biological Process: photosynthesis (GO:0015979);; Molecular Function: heme binding (GO:0020037);; Cellular Component: integral component of thylakoid membrane (GO:0031361);; Biological Process: oxidation-reduction proce…	--|3e-10|vvi:ViviCp034|hypothetical protein	--	--	--	Cytochrome f OS=Illicium oligandrum OX=145286 GN=petA PE=3 SV=1	unnamed protein product, partial [Vitis vinifera]	[R]	General function prediction only	Cellular Component: nucleus (GO:0005634);; Cellular Component: cytosol (GO:0005829);; Biological Process: transcription, DNA-templated (GO:0006351);; Biological Process: response to auxin (GO:0009733);; Biological Process: jasmonic acid mediated signaling pathway (GO:0009867);; Biological Process: xylem and phloem pattern formation (GO:0010051);; Biological Process: primary shoot apical meristem …	--|0.0|vvi:100248092|hypothetical protein	[R]	General function prediction only	WD domain, G-beta repeat;; Anaphase-promoting complex subunit 4 WD40 domain	Protein TOPLESS OS=Arabidopsis thaliana OX=3702 GN=TPL PE=1 SV=1	PREDICTED: protein TOPLESS [Vitis vinifera] CBI36431.3 unnamed protein product, partial [Vitis vinifera]
mlm	2019Fruit_FruitShapeIndexExternalII	17_335953	9	9377425	19.5965	7.65396	0.18652	A/G,180	A(338,0.939):G(22,0.061)	intergenic	VIT_09s0002g08390;VIT_09s0002g08400	dist=33064;dist=8348	.	.	--	--	Cellular Component: chromosome, centromeric region (GO:0000775);; Cellular Component: nucleus (GO:0005634);; Biological Process: DNA repair (GO:0006281);; Biological Process: flower development (GO:0009908);; Biological Process: response to UV-B (GO:0010224);; Biological Process: vegetative to reproductive phase transition of meristem (GO:0010228);; Biological Process: histone methylation (GO:001…	--|1e-23|vvi:104880279|hypothetical protein	[U]	Intracellular trafficking, secretion, and vesicular transport	--	Histone-lysine N-methyltransferase ASHH1 OS=Arabidopsis thaliana OX=3702 GN=ASHH1 PE=1 SV=1	unnamed protein product, partial [Vitis vinifera]	[R]	General function prediction only	Cellular Component: chromosome, centromeric region (GO:0000775);; Cellular Component: nucleus (GO:0005634);; Biological Process: DNA repair (GO:0006281);; Biological Process: flower development (GO:0009908);; Biological Process: response to UV-B (GO:0010224);; Biological Process: vegetative to reproductive phase transition of meristem (GO:0010228);; Biological Process: histone methylation (GO:001…	--|4e-31|vvi:100853610|hypothetical protein	[U]	Intracellular trafficking, secretion, and vesicular transport	SET domain	Histone-lysine N-methyltransferase ASHH1 OS=Arabidopsis thaliana OX=3702 GN=ASHH1 PE=1 SV=1	unnamed protein product, partial [Vitis vinifera]
mlm	2019Fruit_FruitShapeIndexExternalII	17_336078	9	9440506	19.1805	7.78146	0.13832	C/A,279	C(496,0.889):A(62,0.111)	intergenic	VIT_09s0002g08430;VIT_09s0002g08440	dist=5977;dist=6870	.	.	[GEPR]	--	Biological Process: karyogamy (GO:0000741);; Biological Process: transport (GO:0006810);; Biological Process: response to salt stress (GO:0009651);; Biological Process: polar nucleus fusion (GO:0010197);; Cellular Component: integral component of membrane (GO:0016021);;	--|0.0|vvi:100262975|hypothetical protein	--	--	Nodulin-like;; Major Facilitator Superfamily	Protein NUCLEAR FUSION DEFECTIVE 4 OS=Arabidopsis thaliana OX=3702 GN=NFD4 PE=3 SV=1	PREDICTED: protein NUCLEAR FUSION DEFECTIVE 4 [Vitis vinifera] CBI36437.3 unnamed protein product, partial [Vitis vinifera]	--	--	--	--|4e-14|vvi:100257355|hypothetical protein	--	--	--	--	unnamed protein product, partial [Vitis vinifera]
mlm	2019Fruit_FruitShapeIndexExternalII	17_337013	9	9938553	21.4251	8.63631	0.15157	C/T,283	C(524,0.926):T(42,0.074)	intergenic	VIT_09s0002g08690;VIT_09s0002g08700	dist=27602;dist=20424	.	.	--	--	--	K08679|2e-27|vvi:100854222|K08679 E5.1.3.6; UDP-glucuronate 4-epimerase [EC:5.1.3.6]	[AK]	--	--	--	unnamed protein product, partial [Vitis vinifera]	--	--	Cellular Component: plasma membrane (GO:0005886);; Cellular Component: integral component of membrane (GO:0016021);;	--|0.0|vvi:104880284|hypothetical protein	[R]	General function prediction only	Domain of unknown function	Ankyrin repeat-containing protein NPR4 OS=Oryza sativa subsp. japonica OX=39947 GN=NPR4 PE=2 SV=1	hypothetical protein CK203_057074 [Vitis vinifera]
mlm	2019Fruit_FruitShapeIndexExternalII	17_337015	9	9938588	21.4032	8.62357	0.1516	A/C,281	A(521,0.927):C(41,0.073)	intergenic	VIT_09s0002g08690;VIT_09s0002g08700	dist=27637;dist=20389	.	.	--	--	--	K08679|2e-27|vvi:100854222|K08679 E5.1.3.6; UDP-glucuronate 4-epimerase [EC:5.1.3.6]	[AK]	--	--	--	unnamed protein product, partial [Vitis vinifera]	--	--	Cellular Component: plasma membrane (GO:0005886);; Cellular Component: integral component of membrane (GO:0016021);;	--|0.0|vvi:104880284|hypothetical protein	[R]	General function prediction only	Domain of unknown function	Ankyrin repeat-containing protein NPR4 OS=Oryza sativa subsp. japonica OX=39947 GN=NPR4 PE=2 SV=1	hypothetical protein CK203_057074 [Vitis vinifera]
mlm	2019Fruit_FruitShapeIndexExternalII	17_337117	9	9975680	19.6328	7.95288	0.13946	C/T,278	C(512,0.921):T(44,0.079)	intergenic	VIT_09s0002g08700;VIT_09s0002g08710	dist=15750;dist=13841	.	.	--	--	Cellular Component: plasma membrane (GO:0005886);; Cellular Component: integral component of membrane (GO:0016021);;	--|0.0|vvi:104880284|hypothetical protein	[R]	General function prediction only	Domain of unknown function	Ankyrin repeat-containing protein NPR4 OS=Oryza sativa subsp. japonica OX=39947 GN=NPR4 PE=2 SV=1	hypothetical protein CK203_057074 [Vitis vinifera]	--	--	Cellular Component: nucleus (GO:0005634);; Cellular Component: plasma membrane (GO:0005886);; Biological Process: signal transduction (GO:0007165);; Biological Process: response to salt stress (GO:0009651);; Cellular Component: integral component of membrane (GO:0016021);; Biological Process: cellular protein localization (GO:0034613);;	--|1e-159|vvi:104880284|hypothetical protein	[R]	General function prediction only	Ankyrin repeats (3 copies);; Ankyrin repeats (many copies);; Ankyrin repeat;; Ankyrin repeat	Ankyrin repeat-containing protein ITN1 OS=Arabidopsis thaliana OX=3702 GN=ITN1 PE=1 SV=1	unnamed protein product, partial [Vitis vinifera]
mlm	2019Fruit_FruitShapeIndexExternalII	17_339011	9	11325851	14.9572	6.12032	0.11038	C/T,251	C(445,0.886):T(57,0.114)	intergenic	VIT_09s0096g00040;VIT_09s0096g00060	dist=35522;dist=113545	.	.	--	--	--	K01164|0.0|vvi:100854265|K01164 POP1; ribonuclease P/MRP protein subunit POP1 [EC:3.1.26.5]	[A]	RNA processing and modification	Ribonucleases P/MRP protein subunit POP1	--	PREDICTED: ribonucleases P/MRP protein subunit POP1 [Vitis vinifera]	[R]	General function prediction only	Molecular Function: NAD(P)H dehydrogenase (quinone) activity (GO:0003955);; Cellular Component: plasma membrane (GO:0005886);; Molecular Function: FMN binding (GO:0010181);; Biological Process: oxidation-reduction process (GO:0055114);; Biological Process: cellular response to auxin stimulus (GO:0071365);;	K03809|8e-29|vvi:100232919|K03809 wrbA; NAD(P)H dehydrogenase (quinone) [EC:1.6.5.2]	[R]	General function prediction only	--	NAD(P)H dehydrogenase (quinone) FQR1 OS=Arabidopsis thaliana OX=3702 GN=FQR1 PE=1 SV=1	unnamed protein product, partial [Vitis vinifera]
mlm	2019Fruit_FruitShapeIndexExternalII	17_339315	9	11618156	20.2216	7.93044	0.17414	A/G,191	A(352,0.921):G(30,0.079)	intergenic	VIT_09s0096g00160;VIT_09s0096g00190	dist=37953;dist=6774	.	.	--	--	--	--	--	--	--	--	unnamed protein product, partial [Vitis vinifera]	--	--	Cellular Component: nucleosome (GO:0000786);; Molecular Function: DNA binding (GO:0003677);; Cellular Component: nucleus (GO:0005634);;	K11251|4e-31|vvi:100854066|K11251 H2A; histone H2A	[B]	Chromatin structure and dynamics	--	Probable histone H2A.1 OS=Medicago truncatula OX=3880 GN=MtrDRAFT_AC149210g1v1 PE=3 SV=1	unnamed protein product, partial [Vitis vinifera]
mlm	2019Fruit_FruitShapeIndexExternalII	17_340457	9	12509468	15.6494	6.4134	0.11295	T/A,270	T(479,0.887):A(61,0.113)	intergenic	VIT_09s0096g00840;VIT_09s0096g00850	dist=16696;dist=8826	.	.	--	--	Molecular Function: ATP binding (GO:0005524);; Cellular Component: plasma membrane (GO:0005886);; Biological Process: defense response (GO:0006952);; Biological Process: signal transduction (GO:0007165);; Molecular Function: ADP binding (GO:0043531);;	--|2e-61|vvi:100854107|hypothetical protein	[T]	Signal transduction mechanisms	--	Probable disease resistance protein At5g63020 OS=Arabidopsis thaliana OX=3702 GN=At5g63020 PE=2 SV=2	unnamed protein product, partial [Vitis vinifera]	--	--	Molecular Function: polygalacturonase activity (GO:0004650);; Cellular Component: extracellular region (GO:0005576);; Biological Process: carbohydrate metabolic process (GO:0005975);; Cellular Component: plant-type cell wall (GO:0009505);; Cellular Component: anchored component of membrane (GO:0031225);; Cellular Component: anchored component of plasma membrane (GO:0046658);; Biological Process: …	K01184|0.0|vvi:100251699|K01184 E3.2.1.15; polygalacturonase [EC:3.2.1.15]	--	--	Glycosyl hydrolases family 28	Probable polygalacturonase At3g15720 OS=Arabidopsis thaliana OX=3702 GN=At3g15720 PE=1 SV=1	unnamed protein product, partial [Vitis vinifera]
mlm	2019Fruit_FruitShapeIndexExternalII	17_340496	9	12516038	19.3026	7.60255	0.1666	A/G,193	A(364,0.943):G(22,0.057)	intergenic	VIT_09s0096g00840;VIT_09s0096g00850	dist=23266;dist=2256	.	.	--	--	Molecular Function: ATP binding (GO:0005524);; Cellular Component: plasma membrane (GO:0005886);; Biological Process: defense response (GO:0006952);; Biological Process: signal transduction (GO:0007165);; Molecular Function: ADP binding (GO:0043531);;	--|2e-61|vvi:100854107|hypothetical protein	[T]	Signal transduction mechanisms	--	Probable disease resistance protein At5g63020 OS=Arabidopsis thaliana OX=3702 GN=At5g63020 PE=2 SV=2	unnamed protein product, partial [Vitis vinifera]	--	--	Molecular Function: polygalacturonase activity (GO:0004650);; Cellular Component: extracellular region (GO:0005576);; Biological Process: carbohydrate metabolic process (GO:0005975);; Cellular Component: plant-type cell wall (GO:0009505);; Cellular Component: anchored component of membrane (GO:0031225);; Cellular Component: anchored component of plasma membrane (GO:0046658);; Biological Process: …	K01184|0.0|vvi:100251699|K01184 E3.2.1.15; polygalacturonase [EC:3.2.1.15]	--	--	Glycosyl hydrolases family 28	Probable polygalacturonase At3g15720 OS=Arabidopsis thaliana OX=3702 GN=At3g15720 PE=1 SV=1	unnamed protein product, partial [Vitis vinifera]
mlm	2019Fruit_FruitShapeIndexExternalII	17_340787	9	12851036	14.3846	5.89476	0.10482	C/T,248	C(420,0.847):T(76,0.153)	intergenic	VIT_09s0070g00010;VIT_09s0070g00020	dist=36534;dist=15032	.	.	[S]	Function unknown	--	--	--	--	Uncharacterised protein family (UPF0261)	--	unnamed protein product, partial [Vitis vinifera]	--	--	--	--|2e-37|vvi:104880363|hypothetical protein	[D]	Cell cycle control, cell division, chromosome partitioning	--	--	unnamed protein product, partial [Vitis vinifera]
mlm	2019Fruit_FruitShapeIndexExternalII	17_341428	9	13150249	16.3839	6.64461	0.12706	C/T,238	C(432,0.908):T(44,0.092)	intergenic	VIT_09s0070g00140;VIT_09s0070g00150	dist=32792;dist=28128	.	.	[RTKL]	--	Molecular Function: protein serine/threonine kinase activity (GO:0004674);; Molecular Function: ATP binding (GO:0005524);; Cellular Component: intracellular (GO:0005622);; Biological Process: peptidyl-serine phosphorylation (GO:0018105);; Biological Process: peptidyl-threonine phosphorylation (GO:0018107);; Biological Process: intracellular signal transduction (GO:0035556);; Biological Process: d…	K07198|0.0|vvi:100255067|K07198 PRKAA; 5'-AMP-activated protein kinase, catalytic alpha subunit [EC:2.7.11.11]	[T]	Signal transduction mechanisms	Protein kinase domain;; Protein tyrosine and serine/threonine kinase;; NAF domain	CBL-interacting serine/threonine-protein kinase 25 OS=Arabidopsis thaliana OX=3702 GN=CIPK25 PE=2 SV=1	PREDICTED: CBL-interacting serine/threonine-protein kinase 5 [Vitis vinifera]	--	--	--	K16276|2e-06|vvi:100255880|K16276 K16276; zinc finger protein-like protein	--	--	--	--	unnamed protein product, partial [Vitis vinifera]
mlm	2019Fruit_FruitShapeIndexExternalII	17_343984	9	14401472	14.2297	5.81919	0.11607	G/A,236	G(445,0.943):A(27,0.057)	intergenic	VIT_09s0070g00770;VIT_09s0070g00780	dist=7901;dist=21382	.	.	--	--	--	--|5e-53|vvi:104878855|hypothetical protein	--	--	Ulp1 protease family, C-terminal catalytic domain	--	unnamed protein product, partial [Vitis vinifera]	--	--	--	K03969|1e-12|vvi:100249595|K03969 pspA; phage shock protein A	--	--	--	--	unnamed protein product, partial [Vitis vinifera]
mlm	2019Fruit_FruitShapeIndexExternalII	17_344244	9	14639734	14.4403	5.81398	0.12733	G/A,188	G(357,0.949):A(19,0.051)	intergenic	VIT_09s0070g00840;VIT_09s0070g00850	dist=10608;dist=17357	.	.	--	--	--	K11269|1e-44|vvi:100854098|K11269 CTF18; chromosome transmission fidelity protein 18	[DL]	--	--	--	hypothetical protein CK203_055385 [Vitis vinifera]	--	--	Molecular Function: protein serine/threonine kinase activity (GO:0004674);; Molecular Function: ATP binding (GO:0005524);; Cellular Component: plasma membrane (GO:0005886);; Cellular Component: plasmodesma (GO:0009506);; Cellular Component: integral component of membrane (GO:0016021);;	--|0.0|vvi:100853081|hypothetical protein	[T]	Signal transduction mechanisms	Malectin domain	Probable LRR receptor-like serine/threonine-protein kinase At1g53420 OS=Arabidopsis thaliana OX=3702 GN=At1g53420 PE=2 SV=2	unnamed protein product, partial [Vitis vinifera]
mlm	2019Fruit_FruitShapeIndexExternalII	17_352058	9	19835994	16.2881	6.67307	0.11631	G/A,279	G(524,0.939):A(34,0.061)	intergenic	VIT_09s0018g02060;VIT_09s0018g02070	dist=45554;dist=38445	.	.	[GEPR]	--	Molecular Function: carbohydrate:proton symporter activity (GO:0005351);; Molecular Function: glucose transmembrane transporter activity (GO:0005355);; Cellular Component: integral component of membrane (GO:0016021);; Biological Process: hexose transmembrane transport (GO:0035428);; Biological Process: glucose import (GO:0046323);;	--|0.0|vvi:100263938|hypothetical protein	[R]	General function prediction only	Sugar (and other) transporter;; Major Facilitator Superfamily	Sugar transport protein 8 OS=Arabidopsis thaliana OX=3702 GN=STP8 PE=2 SV=2	PREDICTED: sugar transport protein 8 [Vitis vinifera] CBI25296.3 unnamed protein product, partial [Vitis vinifera] ADP37136.1 putative hexose transporter [Vitis vinifera]	--	--	--	--	--	--	--	--	hypothetical protein CK203_077077 [Vitis vinifera]
mlm	2019Fruit_FruitShapeIndexExternalII	17_23410	10	294861	17.3411	7.06948	0.12411	C/A,273	C(518,0.949):A(28,0.051)	intergenic	VIT_10s0116g00620;VIT_10s0116g00680	dist=27611;dist=5756	.	.	--	--	Cellular Component: plasma membrane (GO:0005886);; Biological Process: cellulose microfibril organization (GO:0010215);; Biological Process: cell growth (GO:0016049);; Cellular Component: anchored component of membrane (GO:0031225);;	--|0.0|vvi:100267591|hypothetical protein	--	--	COBRA-like protein	COBRA-like protein 10 OS=Arabidopsis thaliana OX=3702 GN=COBL10 PE=2 SV=1	PREDICTED: COBRA-like protein 10 [Vitis vinifera]	[K]	Transcription	Molecular Function: DNA binding (GO:0003677);; Molecular Function: DNA-binding transcription factor activity (GO:0003700);; Cellular Component: nucleus (GO:0005634);; Biological Process: transcription, DNA-templated (GO:0006351);; Molecular Function: lipid binding (GO:0008289);; Biological Process: seed germination (GO:0009845);; Molecular Function: sequence-specific DNA binding (GO:0043565);; Bi…	K09338|0.0|vvi:100264009|K09338 HD-ZIP; homeobox-leucine zipper protein	--	--	START domain;; Homeodomain	Homeobox-leucine zipper protein MERISTEM L1 OS=Arabidopsis thaliana OX=3702 GN=ATML1 PE=2 SV=1	PREDICTED: homeobox-leucine zipper protein MERISTEM L1 [Vitis vinifera] CBI23181.3 unnamed protein product, partial [Vitis vinifera] RVX07955.1 Homeobox-leucine zipper protein PROTODERMAL FACTOR 2 [Vitis vinifera]
mlm	2019Fruit_FruitShapeIndexExternalII	17_26198	10	2071414	15.4972	6.30713	0.12567	C/T,238	C(430,0.903):T(46,0.097)	intronic	VIT_10s0003g00810	.	.	.	[L]	Replication, recombination and repair	Molecular Function: nucleic acid binding (GO:0003676);; Molecular Function: ATP-dependent RNA helicase activity (GO:0004004);; Molecular Function: ATP binding (GO:0005524);; Cellular Component: spliceosomal complex (GO:0005681);; Cellular Component: cytoplasm (GO:0005737);; Biological Process: RNA processing (GO:0006396);; Biological Process: mRNA processing (GO:0006397);; Biological Process: RNA…	K13117|0.0|vvi:100257193|K13117 DHX35; ATP-dependent RNA helicase DDX35 [EC:3.6.4.13]	[A]	RNA processing and modification	Oligonucleotide/oligosaccharide-binding (OB)-fold;; Helicase associated domain (HA2);; Helicase conserved C-terminal domain	Probable pre-mRNA-splicing factor ATP-dependent RNA helicase DEAH9 OS=Arabidopsis thaliana OX=3702 GN=At4g18465 PE=3 SV=1	PREDICTED: probable pre-mRNA-splicing factor ATP-dependent RNA helicase DEAH9 [Vitis vinifera] CBI30650.3 unnamed protein product, partial [Vitis vinifera]
mlm	2019Fruit_FruitShapeIndexExternalII	17_26553	10	2331653	14.8097	6.04067	0.11601	T/A,236	T(399,0.845):A(73,0.155)	intergenic	VIT_10s0003g00940;VIT_10s0003g00960	dist=141572;dist=5897	.	.	--	--	--	--	--	--	--	--	Retrovirus-related Pol polyprotein from transposon RE1 [Vitis vinifera]	[E]	Amino acid transport and metabolism	Biological Process: lipid catabolic process (GO:0016042);; Molecular Function: hydrolase activity, acting on ester bonds (GO:0016788);;	--|1e-180|vvi:100259939|hypothetical protein	[I]	Lipid transport and metabolism	GDSL-like Lipase/Acylhydrolase;; GDSL-like Lipase/Acylhydrolase family	GDSL esterase/lipase At5g45920 OS=Arabidopsis thaliana OX=3702 GN=At5g45920 PE=2 SV=1	PREDICTED: GDSL esterase/lipase At5g45920 [Vitis vinifera] XP_010655493.1 PREDICTED: GDSL esterase/lipase At5g45920 [Vitis vinifera] CBI30659.3 unnamed protein product, partial [Vitis vinifera]
mlm	2019Fruit_FruitShapeIndexExternalII	17_27716	10	2996782	15.3591	6.18071	0.12496	A/G,198	A(361,0.912):G(35,0.088)	intergenic	VIT_10s0003g01580;VIT_10s0003g01590	dist=21234;dist=3546	.	.	--	--	--	--|1e-165|vvi:100266883|hypothetical protein	--	--	Protein of unknown function (DUF1685)	--	PREDICTED: uncharacterized protein LOC100266883 [Vitis vinifera] RVW83796.1 hypothetical protein CK203_041778 [Vitis vinifera]	--	--	--	--|9e-96|vvi:100263463|hypothetical protein	--	--	--	--	unnamed protein product, partial [Vitis vinifera]
mlm	2019Fruit_FruitShapeIndexExternalII	17_27724	10	2997079	17.4934	6.96742	0.14274	G/T,198	G(360,0.909):T(36,0.091)	intergenic	VIT_10s0003g01580;VIT_10s0003g01590	dist=21531;dist=3249	.	.	--	--	--	--|1e-165|vvi:100266883|hypothetical protein	--	--	Protein of unknown function (DUF1685)	--	PREDICTED: uncharacterized protein LOC100266883 [Vitis vinifera] RVW83796.1 hypothetical protein CK203_041778 [Vitis vinifera]	--	--	--	--|9e-96|vvi:100263463|hypothetical protein	--	--	--	--	unnamed protein product, partial [Vitis vinifera]
mlm	2019Fruit_FruitShapeIndexExternalII	17_29404	10	4054266	15.3649	6.28496	0.11908	T/C,256	T(479,0.936):C(33,0.064)	intergenic	VIT_10s0003g02250;VIT_10s0003g02260	dist=24978;dist=1062	.	.	--	--	Cellular Component: P-body (GO:0000932);; Molecular Function: translation initiation factor activity (GO:0003743);; Cellular Component: nucleus (GO:0005634);; Cellular Component: nucleolus (GO:0005730);; Cellular Component: cytoplasm (GO:0005737);; Cellular Component: mRNA cap binding complex (GO:0005845);; Biological Process: regulation of translation (GO:0006417);; Biological Process: response …	K03259|0.0|vvi:100262414|K03259 EIF4E; translation initiation factor 4E	[J]	Translation, ribosomal structure and biogenesis	Eukaryotic initiation factor 4E	Eukaryotic translation initiation factor 4E-1 OS=Arabidopsis thaliana OX=3702 GN=EIF4E1 PE=1 SV=1	PREDICTED: eukaryotic translation initiation factor 4E-1 isoform X2 [Vitis vinifera]	--	--	Biological Process: leaf senescence (GO:0010150);; Molecular Function: oxidoreductase activity, acting on diphenols and related substances as donors, oxygen as acceptor (GO:0016682);; Molecular Function: metal ion binding (GO:0046872);;	--|1e-133|vvi:100258917|hypothetical protein	[QR]	--	2OG-Fe(II) oxygenase superfamily	Protein SRG1 OS=Arabidopsis thaliana OX=3702 GN=SRG1 PE=2 SV=1	unnamed protein product, partial [Vitis vinifera]
mlm	2019Fruit_FruitShapeIndexExternalII	17_34010	10	7376378	16.5144	6.49009	0.19267	C/A,161	C(305,0.947):A(17,0.053)	intergenic	VIT_10s0003g04290;VIT_10s0003g04300	dist=7820;dist=17891	.	.	[L]	Replication, recombination and repair	--	--|0.0|vvi:100251421|hypothetical protein	--	--	--	--	PREDICTED: myosin heavy chain, striated muscle [Vitis vinifera] RVW98480.1 hypothetical protein CK203_026760 [Vitis vinifera]	--	--	Cellular Component: nucleus (GO:0005634);; Biological Process: protein ubiquitination (GO:0016567);;	--|0.0|vvi:100265193|hypothetical protein	[R]	General function prediction only	F-box-like;; Leucine Rich repeat;; F-box domain	F-box protein SKIP19 OS=Arabidopsis thaliana OX=3702 GN=SKIP19 PE=1 SV=1	PREDICTED: F-box protein SKIP19 isoform X1 [Vitis vinifera] XP_010655702.1 PREDICTED: F-box protein SKIP19 isoform X1 [Vitis vinifera] CAN82327.1 hypothetical protein VITISV_041807 [Vitis vinifera] CBI30970.3 unnamed protein product, partial [Vitis vinifera]
mlm	2019Fruit_FruitShapeIndexExternalII	17_34014	10	7376556	16.2869	6.43464	0.17849	T/C,168	T(319,0.949):C(17,0.051)	intergenic	VIT_10s0003g04290;VIT_10s0003g04300	dist=7998;dist=17713	.	.	[L]	Replication, recombination and repair	--	--|0.0|vvi:100251421|hypothetical protein	--	--	--	--	PREDICTED: myosin heavy chain, striated muscle [Vitis vinifera] RVW98480.1 hypothetical protein CK203_026760 [Vitis vinifera]	--	--	Cellular Component: nucleus (GO:0005634);; Biological Process: protein ubiquitination (GO:0016567);;	--|0.0|vvi:100265193|hypothetical protein	[R]	General function prediction only	F-box-like;; Leucine Rich repeat;; F-box domain	F-box protein SKIP19 OS=Arabidopsis thaliana OX=3702 GN=SKIP19 PE=1 SV=1	PREDICTED: F-box protein SKIP19 isoform X1 [Vitis vinifera] XP_010655702.1 PREDICTED: F-box protein SKIP19 isoform X1 [Vitis vinifera] CAN82327.1 hypothetical protein VITISV_041807 [Vitis vinifera] CBI30970.3 unnamed protein product, partial [Vitis vinifera]
mlm	2019Fruit_FruitShapeIndexExternalII	17_34015	10	7376558	16.4171	6.47793	0.17995	C/T,167	C(317,0.949):T(17,0.051)	intergenic	VIT_10s0003g04290;VIT_10s0003g04300	dist=8000;dist=17711	.	.	[L]	Replication, recombination and repair	--	--|0.0|vvi:100251421|hypothetical protein	--	--	--	--	PREDICTED: myosin heavy chain, striated muscle [Vitis vinifera] RVW98480.1 hypothetical protein CK203_026760 [Vitis vinifera]	--	--	Cellular Component: nucleus (GO:0005634);; Biological Process: protein ubiquitination (GO:0016567);;	--|0.0|vvi:100265193|hypothetical protein	[R]	General function prediction only	F-box-like;; Leucine Rich repeat;; F-box domain	F-box protein SKIP19 OS=Arabidopsis thaliana OX=3702 GN=SKIP19 PE=1 SV=1	PREDICTED: F-box protein SKIP19 isoform X1 [Vitis vinifera] XP_010655702.1 PREDICTED: F-box protein SKIP19 isoform X1 [Vitis vinifera] CAN82327.1 hypothetical protein VITISV_041807 [Vitis vinifera] CBI30970.3 unnamed protein product, partial [Vitis vinifera]
mlm	2019Fruit_FruitShapeIndexExternalII	17_40909	10	11448893	17.748	7.24635	0.12498	A/T,286	A(428,0.748):T(144,0.252)	intergenic	VIT_10s0092g00180;VIT_10s0092g00200	dist=21029;dist=57259	.	.	[O]	Posttranslational modification, protein turnover, chaperones	Molecular Function: serine-type endopeptidase activity (GO:0004252);; Cellular Component: cytosol (GO:0005829);; Molecular Function: peptidase activity (GO:0008233);; Cellular Component: chloroplast (GO:0009507);; Biological Process: photoinhibition (GO:0010205);;	K22686|2e-44|vvi:100255257|K22686 NMA111; pro-apoptotic serine protease NMA111 [EC:3.4.21.-]	[R]	General function prediction only	--	Protease Do-like 7 OS=Arabidopsis thaliana OX=3702 GN=DEGP7 PE=2 SV=1	unnamed protein product, partial [Vitis vinifera]	--	--	Cellular Component: Golgi membrane (GO:0000139);; Biological Process: carbohydrate transport (GO:0008643);; Biological Process: nucleotide-sugar transmembrane transport (GO:0015780);; Cellular Component: integral component of membrane (GO:0016021);;	--|0.0|vvi:100263209|hypothetical protein	[GOU]	--	Triose-phosphate Transporter family	GDP-mannose transporter GONST3 OS=Arabidopsis thaliana OX=3702 GN=GONST3 PE=2 SV=1	unnamed protein product, partial [Vitis vinifera]
mlm	2019Fruit_FruitShapeIndexExternalII	17_43912	10	13353612	19.418	7.88101	0.13695	A/T,284	A(535,0.942):T(33,0.058)	upstream	VIT_10s0042g00450	dist=85	.	.	--	--	Molecular Function: ATP binding (GO:0005524);; Cellular Component: cytoplasm (GO:0005737);; Cellular Component: plasma membrane (GO:0005886);; Biological Process: defense response (GO:0006952);; Biological Process: signal transduction (GO:0007165);; Biological Process: plant-type hypersensitive response (GO:0009626);; Biological Process: detection of bacterium (GO:0016045);; Biological Process: d…	--|0.0|vvi:100855173|hypothetical protein	[T]	Signal transduction mechanisms	Cdc14 phosphatase binding protein N-terminus;; Protein of unknown function (DUF3770);; NOG1 N-terminal helical domain	Disease resistance protein RPS2 OS=Arabidopsis thaliana OX=3702 GN=RPS2 PE=1 SV=1	unnamed protein product, partial [Vitis vinifera]
mlm	2019Fruit_FruitShapeIndexExternalII	17_44954	10	14228246	15.1132	6.22616	0.10641	C/A,287	C(511,0.890):A(63,0.110)	intergenic	VIT_10s0042g00860;VIT_10s0042g00870	dist=10552;dist=18684	.	.	--	--	Cellular Component: cytoplasm (GO:0005737);; Biological Process: defense response (GO:0006952);; Biological Process: biosynthetic process (GO:0009058);; Molecular Function: trihydroxystilbene synthase activity (GO:0050350);;	K00660|5e-32|vvi:100266562|K00660 CHS; chalcone synthase [EC:2.3.1.74]	--	--	Chalcone and stilbene synthases, C-terminal domain	Stilbene synthase 4 OS=Vitis vinifera OX=29760 GN=GSVIVT00005194001 PE=3 SV=1	stilbene synthase, partial [Vitis vinifera]	--	--	Cellular Component: cytoplasm (GO:0005737);; Biological Process: defense response (GO:0006952);; Biological Process: biosynthetic process (GO:0009058);; Molecular Function: trihydroxystilbene synthase activity (GO:0050350);;	K00660|6e-66|vvi:100266562|K00660 CHS; chalcone synthase [EC:2.3.1.74]	--	--	Chalcone and stilbene synthases, N-terminal domain	Stilbene synthase 5 OS=Vitis vinifera OX=29760 GN=GSVIVT00007357001 PE=3 SV=1	PREDICTED: stilbene synthase 2 [Vitis vinifera] RVW78730.1 Stilbene synthase 2 [Vitis vinifera]
mlm	2019Fruit_FruitShapeIndexExternalII	17_44955	10	14228421	15.1132	6.22616	0.10641	T/C,287	T(511,0.890):C(63,0.110)	intergenic	VIT_10s0042g00860;VIT_10s0042g00870	dist=10727;dist=18509	.	.	--	--	Cellular Component: cytoplasm (GO:0005737);; Biological Process: defense response (GO:0006952);; Biological Process: biosynthetic process (GO:0009058);; Molecular Function: trihydroxystilbene synthase activity (GO:0050350);;	K00660|5e-32|vvi:100266562|K00660 CHS; chalcone synthase [EC:2.3.1.74]	--	--	Chalcone and stilbene synthases, C-terminal domain	Stilbene synthase 4 OS=Vitis vinifera OX=29760 GN=GSVIVT00005194001 PE=3 SV=1	stilbene synthase, partial [Vitis vinifera]	--	--	Cellular Component: cytoplasm (GO:0005737);; Biological Process: defense response (GO:0006952);; Biological Process: biosynthetic process (GO:0009058);; Molecular Function: trihydroxystilbene synthase activity (GO:0050350);;	K00660|6e-66|vvi:100266562|K00660 CHS; chalcone synthase [EC:2.3.1.74]	--	--	Chalcone and stilbene synthases, N-terminal domain	Stilbene synthase 5 OS=Vitis vinifera OX=29760 GN=GSVIVT00007357001 PE=3 SV=1	PREDICTED: stilbene synthase 2 [Vitis vinifera] RVW78730.1 Stilbene synthase 2 [Vitis vinifera]
mlm	2019Fruit_FruitShapeIndexExternalII	17_44958	10	14228446	15.1132	6.22616	0.10641	A/G,287	A(511,0.890):G(63,0.110)	intergenic	VIT_10s0042g00860;VIT_10s0042g00870	dist=10752;dist=18484	.	.	--	--	Cellular Component: cytoplasm (GO:0005737);; Biological Process: defense response (GO:0006952);; Biological Process: biosynthetic process (GO:0009058);; Molecular Function: trihydroxystilbene synthase activity (GO:0050350);;	K00660|5e-32|vvi:100266562|K00660 CHS; chalcone synthase [EC:2.3.1.74]	--	--	Chalcone and stilbene synthases, C-terminal domain	Stilbene synthase 4 OS=Vitis vinifera OX=29760 GN=GSVIVT00005194001 PE=3 SV=1	stilbene synthase, partial [Vitis vinifera]	--	--	Cellular Component: cytoplasm (GO:0005737);; Biological Process: defense response (GO:0006952);; Biological Process: biosynthetic process (GO:0009058);; Molecular Function: trihydroxystilbene synthase activity (GO:0050350);;	K00660|6e-66|vvi:100266562|K00660 CHS; chalcone synthase [EC:2.3.1.74]	--	--	Chalcone and stilbene synthases, N-terminal domain	Stilbene synthase 5 OS=Vitis vinifera OX=29760 GN=GSVIVT00007357001 PE=3 SV=1	PREDICTED: stilbene synthase 2 [Vitis vinifera] RVW78730.1 Stilbene synthase 2 [Vitis vinifera]
mlm	2019Fruit_FruitShapeIndexExternalII	17_103635	11	56558	16.4772	6.74618	0.11739	T/C,279	T(530,0.950):C(28,0.050)	intronic	VIT_11s0016g00100	.	.	.	--	--	Molecular Function: Rho guanyl-nucleotide exchange factor activity (GO:0005089);; Cellular Component: nucleus (GO:0005634);; Cellular Component: endoplasmic reticulum membrane (GO:0005789);; Cellular Component: cytosol (GO:0005829);; Cellular Component: plasma membrane (GO:0005886);; Biological Process: small GTPase mediated signal transduction (GO:0007264);; Biological Process: multicellular org…	K21852|0.0|vvi:100259293|K21852 DOCK6_7_8; dedicator of cytokinesis protein 6/7/8	[T]	Signal transduction mechanisms	Dock homology region 2;; C2 domain in Dock180 and Zizimin proteins	Guanine nucleotide exchange factor SPIKE 1 OS=Arabidopsis thaliana OX=3702 GN=SPK1 PE=1 SV=1	PREDICTED: guanine nucleotide exchange factor SPIKE 1 isoform X1 [Vitis vinifera] XP_010656060.1 PREDICTED: guanine nucleotide exchange factor SPIKE 1 isoform X1 [Vitis vinifera] CBI27734.3 unnamed protein product, partial [Vitis vinifera]
mlm	2019Fruit_FruitShapeIndexExternalII	17_111673	11	5633098	14.9314	6.06674	0.12661	C/T,224	C(398,0.888):T(50,0.112)	intergenic	VIT_11s0118g00090;VIT_11s0118g00100	dist=10388;dist=3163	.	.	[S]	Function unknown	--	--|3e-89|vvi:100248934|hypothetical protein	[R]	General function prediction only	Leucine rich repeat N-terminal domain;; Leucine Rich repeats (2 copies);; Leucine rich repeat;; Leucine Rich repeat	Receptor-like protein 1 OS=Arabidopsis thaliana OX=3702 GN=RLP1 PE=2 SV=2	unnamed protein product, partial [Vitis vinifera]	--	--	--	--|5e-24|vvi:104880689|hypothetical protein	[R]	General function prediction only	--	--	PREDICTED: uncharacterized protein LOC104880689 [Vitis vinifera]
mlm	2019Fruit_FruitShapeIndexExternalII	17_288257	12	1460924	17.98	7.18363	0.16453	G/A,212	G(393,0.927):A(31,0.073)	intergenic	VIT_12s0028g00940;VIT_12s0028g00960	dist=10479;dist=6597	.	.	--	--	Biological Process: regulation of transcription, DNA-templated (GO:0006355);; Biological Process: male meiosis II (GO:0007142);; Biological Process: microsporogenesis (GO:0009556);;	--|0.0|vvi:100247266|hypothetical protein	--	--	--	Protein JASON OS=Arabidopsis thaliana OX=3702 GN=JASON PE=2 SV=1	PREDICTED: protein JASON [Vitis vinifera] CBI22079.3 unnamed protein product, partial [Vitis vinifera]	[I]	Lipid transport and metabolism	Molecular Function: farnesyl-diphosphate farnesyltransferase activity (GO:0004310);; Biological Process: ergosterol biosynthetic process (GO:0006696);; Cellular Component: chloroplast (GO:0009507);; Biological Process: carotenoid biosynthetic process (GO:0016117);; Molecular Function: geranylgeranyl-diphosphate geranylgeranyltransferase activity (GO:0016767);; Molecular Function: squalene synthas…	K02291|0.0|vvi:100252385|K02291 crtB; 15-cis-phytoene synthase [EC:2.5.1.32]	[I]	Lipid transport and metabolism	Squalene/phytoene synthase	Phytoene synthase, chloroplastic OS=Daucus carota OX=4039 GN=PSY PE=2 SV=1	PREDICTED: phytoene synthase 2, chloroplastic [Vitis vinifera]
mlm	2019Fruit_FruitShapeIndexExternalII	17_290173	12	2726140	15.8695	6.5055	0.11479	C/T,275	C(485,0.882):T(65,0.118)	intergenic	VIT_12s0028g02020;VIT_12s0028g02070	dist=33164;dist=35514	.	.	[K]	Transcription	Molecular Function: transcription coactivator activity (GO:0003713);; Molecular Function: mRNA binding (GO:0003729);; Cellular Component: nucleolus (GO:0005730);; Biological Process: transcription, DNA-templated (GO:0006351);; Molecular Function: sequence-specific DNA binding (GO:0043565);; Biological Process: positive regulation of transcription, DNA-templated (GO:0045893);;	K03627|1e-96|vvi:100245498|K03627 MBF1; putative transcription factor	[K]	Transcription	Multiprotein bridging factor 1;; Helix-turn-helix	Multiprotein-bridging factor 1a OS=Arabidopsis thaliana OX=3702 GN=MBF1A PE=2 SV=1	PREDICTED: multiprotein-bridging factor 1a [Vitis vinifera] CAN83249.1 hypothetical protein VITISV_019642 [Vitis vinifera] CBI21994.3 unnamed protein product, partial [Vitis vinifera]	--	--	Cellular Component: nucleus (GO:0005634);; Cellular Component: cytoplasm (GO:0005737);; Molecular Function: cysteine dioxygenase activity (GO:0017172);; Molecular Function: metal ion binding (GO:0046872);;	K10712|1e-158|vvi:100250622|K10712 ADO; cysteamine dioxygenase [EC:1.13.11.19]	[S]	Function unknown	PCO_ADO	Plant cysteine oxidase 4 OS=Arabidopsis thaliana OX=3702 GN=PCO4 PE=1 SV=2	PREDICTED: plant cysteine oxidase 4 isoform X1 [Vitis vinifera] XP_019079214.1 PREDICTED: plant cysteine oxidase 4 isoform X1 [Vitis vinifera] CBI21993.3 unnamed protein product, partial [Vitis vinifera]
mlm	2019Fruit_FruitShapeIndexExternalII	17_293108	12	4563295	14.5058	5.82157	0.14464	A/T,182	A(331,0.909):T(33,0.091)	intronic	VIT_12s0028g03700	.	.	.	--	--	Molecular Function: voltage-gated calcium channel activity (GO:0005245);; Molecular Function: calcium ion binding (GO:0005509);; Biological Process: defense response (GO:0006952);; Cellular Component: integral component of membrane (GO:0016021);;	K16900|0.0|vvi:100233073|K16900 TPC1; two pore calcium channel protein, plant	[PT]	--	Ion transport protein	Two pore calcium channel protein 1A OS=Nicotiana tabacum OX=4097 GN=TPC1A PE=2 SV=1	PREDICTED: two pore channel 1 isoform X1 [Vitis vinifera] CBI21853.3 unnamed protein product, partial [Vitis vinifera]
mlm	2019Fruit_FruitShapeIndexExternalII	17_296302	12	6656303	14.9594	5.99757	0.16062	T/A,183	T(333,0.910):A(33,0.090)	upstream	VIT_12s0059g01800	dist=171	.	.	--	--	--	--|0.0|vvi:100241481|hypothetical protein	--	--	Protein of unknown function (DUF789)	--	PREDICTED: uncharacterized protein LOC100241481 [Vitis vinifera] CBI28903.3 unnamed protein product, partial [Vitis vinifera] RVW46402.1 hypothetical protein CK203_081713 [Vitis vinifera]
mlm	2019Fruit_FruitShapeIndexExternalII	17_298329	12	7763169	17.663	7.21369	0.1248	G/A,286	G(541,0.946):A(31,0.054)	intergenic	VIT_12s0134g00230;VIT_12s0134g00240	dist=7805;dist=5634	.	.	--	--	Cellular Component: cytoplasm (GO:0005737);; Cellular Component: chloroplast (GO:0009507);; Biological Process: response to auxin (GO:0009733);; Biological Process: auxin-activated signaling pathway (GO:0009734);; Biological Process: unidimensional cell growth (GO:0009826);; Biological Process: auxin homeostasis (GO:0010252);; Molecular Function: indole-3-acetic acid amido synthetase activity (GO…	K14487|0.0|vvi:100255170|K14487 GH3; auxin responsive GH3 gene family	--	--	GH3 auxin-responsive promoter	Indole-3-acetic acid-amido synthetase GH3.6 OS=Arabidopsis thaliana OX=3702 GN=GH3.6 PE=1 SV=1	PREDICTED: indole-3-acetic acid-amido synthetase GH3.6 [Vitis vinifera]	--	--	--	--|2e-80|vvi:100265313|hypothetical protein	[ZD]	--	EF-hand domain pair;; Cytoskeletal-regulatory complex EF hand	Calcium-binding protein KRP1 OS=Arabidopsis thaliana OX=3702 GN=KRP1 PE=2 SV=1	PREDICTED: calcium-binding protein PBP1 [Vitis vinifera] RVW69647.1 Calcium-binding protein PBP1 [Vitis vinifera]
mlm	2019Fruit_FruitShapeIndexExternalII	17_298333	12	7763248	17.7442	7.24489	0.12537	T/A,286	T(543,0.949):A(29,0.051)	intergenic	VIT_12s0134g00230;VIT_12s0134g00240	dist=7884;dist=5555	.	.	--	--	Cellular Component: cytoplasm (GO:0005737);; Cellular Component: chloroplast (GO:0009507);; Biological Process: response to auxin (GO:0009733);; Biological Process: auxin-activated signaling pathway (GO:0009734);; Biological Process: unidimensional cell growth (GO:0009826);; Biological Process: auxin homeostasis (GO:0010252);; Molecular Function: indole-3-acetic acid amido synthetase activity (GO…	K14487|0.0|vvi:100255170|K14487 GH3; auxin responsive GH3 gene family	--	--	GH3 auxin-responsive promoter	Indole-3-acetic acid-amido synthetase GH3.6 OS=Arabidopsis thaliana OX=3702 GN=GH3.6 PE=1 SV=1	PREDICTED: indole-3-acetic acid-amido synthetase GH3.6 [Vitis vinifera]	--	--	--	--|2e-80|vvi:100265313|hypothetical protein	[ZD]	--	EF-hand domain pair;; Cytoskeletal-regulatory complex EF hand	Calcium-binding protein KRP1 OS=Arabidopsis thaliana OX=3702 GN=KRP1 PE=2 SV=1	PREDICTED: calcium-binding protein PBP1 [Vitis vinifera] RVW69647.1 Calcium-binding protein PBP1 [Vitis vinifera]
mlm	2019Fruit_FruitShapeIndexExternalII	17_300474	12	9258980	17.9995	7.34453	0.12674	A/G,287	A(545,0.949):G(29,0.051)	intergenic	VIT_12s0057g00610;VIT_12s0057g00620	dist=53445;dist=7371	.	.	--	--	Biological Process: transcription-dependent tethering of RNA polymerase II gene DNA at nuclear periphery (GO:0000972);; Molecular Function: structural constituent of nuclear pore (GO:0005487);; Biological Process: chromatin organization (GO:0006325);; Biological Process: regulation of transcription, DNA-templated (GO:0006355);; Biological Process: RNA export from nucleus (GO:0006405);; Biological…	K14300|0.0|vvi:100249432|K14300 NUP133; nuclear pore complex protein Nup133	--	--	Nup133 N terminal like;; Non-repetitive/WGA-negative nucleoporin C-terminal	Nuclear pore complex protein NUP133 OS=Arabidopsis thaliana OX=3702 GN=NUP133 PE=1 SV=1	PREDICTED: nuclear pore complex protein NUP133 [Vitis vinifera]	[S]	Function unknown	--	--|0.0|vvi:100264911|hypothetical protein	[R]	General function prediction only	Leucine rich repeat;; Leucine Rich repeats (2 copies);; Leucine Rich Repeat;; Leucine Rich repeat	Receptor-like protein 6 OS=Arabidopsis thaliana OX=3702 GN=RLP6 PE=3 SV=1	PREDICTED: receptor-like protein 12 [Vitis vinifera]
mlm	2019Fruit_FruitShapeIndexExternalII	17_300861	12	9588653	18.7674	7.62448	0.13795	A/G,279	A(525,0.941):G(33,0.059)	intronic	VIT_12s0057g00880	.	.	.	--	--	Molecular Function: nucleotide binding (GO:0000166);; Molecular Function: RNA binding (GO:0003723);; Cellular Component: nucleus (GO:0005634);; Biological Process: transcription, DNA-templated (GO:0006351);; Biological Process: regulation of transcription, DNA-templated (GO:0006355);; Molecular Function: zinc ion binding (GO:0008270);; Cellular Component: chloroplast (GO:0009507);;	K13098|0.0|vvi:100261263|K13098 TLS; RNA-binding protein FUS	[R]	General function prediction only	RNA recognition motif. (a.k.a. RRM, RBD, or RNP domain);; Zn-finger in Ran binding protein and others	Transcription initiation factor TFIID subunit 15b OS=Arabidopsis thaliana OX=3702 GN=TAF15B PE=1 SV=1	PREDICTED: transcription initiation factor TFIID subunit 15b [Vitis vinifera]
mlm	2019Fruit_FruitShapeIndexExternalII	17_300862	12	9588679	18.7674	7.62448	0.13795	A/G,279	A(525,0.941):G(33,0.059)	intronic	VIT_12s0057g00880	.	.	.	--	--	Molecular Function: nucleotide binding (GO:0000166);; Molecular Function: RNA binding (GO:0003723);; Cellular Component: nucleus (GO:0005634);; Biological Process: transcription, DNA-templated (GO:0006351);; Biological Process: regulation of transcription, DNA-templated (GO:0006355);; Molecular Function: zinc ion binding (GO:0008270);; Cellular Component: chloroplast (GO:0009507);;	K13098|0.0|vvi:100261263|K13098 TLS; RNA-binding protein FUS	[R]	General function prediction only	RNA recognition motif. (a.k.a. RRM, RBD, or RNP domain);; Zn-finger in Ran binding protein and others	Transcription initiation factor TFIID subunit 15b OS=Arabidopsis thaliana OX=3702 GN=TAF15B PE=1 SV=1	PREDICTED: transcription initiation factor TFIID subunit 15b [Vitis vinifera]
mlm	2019Fruit_FruitShapeIndexExternalII	17_300864	12	9588935	18.8726	7.66079	0.13879	C/T,277	C(521,0.940):T(33,0.060)	intronic	VIT_12s0057g00880	.	.	.	--	--	Molecular Function: nucleotide binding (GO:0000166);; Molecular Function: RNA binding (GO:0003723);; Cellular Component: nucleus (GO:0005634);; Biological Process: transcription, DNA-templated (GO:0006351);; Biological Process: regulation of transcription, DNA-templated (GO:0006355);; Molecular Function: zinc ion binding (GO:0008270);; Cellular Component: chloroplast (GO:0009507);;	K13098|0.0|vvi:100261263|K13098 TLS; RNA-binding protein FUS	[R]	General function prediction only	RNA recognition motif. (a.k.a. RRM, RBD, or RNP domain);; Zn-finger in Ran binding protein and others	Transcription initiation factor TFIID subunit 15b OS=Arabidopsis thaliana OX=3702 GN=TAF15B PE=1 SV=1	PREDICTED: transcription initiation factor TFIID subunit 15b [Vitis vinifera]
mlm	2019Fruit_FruitShapeIndexExternalII	17_300875	12	9590062	18.0751	7.37355	0.12727	T/A,287	T(535,0.932):A(39,0.068)	intronic	VIT_12s0057g00880	.	.	.	--	--	Molecular Function: nucleotide binding (GO:0000166);; Molecular Function: RNA binding (GO:0003723);; Cellular Component: nucleus (GO:0005634);; Biological Process: transcription, DNA-templated (GO:0006351);; Biological Process: regulation of transcription, DNA-templated (GO:0006355);; Molecular Function: zinc ion binding (GO:0008270);; Cellular Component: chloroplast (GO:0009507);;	K13098|0.0|vvi:100261263|K13098 TLS; RNA-binding protein FUS	[R]	General function prediction only	RNA recognition motif. (a.k.a. RRM, RBD, or RNP domain);; Zn-finger in Ran binding protein and others	Transcription initiation factor TFIID subunit 15b OS=Arabidopsis thaliana OX=3702 GN=TAF15B PE=1 SV=1	PREDICTED: transcription initiation factor TFIID subunit 15b [Vitis vinifera]
mlm	2019Fruit_FruitShapeIndexExternalII	17_301963	12	10155002	17.7064	7.23192	0.12467	C/T,287	C(540,0.941):T(34,0.059)	intronic	VIT_12s0057g01450	.	.	.	[O]	Posttranslational modification, protein turnover, chaperones	Molecular Function: serine-type endopeptidase activity (GO:0004252);; Cellular Component: extracellular region (GO:0005576);; Cellular Component: cell wall (GO:0005618);; Biological Process: response to auxin (GO:0009733);; Biological Process: lateral root morphogenesis (GO:0010102);;	--|0.0|vvi:100252770|hypothetical protein	--	--	Subtilase family;; Fibronectin type-III domain;; Peptidase inhibitor I9;; PA domain	Subtilisin-like protease SBT5.3 OS=Arabidopsis thaliana OX=3702 GN=AIR3 PE=2 SV=1	PREDICTED: subtilisin-like protease SBT5.3 [Vitis vinifera] CBI28486.3 unnamed protein product, partial [Vitis vinifera]
mlm	2019Fruit_FruitShapeIndexExternalII	17_304390	12	11744342	15.3852	6.30699	0.13302	G/A,266	G(478,0.898):A(54,0.102)	intergenic	VIT_12s0121g00060;VIT_12s0121g00080	dist=79693;dist=12797	.	.	--	--	Molecular Function: ATP binding (GO:0005524);; Cellular Component: plasma membrane (GO:0005886);; Biological Process: signal transduction (GO:0007165);; Biological Process: plant-type hypersensitive response (GO:0009626);; Molecular Function: ADP binding (GO:0043531);;	--|0.0|vvi:100260309|hypothetical protein	[T]	Signal transduction mechanisms	NB-ARC domain	Putative disease resistance RPP13-like protein 1 OS=Arabidopsis thaliana OX=3702 GN=RPPL1 PE=3 SV=1	PREDICTED: putative disease resistance RPP13-like protein 1 isoform X1 [Vitis vinifera]	--	--	Molecular Function: calcium-dependent phospholipid binding (GO:0005544);; Cellular Component: plasma membrane (GO:0005886);; Biological Process: defense response (GO:0006952);; Biological Process: negative regulation of cell death (GO:0060548);; Biological Process: stomatal closure (GO:0090332);;	--|0.0|vvi:100250185|hypothetical protein	[T]	Signal transduction mechanisms	Copine;; C2 domain	Protein BONZAI 3 OS=Arabidopsis thaliana OX=3702 GN=BON3 PE=1 SV=1	PREDICTED: protein BONZAI 3 isoform X1 [Vitis vinifera]
mlm	2019Fruit_FruitShapeIndexExternalII	17_304846	12	11982054	29.7424	11.1605	0.28301	G/A,190	G(356,0.937):A(24,0.063)	intergenic	VIT_12s0121g00130;VIT_12s0121g00180	dist=74962;dist=45305	.	.	--	--	--	--	--	--	--	--	unnamed protein product, partial [Vitis vinifera]	--	--	Molecular Function: diacylglycerol kinase activity (GO:0004143);; Molecular Function: ATP binding (GO:0005524);; Biological Process: defense response (GO:0006952);; Biological Process: protein kinase C-activating G-protein coupled receptor signaling pathway (GO:0007205);; Cellular Component: chloroplast (GO:0009507);;	K00901|5e-22|vvi:100243324|K00901 dgkA; diacylglycerol kinase (ATP) [EC:2.7.1.107]	[IT]	--	--	Diacylglycerol kinase 6 OS=Arabidopsis thaliana OX=3702 GN=DGK6 PE=3 SV=1	unnamed protein product, partial [Vitis vinifera]
mlm	2019Fruit_FruitShapeIndexExternalII	17_305195	12	12213794	23.1663	8.81613	0.20757	C/T,167	C(317,0.949):T(17,0.051)	intergenic	VIT_12s0121g00250;VIT_12s0121g00270	dist=26142;dist=25724	.	.	--	--	--	--	--	--	--	--	hypothetical protein VITISV_025282 [Vitis vinifera]	--	--	--	--	--	--	--	--	hypothetical protein VITISV_020665 [Vitis vinifera]
mlm	2019Fruit_FruitShapeIndexExternalII	17_305912	12	12673415	14.9889	6.0676	0.12837	G/A,212	G(314,0.741):A(110,0.259)	intronic	VIT_12s0055g00110	.	.	.	--	--	Molecular Function: NADH dehydrogenase (ubiquinone) activity (GO:0008137);; Cellular Component: integral component of membrane (GO:0016021);; Cellular Component: mitochondrial membrane (GO:0031966);; Biological Process: ATP synthesis coupled electron transport (GO:0042773);; Cellular Component: respiratory chain (GO:0070469);;	--|5e-09|vvi:ViviM_p126|hypothetical protein	[C]	Energy production and conversion	Proton-conducting membrane transporter	NADH-ubiquinone oxidoreductase chain 4 OS=Brassica campestris OX=3711 GN=ND4 PE=3 SV=1	unnamed protein product, partial [Vitis vinifera]
mlm	2019Fruit_FruitShapeIndexExternalII	17_308271	12	13972608	15.3179	6.1303	0.1495	C/G,187	C(344,0.920):G(30,0.080)	intergenic	VIT_12s0055g00740;VIT_12s0055g00750	dist=42642;dist=7287	.	.	--	--	Molecular Function: RNA binding (GO:0003723);; Molecular Function: endonuclease activity (GO:0004519);; Biological Process: RNA modification (GO:0009451);; Cellular Component: intracellular membrane-bounded organelle (GO:0043231);;	--|0.0|vvi:100264038|hypothetical protein	[R]	General function prediction only	PPR repeat family;; PPR repeat;; PPR repeat;; Pentatricopeptide repeat domain;; Pentacotripeptide-repeat region of PRORP	Pentatricopeptide repeat-containing protein At2g36240 OS=Arabidopsis thaliana OX=3702 GN=At2g36240 PE=2 SV=1	unnamed protein product, partial [Vitis vinifera]	--	--	Molecular Function: RNA binding (GO:0003723);; Molecular Function: endonuclease activity (GO:0004519);; Cellular Component: mitochondrion (GO:0005739);; Biological Process: RNA modification (GO:0009451);; Cellular Component: intracellular membrane-bounded organelle (GO:0043231);;	--|0.0|vvi:100253720|hypothetical protein	[R]	General function prediction only	PPR repeat family;; PPR repeat;; PPR repeat;; Pentatricopeptide repeat domain;; Pentacotripeptide-repeat region of PRORP	Pentatricopeptide repeat-containing protein At3g62470, mitochondrial OS=Arabidopsis thaliana OX=3702 GN=At3g62470 PE=2 SV=1	PREDICTED: pentatricopeptide repeat-containing protein At3g62470, mitochondrial [Vitis vinifera]
mlm	2019Fruit_FruitShapeIndexExternalII	17_308635	12	14151195	14.5367	5.98919	0.10373	G/A,277	G(521,0.940):A(33,0.060)	intergenic	VIT_12s0055g00820;VIT_12s0055g00830	dist=19155;dist=9976	.	.	--	--	Molecular Function: serine-type carboxypeptidase activity (GO:0004185);; Cellular Component: extracellular region (GO:0005576);; Cellular Component: cell wall (GO:0005618);; Biological Process: proteolysis involved in cellular protein catabolic process (GO:0051603);;	K16297|0.0|vvi:100245216|K16297 SCPL-II; serine carboxypeptidase-like clade II [EC:3.4.16.-]	[OE]	--	Serine carboxypeptidase	Serine carboxypeptidase-like 42 OS=Arabidopsis thaliana OX=3702 GN=SCPL42 PE=2 SV=1	PREDICTED: serine carboxypeptidase-like 42 [Vitis vinifera] CBI20040.3 unnamed protein product, partial [Vitis vinifera]	[L]	Replication, recombination and repair	--	K15430|0.0|vvi:100255656|K15430 TRM11; tRNA (guanine10-N2)-methyltransferase [EC:2.1.1.214]	[L]	Replication, recombination and repair	Putative RNA methylase family UPF0020	--	PREDICTED: tRNA (guanine(10)-N2)-methyltransferase homolog [Vitis vinifera]
mlm	2019Fruit_FruitShapeIndexExternalII	17_309493	12	14463408	23.8346	9.34113	0.18484	A/G,226	A(419,0.927):G(33,0.073)	intergenic	VIT_12s0055g00990;VIT_12s0055g01000	dist=8442;dist=5180	.	.	--	--	Molecular Function: peroxidase activity (GO:0004601);; Cellular Component: extracellular region (GO:0005576);; Biological Process: response to oxidative stress (GO:0006979);; Molecular Function: heme binding (GO:0020037);; Biological Process: hydrogen peroxide catabolic process (GO:0042744);; Molecular Function: metal ion binding (GO:0046872);;	K00430|9e-66|vvi:100262265|K00430 E1.11.1.7; peroxidase [EC:1.11.1.7]	--	--	Peroxidase	Cationic peroxidase 2 OS=Arachis hypogaea OX=3818 GN=PNC2 PE=2 SV=1	unnamed protein product, partial [Vitis vinifera]	--	--	Molecular Function: peroxidase activity (GO:0004601);; Cellular Component: extracellular region (GO:0005576);; Biological Process: response to oxidative stress (GO:0006979);; Molecular Function: heme binding (GO:0020037);; Biological Process: hydrogen peroxide catabolic process (GO:0042744);; Molecular Function: metal ion binding (GO:0046872);;	K00430|0.0|vvi:100262247|K00430 E1.11.1.7; peroxidase [EC:1.11.1.7]	--	--	Peroxidase	Peroxidase N1 OS=Nicotiana tabacum OX=4097 GN=poxN1 PE=1 SV=1	PREDICTED: peroxidase N1 [Vitis vinifera]
mlm	2019Fruit_FruitShapeIndexExternalII	17_309495	12	14463712	15.9935	6.50695	0.12182	C/T,245	C(457,0.933):T(33,0.067)	intergenic	VIT_12s0055g00990;VIT_12s0055g01000	dist=8746;dist=4876	.	.	--	--	Molecular Function: peroxidase activity (GO:0004601);; Cellular Component: extracellular region (GO:0005576);; Biological Process: response to oxidative stress (GO:0006979);; Molecular Function: heme binding (GO:0020037);; Biological Process: hydrogen peroxide catabolic process (GO:0042744);; Molecular Function: metal ion binding (GO:0046872);;	K00430|9e-66|vvi:100262265|K00430 E1.11.1.7; peroxidase [EC:1.11.1.7]	--	--	Peroxidase	Cationic peroxidase 2 OS=Arachis hypogaea OX=3818 GN=PNC2 PE=2 SV=1	unnamed protein product, partial [Vitis vinifera]	--	--	Molecular Function: peroxidase activity (GO:0004601);; Cellular Component: extracellular region (GO:0005576);; Biological Process: response to oxidative stress (GO:0006979);; Molecular Function: heme binding (GO:0020037);; Biological Process: hydrogen peroxide catabolic process (GO:0042744);; Molecular Function: metal ion binding (GO:0046872);;	K00430|0.0|vvi:100262247|K00430 E1.11.1.7; peroxidase [EC:1.11.1.7]	--	--	Peroxidase	Peroxidase N1 OS=Nicotiana tabacum OX=4097 GN=poxN1 PE=1 SV=1	PREDICTED: peroxidase N1 [Vitis vinifera]
mlm	2019Fruit_FruitShapeIndexExternalII	17_312547	12	16881941	35.0277	12.2703	0.39365	C/T,146	C(274,0.938):T(18,0.062)	upstream	VIT_12s0034g01030	dist=568	.	.	[R]	General function prediction only	Molecular Function: ATP binding (GO:0005524);; Cellular Component: plasma membrane (GO:0005886);; Biological Process: signal transduction (GO:0007165);; Biological Process: plant-type hypersensitive response (GO:0009626);; Molecular Function: ADP binding (GO:0043531);;	--|0.0|vvi:104877392|hypothetical protein	[T]	Signal transduction mechanisms	NB-ARC domain;; Rx N-terminal domain;; Leucine Rich repeats (2 copies);; Leucine rich repeat	Putative disease resistance RPP13-like protein 1 OS=Arabidopsis thaliana OX=3702 GN=RPPL1 PE=3 SV=1	PREDICTED: putative disease resistance RPP13-like protein 1 [Vitis vinifera] XP_010657806.1 PREDICTED: putative disease resistance RPP13-like protein 1 [Vitis vinifera] XP_010657807.1 PREDICTED: putative disease resistance RPP13-like protein 1 [Vitis vinifera]
mlm	2019Fruit_FruitShapeIndexExternalII	17_313300	12	17126832	14.0739	5.81415	0.09932	A/G,283	A(527,0.931):G(39,0.069)	intronic	VIT_12s0034g01170	.	.	.	--	--	Molecular Function: enzyme inhibitor activity (GO:0004857);;	--|0.0|vvi:100249796|hypothetical protein	[U]	Intracellular trafficking, secretion, and vesicular transport	Patatin-like phospholipase	Pectinesterase inhibitor 10 OS=Arabidopsis thaliana OX=3702 GN=PMEI10 PE=2 SV=1	unnamed protein product, partial [Vitis vinifera]
mlm	2019Fruit_FruitShapeIndexExternalII	17_459179	13	193046	14.0506	5.80905	0.09893	C/T,287	C(535,0.932):T(39,0.068)	intronic	VIT_13s0067g00270	.	.	.	[J]	Translation, ribosomal structure and biogenesis	Cellular Component: ribosome (GO:0005840);; Biological Process: ribosome biogenesis (GO:0042254);;	K02941|0.0|vvi:100250067|K02941 RP-LP0; large subunit ribosomal protein LP0	[J]	Translation, ribosomal structure and biogenesis	60s Acidic ribosomal protein;; Insertion domain in 60S ribosomal protein L10P;; Ribosomal protein L10	60S acidic ribosomal protein P0 OS=Glycine max OX=3847 PE=2 SV=1	PREDICTED: 60S acidic ribosomal protein P0 [Vitis vinifera]
mlm	2019Fruit_FruitShapeIndexExternalII	17_459184	13	197174	14.7518	6.08129	0.10396	T/C,284	T(534,0.940):C(34,0.060)	intronic	VIT_13s0067g00280	.	.	.	--	--	Cellular Component: Golgi membrane (GO:0000139);; Molecular Function: SNARE binding (GO:0000149);; Cellular Component: endosome (GO:0005768);; Biological Process: intracellular protein transport (GO:0006886);; Biological Process: ER to Golgi vesicle-mediated transport (GO:0006888);; Biological Process: vesicle fusion (GO:0006906);; Cellular Component: cell plate (GO:0009504);; Cellular Component:…	K08490|0.0|vvi:100244928|K08490 STX5; syntaxin 5	[U]	Intracellular trafficking, secretion, and vesicular transport	SNARE domain;; Syntaxin-5 N-terminal, Sly1p-binding domain	Syntaxin-31 OS=Arabidopsis thaliana OX=3702 GN=SYP31 PE=1 SV=1	PREDICTED: syntaxin-31 [Vitis vinifera] CBI25507.3 unnamed protein product, partial [Vitis vinifera]
mlm	2019Fruit_FruitShapeIndexExternalII	17_462577	13	2388813	17.705	6.96206	0.17354	A/T,173	A(312,0.902):T(34,0.098)	intergenic	VIT_13s0019g00260;VIT_13s0019g00310	dist=3843;dist=21146	.	.	--	--	Molecular Function: calcium ion binding (GO:0005509);; Cellular Component: chloroplast (GO:0009507);; Cellular Component: chloroplast thylakoid lumen (GO:0009543);; Cellular Component: thylakoid (GO:0009579);; Cellular Component: photosystem II oxygen evolving complex (GO:0009654);; Biological Process: photosynthesis (GO:0015979);; Cellular Component: extrinsic component of membrane (GO:0019898);…	K02717|1e-172|vvi:100259776|K02717 psbP; photosystem II oxygen-evolving enhancer protein 2	--	--	PsbP	PsbP-like protein 1, chloroplastic OS=Arabidopsis thaliana OX=3702 GN=PPL1 PE=1 SV=1	PREDICTED: psbP-like protein 1, chloroplastic [Vitis vinifera] CBI31731.3 unnamed protein product, partial [Vitis vinifera] RVX13639.1 PsbP-like protein 1, chloroplastic [Vitis vinifera]	[V]	Defense mechanisms	Molecular Function: ATP binding (GO:0005524);; Cellular Component: nucleus (GO:0005634);; Cellular Component: plasma membrane (GO:0005886);; Cellular Component: integral component of membrane (GO:0016021);; Molecular Function: ATPase activity, coupled to transmembrane movement of substances (GO:0042626);;	K05658|0.0|vvi:100259831|K05658 ABCB1; ATP-binding cassette, subfamily B (MDR/TAP), member 1 [EC:7.6.2.2]	[Q]	Secondary metabolites biosynthesis, transport and catabolism	ABC transporter transmembrane region;; ABC transporter;; Zeta toxin	ABC transporter B family member 20 OS=Arabidopsis thaliana OX=3702 GN=ABCB20 PE=1 SV=1	PREDICTED: ABC transporter B family member 20 [Vitis vinifera]
mlm	2019Fruit_FruitShapeIndexExternalII	17_469703	13	6980839	15.8697	6.28731	0.14084	G/A,169	G(21,0.062):A(317,0.938)	intronic	VIT_13s0019g05160	.	.	.	[G]	Carbohydrate transport and metabolism	Biological Process: starch catabolic process (GO:0005983);; Cellular Component: chloroplast (GO:0009507);; Cellular Component: chloroplast stroma (GO:0009570);; Molecular Function: limit dextrinase activity (GO:0010303);; Biological Process: starch biosynthetic process (GO:0019252);; Molecular Function: pullulanase activity (GO:0051060);;	--|0.0|vvi:100247866|hypothetical protein	[G]	Carbohydrate transport and metabolism	Domain of unknown function (DUF3372);; Pullulanase N2 domain;; Carbohydrate-binding module 48 (Isoamylase N-terminal domain);; Alpha amylase, catalytic domain	Pullulanase 1, chloroplastic OS=Arabidopsis thaliana OX=3702 GN=PU1 PE=1 SV=2	PREDICTED: pullulanase 1, chloroplastic isoform X1 [Vitis vinifera] CBI31395.3 unnamed protein product, partial [Vitis vinifera]
mlm	2019Fruit_FruitShapeIndexExternalII	17_474316	13	9487305	14.478	5.95924	0.10522	T/A,270	T(497,0.920):A(43,0.080)	intergenic	VIT_13s0106g00120;VIT_13s0106g00130	dist=26381;dist=5359	.	.	[OU]	--	Molecular Function: serine-type endopeptidase activity (GO:0004252);; Cellular Component: chloroplast stroma (GO:0009570);;	K01358|4e-23|vvi:100852857|K01358 clpP; ATP-dependent Clp protease, protease subunit [EC:3.4.21.92]	[O]	Posttranslational modification, protein turnover, chaperones	--	ATP-dependent Clp protease proteolytic subunit 6, chloroplastic OS=Arabidopsis thaliana OX=3702 GN=CLPP6 PE=1 SV=1	PREDICTED: ATP-dependent Clp protease proteolytic subunit 6, chloroplastic isoform X2 [Vitis vinifera]	--	--	--	--	--	--	--	--	--
mlm	2019Fruit_FruitShapeIndexExternalII	17_475242	13	10051143	14.563	6.00948	0.1026	C/T,286	C(505,0.883):T(67,0.117)	exonic	VIT_13s0106g00430	.	nonsynonymous SNV	VIT_13s0106g00430:transcript:VIT_13s0106g00430.t01:exon1:c.G4A:p.A2T	--	--	Molecular Function: DNA binding (GO:0003677);; Cellular Component: nucleus (GO:0005634);; Biological Process: transcription, DNA-templated (GO:0006351);; Biological Process: regulation of transcription, DNA-templated (GO:0006355);; Biological Process: auxin-activated signaling pathway (GO:0009734);;	--|2e-26|vvi:100258129|hypothetical protein	--	--	--	Auxin response factor 25 OS=Oryza sativa subsp. japonica OX=39947 GN=ARF25 PE=2 SV=1	unnamed protein product, partial [Vitis vinifera]
mlm	2019Fruit_FruitShapeIndexExternalII	17_482077	13	15044600	18.0307	7.35651	0.12696	C/T,287	C(500,0.871):T(74,0.129)	exonic	VIT_13s0175g00110	.	nonsynonymous SNV	VIT_13s0175g00110:transcript:VIT_13s0175g00110.t01:exon1:c.C151T:p.P51S	--	--	--	--|1e-60|vvi:104879471|hypothetical protein	--	--	Plant protein of unknown function (DUF936)	--	hypothetical protein CK203_110779 [Vitis vinifera]
mlm	2019Fruit_FruitShapeIndexExternalII	17_483704	13	16101122	17.0315	6.9523	0.12101	C/T,274	C(512,0.934):T(36,0.066)	intergenic	VIT_13s0047g00320;VIT_13s0047g00330	dist=18484;dist=42203	.	.	--	--	--	--|0.0|vvi:100255674|hypothetical protein	[S]	Function unknown	D123	--	PREDICTED: cell division cycle protein 123 homolog [Vitis vinifera]	--	--	Cellular Component: nucleus (GO:0005634);; Biological Process: regulation of transcription, DNA-templated (GO:0006355);; Molecular Function: zinc ion binding (GO:0008270);; Cellular Component: plasmodesma (GO:0009506);;	--|0.0|vvi:100267671|hypothetical protein	--	--	MULE transposase domain;; FAR1 DNA-binding domain;; SWIM zinc finger;; COMM domain	Protein FAR1-RELATED SEQUENCE 3 OS=Arabidopsis thaliana OX=3702 GN=FRS3 PE=1 SV=2	PREDICTED: protein FAR1-RELATED SEQUENCE 3 [Vitis vinifera] XP_010659011.1 PREDICTED: protein FAR1-RELATED SEQUENCE 3 [Vitis vinifera]
mlm	2019Fruit_FruitShapeIndexExternalII	17_483995	13	16302920	17.02	6.77309	0.14438	G/T,191	G(356,0.932):T(26,0.068)	intergenic	VIT_13s0047g00360;VIT_13s0047g00370	dist=25789;dist=1315	.	.	[I]	Lipid transport and metabolism	Molecular Function: 3-hydroxyisobutyryl-CoA hydrolase activity (GO:0003860);; Cellular Component: peroxisome (GO:0005777);; Biological Process: valine catabolic process (GO:0006574);; Biological Process: response to cold (GO:0009409);;	K05605|0.0|vvi:100260736|K05605 HIBCH; 3-hydroxyisobutyryl-CoA hydrolase [EC:3.1.2.4]	--	--	Enoyl-CoA hydratase/isomerase;; Enoyl-CoA hydratase/isomerase	3-hydroxyisobutyryl-CoA hydrolase 1 OS=Arabidopsis thaliana OX=3702 GN=CHY1 PE=1 SV=1	PREDICTED: 3-hydroxyisobutyryl-CoA hydrolase 1 isoform X2 [Vitis vinifera] CBI29145.3 unnamed protein product, partial [Vitis vinifera]	[I]	Lipid transport and metabolism	Molecular Function: 3-hydroxyisobutyryl-CoA hydrolase activity (GO:0003860);; Cellular Component: peroxisome (GO:0005777);; Biological Process: valine catabolic process (GO:0006574);;	K05605|2e-68|vvi:100248996|K05605 HIBCH; 3-hydroxyisobutyryl-CoA hydrolase [EC:3.1.2.4]	--	--	Enoyl-CoA hydratase/isomerase;; Enoyl-CoA hydratase/isomerase	Probable 3-hydroxyisobutyryl-CoA hydrolase 3 OS=Arabidopsis thaliana OX=3702 GN=At2g30660 PE=2 SV=1	unnamed protein product, partial [Vitis vinifera]
mlm	2019Fruit_FruitShapeIndexExternalII	17_491897	13	21880725	16.4578	6.63086	0.13668	T/G,218	T(344,0.789):G(92,0.211)	intronic	VIT_13s0064g00360	.	.	.	[R]	General function prediction only	Biological Process: ribosomal large subunit assembly (GO:0000027);; Cellular Component: nucleolus (GO:0005730);; Cellular Component: ribosome (GO:0005840);; Biological Process: embryo sac development (GO:0009553);; Cellular Component: Cul4-RING E3 ubiquitin ligase complex (GO:0080008);;	K14855|0.0|vvi:100262007|K14855 RSA4; ribosome assembly protein 4	[S]	Function unknown	WD domain, G-beta repeat;; Anaphase-promoting complex subunit 4 WD40 domain;; NLE (NUC135) domain;; Eukaryotic translation initiation factor eIF2A;; WD40 region of Ge1, enhancer of mRNA-decapping protein;; WD40-like Beta Propeller Repeat;; WD repeat-containing and planar cell polarity effector protein Fritz;; Nucleoporin Nup120/160	Notchless protein homolog OS=Arabidopsis thaliana OX=3702 GN=NLE1 PE=2 SV=1	PREDICTED: notchless protein homolog isoform X1 [Vitis vinifera]
mlm	2019Fruit_FruitShapeIndexExternalII	17_580198	14	1670055	15.6975	6.43341	0.11333	G/A,271	G(507,0.935):A(35,0.065)	intergenic	VIT_14s0060g02080;VIT_14s0060g02090	dist=3081;dist=3977	.	.	--	--	Biological Process: alkaloid metabolic process (GO:0009820);; Molecular Function: acetylajmaline esterase activity (GO:0033879);;	--|0.0|vvi:100252867|hypothetical protein	--	--	GDSL-like Lipase/Acylhydrolase	Acetylajmalan esterase OS=Rauvolfia serpentina OX=4060 GN=AAE PE=1 SV=1	PREDICTED: acetylajmalan esterase [Vitis vinifera] CBI39527.3 unnamed protein product, partial [Vitis vinifera]	[U]	Intracellular trafficking, secretion, and vesicular transport	Cellular Component: cytoplasm (GO:0005737);; Biological Process: metal ion transport (GO:0030001);; Molecular Function: transition metal ion binding (GO:0046914);; Biological Process: cellular transition metal ion homeostasis (GO:0046916);;	--|0.0|vvi:100247751|hypothetical protein	[P]	Inorganic ion transport and metabolism	Heavy-metal-associated domain	Heavy metal-associated isoprenylated plant protein 36 OS=Arabidopsis thaliana OX=3702 GN=HIPP36 PE=2 SV=1	PREDICTED: heavy metal-associated isoprenylated plant protein 36 [Vitis vinifera]
mlm	2019Fruit_FruitShapeIndexExternalII	17_580843	14	2055080	17.6448	7.2082	0.12424	G/A,287	G(529,0.922):A(45,0.078)	intronic	VIT_14s0060g02420	.	.	.	--	--	Cellular Component: chromatin (GO:0000785);; Molecular Function: transcription regulatory region sequence-specific DNA binding (GO:0000976);; Cellular Component: nucleus (GO:0005634);; Biological Process: transcription, DNA-templated (GO:0006351);; Biological Process: regulation of transcription, DNA-templated (GO:0006355);; Molecular Function: histone demethylase activity (H3-K9 specific) (GO:00…	K15601|0.0|vvi:100249389|K15601 KDM3; lysine-specific demethylase 3 [EC:1.14.11.-]	[K]	Transcription	WRC;; JmjC domain, hydroxylase;; Zinc-finger domain of monoamine-oxidase A repressor R1	Lysine-specific demethylase JMJ25 OS=Arabidopsis thaliana OX=3702 GN=JMJ25 PE=1 SV=1	PREDICTED: lysine-specific demethylase JMJ25 isoform X1 [Vitis vinifera]
mlm	2019Fruit_FruitShapeIndexExternalII	17_581049	14	2182095	18.6185	7.48012	0.15113	C/T,236	C(438,0.928):T(34,0.072)	intergenic	VIT_14s0060g02480;VIT_14s0060g02520	dist=33710;dist=79072	.	.	--	--	Cellular Component: plasma membrane (GO:0005886);; Cellular Component: integral component of membrane (GO:0016021);;	--|1e-114|vvi:104881354|hypothetical protein	--	--	Plant protein of unknown function	UPF0481 protein At3g47200 OS=Arabidopsis thaliana OX=3702 GN=At3g47200 PE=2 SV=1	unnamed protein product, partial [Vitis vinifera]	--	--	Cellular Component: integral component of membrane (GO:0016021);;	--|8e-34|vvi:100242289|hypothetical protein	[S]	Function unknown	--	Protein root UVB sensitive 3 OS=Arabidopsis thaliana OX=3702 GN=RUS3 PE=2 SV=1	unnamed protein product, partial [Vitis vinifera]
mlm	2019Fruit_FruitShapeIndexExternalII	17_581345	14	2420441	15.4081	6.3265	0.11008	C/T,275	C(459,0.835):T(91,0.165)	intergenic	VIT_14s0060g02630;VIT_14s0060g02640	dist=3303;dist=33514	.	.	--	--	Cellular Component: plasma membrane (GO:0005886);; Cellular Component: integral component of membrane (GO:0016021);;	--|0.0|vvi:104881354|hypothetical protein	--	--	Plant protein of unknown function	UPF0481 protein At3g47200 OS=Arabidopsis thaliana OX=3702 GN=At3g47200 PE=2 SV=1	PREDICTED: UPF0481 protein At3g47200-like [Vitis vinifera]	--	--	--	--|0.0|vvi:100254594|hypothetical protein	--	--	--	--	PREDICTED: uncharacterized protein LOC100254594 isoform X2 [Vitis vinifera] XP_019080618.1 PREDICTED: uncharacterized protein LOC100254594 isoform X2 [Vitis vinifera]
mlm	2019Fruit_FruitShapeIndexExternalII	17_581437	14	2467759	16.346	6.70642	0.11509	T/C,287	T(506,0.882):C(68,0.118)	intergenic	VIT_14s0060g02640;VIT_14s0060g02650	dist=8719;dist=1068	.	.	--	--	--	--|0.0|vvi:100254594|hypothetical protein	--	--	--	--	PREDICTED: uncharacterized protein LOC100254594 isoform X2 [Vitis vinifera] XP_019080618.1 PREDICTED: uncharacterized protein LOC100254594 isoform X2 [Vitis vinifera]	--	--	Cellular Component: Golgi membrane (GO:0000139);; Cellular Component: cytoplasm (GO:0005737);; Cellular Component: endosome (GO:0005768);; Cellular Component: Golgi apparatus (GO:0005794);; Cellular Component: trans-Golgi network (GO:0005802);; Molecular Function: S-adenosylmethionine-dependent methyltransferase activity (GO:0008757);; Cellular Component: integral component of membrane (GO:001602…	--|0.0|vvi:100257940|hypothetical protein	--	--	Putative S-adenosyl-L-methionine-dependent methyltransferase;; Methyltransferase domain	Probable methyltransferase PMT20 OS=Arabidopsis thaliana OX=3702 GN=At1g31850 PE=2 SV=1	PREDICTED: uncharacterized protein LOC100257940 [Vitis vinifera]
mlm	2019Fruit_FruitShapeIndexExternalII	17_584380	14	4394619	23.0857	9.18231	0.17229	G/T,256	G(474,0.926):T(38,0.074)	intergenic	VIT_14s0030g00490;VIT_14s0030g00500	dist=25236;dist=5675	.	.	[R]	General function prediction only	Cellular Component: endoplasmic reticulum membrane (GO:0005789);; Cellular Component: integral component of membrane (GO:0016021);; Molecular Function: protein-cysteine S-palmitoyltransferase activity (GO:0019706);; Cellular Component: cytoplasmic vesicle membrane (GO:0030659);;	K20003|0.0|vvi:100252189|K20003 ZDHHC4; palmitoyltransferase ZDHHC4 [EC:2.3.1.225]	[R]	General function prediction only	DHHC palmitoyltransferase	Probable protein S-acyltransferase 17 OS=Arabidopsis thaliana OX=3702 GN=PAT17 PE=2 SV=1	PREDICTED: probable protein S-acyltransferase 17 [Vitis vinifera] CBI34316.3 unnamed protein product, partial [Vitis vinifera]	--	--	Molecular Function: calcium-dependent phospholipid binding (GO:0005544);; Cellular Component: plasma membrane (GO:0005886);; Biological Process: defense response (GO:0006952);; Biological Process: negative regulation of cell death (GO:0060548);; Biological Process: stomatal closure (GO:0090332);;	--|0.0|vvi:100247065|hypothetical protein	[T]	Signal transduction mechanisms	Copine;; C2 domain	Protein BONZAI 3 OS=Arabidopsis thaliana OX=3702 GN=BON3 PE=1 SV=1	PREDICTED: protein BONZAI 3 isoform X2 [Vitis vinifera]
mlm	2019Fruit_FruitShapeIndexExternalII	17_584906	14	4930019	14.2471	5.79177	0.12264	A/T,216	A(396,0.917):T(36,0.083)	UTR3	VIT_14s0030g00730	transcript:VIT_14s0030g00730.t01:c.*133T>A	.	.	[U]	Intracellular trafficking, secretion, and vesicular transport	Cellular Component: endoplasmic reticulum membrane (GO:0005789);; Cellular Component: plasma membrane (GO:0005886);; Cellular Component: integral component of membrane (GO:0016021);; Biological Process: viral process (GO:0016032);; Biological Process: intracellular transport (GO:0046907);;	--|0.0|vvi:100241913|hypothetical protein	[U]	Intracellular trafficking, secretion, and vesicular transport	MSP (Major sperm protein) domain	Vesicle-associated protein 2-2 OS=Arabidopsis thaliana OX=3702 GN=PVA22 PE=1 SV=1	PREDICTED: vesicle-associated protein 2-2 [Vitis vinifera] XP_010659989.1 PREDICTED: vesicle-associated protein 2-2 [Vitis vinifera] CBI34290.3 unnamed protein product, partial [Vitis vinifera]
mlm	2019Fruit_FruitShapeIndexExternalII	17_584907	14	4930276	14.4585	5.87225	0.12351	G/T,216	G(396,0.917):T(36,0.083)	intronic	VIT_14s0030g00730	.	.	.	[U]	Intracellular trafficking, secretion, and vesicular transport	Cellular Component: endoplasmic reticulum membrane (GO:0005789);; Cellular Component: plasma membrane (GO:0005886);; Cellular Component: integral component of membrane (GO:0016021);; Biological Process: viral process (GO:0016032);; Biological Process: intracellular transport (GO:0046907);;	--|0.0|vvi:100241913|hypothetical protein	[U]	Intracellular trafficking, secretion, and vesicular transport	MSP (Major sperm protein) domain	Vesicle-associated protein 2-2 OS=Arabidopsis thaliana OX=3702 GN=PVA22 PE=1 SV=1	PREDICTED: vesicle-associated protein 2-2 [Vitis vinifera] XP_010659989.1 PREDICTED: vesicle-associated protein 2-2 [Vitis vinifera] CBI34290.3 unnamed protein product, partial [Vitis vinifera]
mlm	2019Fruit_FruitShapeIndexExternalII	17_586179	14	5901676	16.7078	6.77505	0.12704	T/A,242	T(449,0.928):A(35,0.072)	intronic	VIT_14s0030g01340	.	.	.	[R]	General function prediction only	Molecular Function: diacylglycerol O-acyltransferase activity (GO:0004144);; Cellular Component: chloroplast (GO:0009507);; Cellular Component: plastoglobule (GO:0010287);; Biological Process: triglyceride biosynthetic process (GO:0019432);; Biological Process: phytol metabolic process (GO:0033306);;	--|0.0|vvi:100253864|hypothetical protein	--	--	Serine aminopeptidase, S33;; Alpha/beta hydrolase family;; alpha/beta hydrolase fold;; Diacylglycerol acyltransferase;; BAAT / Acyl-CoA thioester hydrolase C terminal	Acyltransferase-like protein At1g54570, chloroplastic OS=Arabidopsis thaliana OX=3702 GN=At1g54570 PE=1 SV=1	PREDICTED: acyltransferase-like protein At1g54570, chloroplastic isoform X1 [Vitis vinifera] XP_010659957.1 PREDICTED: acyltransferase-like protein At1g54570, chloroplastic isoform X1 [Vitis vinifera]
mlm	2019Fruit_FruitShapeIndexExternalII	17_587147	14	6578546	15.1918	6.21375	0.11449	T/C,254	T(468,0.921):C(40,0.079)	intergenic	VIT_14s0030g01680;VIT_14s0030g01700	dist=52506;dist=3587	.	.	[R]	General function prediction only	Molecular Function: nucleotide binding (GO:0000166);; Molecular Function: RNA binding (GO:0003723);; Biological Process: mRNA processing (GO:0006397);; Cellular Component: chloroplast (GO:0009507);; Cellular Component: ribonucleoprotein complex (GO:0030529);;	K14838|1e-159|vvi:100255455|K14838 NOP15; nucleolar protein 15	[R]	General function prediction only	RNA recognition motif. (a.k.a. RRM, RBD, or RNP domain)	28 kDa ribonucleoprotein, chloroplastic OS=Nicotiana sylvestris OX=4096 PE=1 SV=1	PREDICTED: uncharacterized RNA-binding protein C1827.05c [Vitis vinifera] CBI34206.3 unnamed protein product, partial [Vitis vinifera]	--	--	--	--|0.0|vvi:104881414|hypothetical protein	--	--	Plant protein of unknown function (DUF868)	--	PREDICTED: uncharacterized protein LOC104881414 [Vitis vinifera]
mlm	2019Fruit_FruitShapeIndexExternalII	17_587402	14	6702694	24.4759	9.76013	0.1733	G/A,279	G(516,0.925):A(42,0.075)	intronic	VIT_14s0030g01820	.	.	.	[R]	General function prediction only	--	K23563|0.0|vvi:100252065|K23563 EMC2; ER membrane protein complex subunit 2	[S]	Function unknown	Tetratricopeptide repeat;; Tetratricopeptide repeat;; Tetratricopeptide repeat	--	PREDICTED: ER membrane protein complex subunit 2 [Vitis vinifera] CBI34196.3 unnamed protein product, partial [Vitis vinifera]
mlm	2019Fruit_FruitShapeIndexExternalII	17_589156	14	8007929	18.0728	6.99255	0.17706	A/T,151	A(285,0.944):T(17,0.056)	intergenic	VIT_14s0081g00280;VIT_14s0081g00310	dist=37125;dist=19068	.	.	--	--	Molecular Function: RNA binding (GO:0003723);; Molecular Function: endonuclease activity (GO:0004519);; Cellular Component: mitochondrion (GO:0005739);; Biological Process: mRNA processing (GO:0006397);;	--|0.0|vvi:100243276|hypothetical protein	[R]	General function prediction only	PPR repeat family;; PPR repeat;; PPR repeat;; Pentatricopeptide repeat domain;; Pentacotripeptide-repeat region of PRORP;; Mitochondrial 28S ribosomal protein S27;; Mitochondrial ATPase expression	Putative pentatricopeptide repeat-containing protein At1g12700, mitochondrial OS=Arabidopsis thaliana OX=3702 GN=At1g12700 PE=3 SV=1	hypothetical protein VITISV_031897 [Vitis vinifera]	--	--	Molecular Function: RNA binding (GO:0003723);; Molecular Function: endonuclease activity (GO:0004519);; Cellular Component: mitochondrion (GO:0005739);; Biological Process: mRNA processing (GO:0006397);; Biological Process: mitochondrial mRNA modification (GO:0080156);;	--|1e-180|vvi:100253509|hypothetical protein	[R]	General function prediction only	PPR repeat family;; PPR repeat;; PPR repeat;; Pentatricopeptide repeat domain;; Pentacotripeptide-repeat region of PRORP	Pentatricopeptide repeat-containing protein At1g12620 OS=Arabidopsis thaliana OX=3702 GN=At1g12620 PE=2 SV=1	unnamed protein product, partial [Vitis vinifera]
mlm	2019Fruit_FruitShapeIndexExternalII	17_590009	14	8600158	19.8773	8.05913	0.14223	C/T,286	C(538,0.941):T(34,0.059)	intergenic	VIT_14s0081g00500;VIT_14s0081g00510	dist=12473;dist=55968	.	.	[I]	Lipid transport and metabolism	Cellular Component: nucleosome (GO:0000786);; Molecular Function: DNA binding (GO:0003677);; Cellular Component: nucleus (GO:0005634);; Biological Process: nucleosome assembly (GO:0006334);;	K11275|0.0|vvi:100259836|K11275 H1_5; histone H1/5	--	--	linker histone H1 and H5 family	Histone H1 OS=Solanum lycopersicum OX=4081 PE=3 SV=1	PREDICTED: histone H1 [Vitis vinifera]	--	--	Cellular Component: cytosol (GO:0005829);; Biological Process: L-ascorbic acid biosynthetic process (GO:0019853);; Molecular Function: GDP-mannose 3,5-epimerase activity (GO:0047918);; Molecular Function: NAD binding (GO:0051287);;	--|3e-20|vvi:109121775|hypothetical protein	[GM]	--	--	GDP-mannose 3,5-epimerase 2 OS=Oryza sativa subsp. japonica OX=39947 GN=GME-2 PE=2 SV=2	PREDICTED: pentatricopeptide repeat-containing protein At4g37170-like [Vitis vinifera]
mlm	2019Fruit_FruitShapeIndexExternalII	17_600790	14	16356267	19.1969	7.42316	0.21156	A/G,161	A(301,0.935):G(21,0.065)	upstream	VIT_14s0006g01170	dist=662	.	.	--	--	Molecular Function: RNA binding (GO:0003723);; Molecular Function: ATP-dependent RNA helicase activity (GO:0004004);; Molecular Function: ATP binding (GO:0005524);; Cellular Component: mitochondrion (GO:0005739);; Biological Process: RNA processing (GO:0006396);;	K14442|3e-73|vvi:100252028|K14442 DHX36; ATP-dependent RNA helicase DHX36 [EC:3.6.4.13]	[A]	RNA processing and modification	--	DExH-box ATP-dependent RNA helicase DExH1 OS=Arabidopsis thaliana OX=3702 GN=At2g35920 PE=2 SV=1	unnamed protein product, partial [Vitis vinifera]
mlm	2019Fruit_FruitShapeIndexExternalII	17_604196	14	18382628	17.6225	6.9692	0.17481	A/G,183	A(344,0.940):G(22,0.060)	intronic	VIT_14s0006g01830	.	.	.	[J]	Translation, ribosomal structure and biogenesis	Cellular Component: mitochondrion (GO:0005739);; Biological Process: 'de novo' IMP biosynthetic process (GO:0006189);; Biological Process: one-carbon metabolic process (GO:0006730);; Molecular Function: formyltetrahydrofolate deformylase activity (GO:0008864);; Biological Process: photorespiration (GO:0009853);; Molecular Function: amino acid binding (GO:0016597);; Molecular Function: hydroxymeth…	K00604|0.0|vvi:100265562|K00604 MTFMT; methionyl-tRNA formyltransferase [EC:2.1.2.9]	[J]	Translation, ribosomal structure and biogenesis	Formyl transferase;; Formyl transferase, C-terminal domain	Formyltetrahydrofolate deformylase 2, mitochondrial OS=Arabidopsis thaliana OX=3702 GN=PURU2 PE=1 SV=1	PREDICTED: uncharacterized protein LOC100265562 [Vitis vinifera] CBI33563.3 unnamed protein product, partial [Vitis vinifera]
mlm	2019Fruit_FruitShapeIndexExternalII	17_604545	14	18548542	20.0333	7.8167	0.1901	G/T,183	G(344,0.940):T(22,0.060)	intergenic	VIT_14s0006g01890;VIT_14s0006g01900	dist=39428;dist=4053	.	.	--	--	Molecular Function: nucleotide binding (GO:0000166);; Molecular Function: RNA binding (GO:0003723);; Molecular Function: nuclease activity (GO:0004518);; Cellular Component: cytosol (GO:0005829);; Cellular Component: chloroplast (GO:0009507);; Molecular Function: metal ion binding (GO:0046872);;	K15186|0.0|vvi:100243360|K15186 EAF; ELL-associated factor	[K]	Transcription	RNA polymerase II transcription elongation factor	Decapping nuclease DXO homolog, chloroplastic OS=Arabidopsis thaliana OX=3702 GN=At4g17620 PE=1 SV=1	PREDICTED: ell-associated factor Eaf [Vitis vinifera] CAN62810.1 hypothetical protein VITISV_025292 [Vitis vinifera]	--	--	--	--|1e-94|vvi:100248486|hypothetical protein	--	--	--	--	PREDICTED: uncharacterized protein LOC100248486 [Vitis vinifera] XP_010660359.1 PREDICTED: uncharacterized protein LOC100248486 [Vitis vinifera] XP_010660361.1 PREDICTED: uncharacterized protein LOC100248486 [Vitis vinifera] CBI33569.3 unnamed protein product, partial [Vitis vinifera]
mlm	2019Fruit_FruitShapeIndexExternalII	17_604843	14	18869900	18.6594	7.59731	0.13138	T/C,287	T(528,0.920):C(46,0.080)	intronic	VIT_14s0006g01980	.	.	.	[A]	RNA processing and modification	Molecular Function: ubiquitin-protein transferase activity (GO:0004842);; Molecular Function: zinc ion binding (GO:0008270);; Biological Process: isoprenoid biosynthetic process (GO:0008299);; Biological Process: response to water deprivation (GO:0009414);; Biological Process: wax biosynthetic process (GO:0010025);; Biological Process: cutin biosynthetic process (GO:0010143);; Biological Process:…	--|0.0|vvi:100258737|hypothetical protein	[A]	RNA processing and modification	Protein of unknown function (DUF3675);; RING-variant domain	Probable E3 ubiquitin ligase SUD1 OS=Arabidopsis thaliana OX=3702 GN=SUD1 PE=1 SV=1	PREDICTED: uncharacterized protein LOC100258737 isoform X1 [Vitis vinifera] CBI33576.3 unnamed protein product, partial [Vitis vinifera]
mlm	2019Fruit_FruitShapeIndexExternalII	17_606165	14	19558202	18.8461	7.66162	0.13322	G/A,282	G(531,0.941):A(33,0.059)	intergenic	VIT_14s0006g02220;VIT_14s0006g02230	dist=2938;dist=16094	.	.	--	--	Biological Process: double-strand break repair via homologous recombination (GO:0000724);; Cellular Component: nucleus (GO:0005634);; Cellular Component: cytoplasm (GO:0005737);; Biological Process: chromatin assembly or disassembly (GO:0006333);; Biological Process: transcription, DNA-templated (GO:0006351);; Biological Process: regulation of transcription, DNA-templated (GO:0006355);; Biologica…	K10753|1e-145|vvi:100244498|K10753 ASF1; histone chaperone ASF1	[KB]	--	ASF1 like histone chaperone	Histone chaperone ASF1B OS=Arabidopsis thaliana OX=3702 GN=ASF1B PE=1 SV=1	PREDICTED: histone chaperone ASF1B [Vitis vinifera] CBI33597.3 unnamed protein product, partial [Vitis vinifera]	--	--	--	--|1e-174|vvi:100266821|hypothetical protein	--	--	Zinc-finger of C2H2 type	--	PREDICTED: uncharacterized protein LOC100266821 [Vitis vinifera] CBI33598.3 unnamed protein product, partial [Vitis vinifera]
mlm	2019Fruit_FruitShapeIndexExternalII	17_612729	14	23219835	18.7595	7.28149	0.1792	A/T,159	A(302,0.950):T(16,0.050)	upstream	VIT_14s0083g00970	dist=75	.	.	[J]	Translation, ribosomal structure and biogenesis	Cellular Component: ribosome (GO:0005840);; Biological Process: ribosome biogenesis (GO:0042254);;	K02936|0.0|vvi:100266932|K02936 RP-L7Ae; large subunit ribosomal protein L7Ae	[J]	Translation, ribosomal structure and biogenesis	Ribosomal protein L7Ae/L30e/S12e/Gadd45 family	60S ribosomal protein L7a-2 OS=Oryza sativa subsp. japonica OX=39947 GN=RPL7A-2 PE=2 SV=1	unnamed protein product, partial [Vitis vinifera]
mlm	2019Fruit_FruitShapeIndexExternalII	17_612730	14	23219878	18.7641	7.2831	0.18048	A/G,160	A(19,0.059):G(301,0.941)	upstream	VIT_14s0083g00970	dist=118	.	.	[J]	Translation, ribosomal structure and biogenesis	Cellular Component: ribosome (GO:0005840);; Biological Process: ribosome biogenesis (GO:0042254);;	K02936|0.0|vvi:100266932|K02936 RP-L7Ae; large subunit ribosomal protein L7Ae	[J]	Translation, ribosomal structure and biogenesis	Ribosomal protein L7Ae/L30e/S12e/Gadd45 family	60S ribosomal protein L7a-2 OS=Oryza sativa subsp. japonica OX=39947 GN=RPL7A-2 PE=2 SV=1	unnamed protein product, partial [Vitis vinifera]
mlm	2019Fruit_FruitShapeIndexExternalII	17_619628	14	27647688	18.8751	7.49018	0.16393	G/A,206	G(391,0.949):A(21,0.051)	intronic	VIT_14s0066g01170	.	.	.	[RTKL]	--	Molecular Function: obsolete signal transducer, downstream of receptor, with serine/threonine kinase activity (GO:0004702);; Molecular Function: ATP binding (GO:0005524);; Cellular Component: cytosol (GO:0005829);; Molecular Function: metal ion binding (GO:0046872);; Biological Process: regulation of stomatal opening (GO:1902456);;	K08835|0.0|vvi:100264532|K08835 OXSR1; serine/threonine-protein kinase OSR1/STK39 [EC:2.7.11.1]	[T]	Signal transduction mechanisms	Protein kinase domain;; Protein tyrosine and serine/threonine kinase;; Fungal protein kinase	Serine/threonine-protein kinase BLUS1 OS=Arabidopsis thaliana OX=3702 GN=BLUS1 PE=1 SV=1	PREDICTED: serine/threonine-protein kinase BLUS1 isoform X1 [Vitis vinifera] XP_010660908.1 PREDICTED: serine/threonine-protein kinase BLUS1 isoform X1 [Vitis vinifera] XP_010660909.1 PREDICTED: serine/threonine-protein kinase BLUS1 isoform X1 [Vitis vinifera] XP_019080677.1 PREDICTED: serine/threonine-protein kinase BLUS1 isoform X1 [Vitis vinifera]
mlm	2019Fruit_FruitShapeIndexExternalII	17_619830	14	27754797	15.0849	6.18242	0.11558	T/A,261	T(480,0.920):A(42,0.080)	intronic	VIT_14s0066g01290	.	.	.	[L]	Replication, recombination and repair	Molecular Function: nucleotide binding (GO:0000166);; Molecular Function: nucleic acid binding (GO:0003676);; Cellular Component: nucleus (GO:0005634);; Molecular Function: 3'-5' exonuclease activity (GO:0008408);; Biological Process: miRNA catabolic process (GO:0010587);;	--|0.0|vvi:100249235|hypothetical protein	[L]	Replication, recombination and repair	Exonuclease	Small RNA degrading nuclease 1 OS=Arabidopsis thaliana OX=3702 GN=SDN1 PE=2 SV=1	unnamed protein product, partial [Vitis vinifera]
mlm	2019Fruit_FruitShapeIndexExternalII	17_621801	14	28990694	16.3893	6.55574	0.15095	G/A,196	G(370,0.944):A(22,0.056)	downstream	VIT_14s0108g00190	dist=63	.	.	[G]	Carbohydrate transport and metabolism	--	K01785|0.0|vvi:100256158|K01785 galM; aldose 1-epimerase [EC:5.1.3.3]	[G]	Carbohydrate transport and metabolism	Aldose 1-epimerase	--	PREDICTED: aldose 1-epimerase [Vitis vinifera] CBI22174.3 unnamed protein product, partial [Vitis vinifera]
mlm	2019Fruit_FruitShapeIndexExternalII	17_158117	15	16652316	20.1034	7.84134	0.20984	A/T,181	A(339,0.936):T(23,0.064)	intergenic	VIT_15s0048g02460;VIT_15s0048g02480	dist=5875;dist=4378	.	.	[QR]	--	Molecular Function: O-methyltransferase activity (GO:0008171);; Molecular Function: anthranilate N-methyltransferase activity (GO:0030774);;	K13066|0.0|vvi:100260763|K13066 E2.1.1.68; caffeic acid 3-O-methyltransferase [EC:2.1.1.68]	[R]	General function prediction only	O-methyltransferase domain;; Dimerisation domain	Anthranilate N-methyltransferase OS=Ruta graveolens OX=37565 PE=1 SV=1	Caffeic acid 3-O-methyltransferase [Vitis vinifera]	[QR]	--	Cellular Component: nucleus (GO:0005634);; Cellular Component: cytoplasm (GO:0005737);; Cellular Component: plasma membrane (GO:0005886);; Cellular Component: plasmodesma (GO:0009506);; Biological Process: lignin biosynthetic process (GO:0009809);; Molecular Function: acetylserotonin O-methyltransferase activity (GO:0017096);; Biological Process: melatonin biosynthetic process (GO:0030187);; Mole…	K13066|0.0|vvi:100260786|K13066 E2.1.1.68; caffeic acid 3-O-methyltransferase [EC:2.1.1.68]	[R]	General function prediction only	O-methyltransferase domain;; Dimerisation domain	Flavone 3&apos;-O-methyltransferase 1 OS=Arabidopsis thaliana OX=3702 GN=OMT1 PE=1 SV=1	PREDICTED: caffeic acid 3-O-methyltransferase [Vitis vinifera] CAN75449.1 hypothetical protein VITISV_028011 [Vitis vinifera] RVW95461.1 Flavone 3&apos;-O-methyltransferase 1 [Vitis vinifera]
mlm	2019Fruit_FruitShapeIndexExternalII	17_159070	15	17322922	15.6381	6.25938	0.14987	G/A,189	G(336,0.889):A(42,0.111)	upstream	VIT_15s0046g00310	dist=438	.	.	--	--	Molecular Function: DNA binding (GO:0003677);; Molecular Function: DNA-binding transcription factor activity (GO:0003700);; Cellular Component: nucleus (GO:0005634);; Biological Process: transcription, DNA-templated (GO:0006351);; Biological Process: ethylene-activated signaling pathway (GO:0009873);;	K09286|1e-159|vvi:100248368|K09286 EREBP; EREBP-like factor	--	--	AP2 domain	Ethylene-responsive transcription factor ERF023 OS=Arabidopsis thaliana OX=3702 GN=ERF023 PE=2 SV=1	PREDICTED: ethylene-responsive transcription factor ERF023 [Vitis vinifera] RVW95466.1 Ethylene-responsive transcription factor ERF023 [Vitis vinifera]
mlm	2019Fruit_FruitShapeIndexExternalII	17_159071	15	17322956	15.461	6.19645	0.14815	A/T,190	A(337,0.887):T(43,0.113)	upstream	VIT_15s0046g00310	dist=472	.	.	--	--	Molecular Function: DNA binding (GO:0003677);; Molecular Function: DNA-binding transcription factor activity (GO:0003700);; Cellular Component: nucleus (GO:0005634);; Biological Process: transcription, DNA-templated (GO:0006351);; Biological Process: ethylene-activated signaling pathway (GO:0009873);;	K09286|1e-159|vvi:100248368|K09286 EREBP; EREBP-like factor	--	--	AP2 domain	Ethylene-responsive transcription factor ERF023 OS=Arabidopsis thaliana OX=3702 GN=ERF023 PE=2 SV=1	PREDICTED: ethylene-responsive transcription factor ERF023 [Vitis vinifera] RVW95466.1 Ethylene-responsive transcription factor ERF023 [Vitis vinifera]
mlm	2019Fruit_FruitShapeIndexExternalII	17_162010	15	19430771	15.5556	6.39892	0.10953	A/G,287	A(542,0.944):G(32,0.056)	intronic	VIT_15s0046g02700	.	.	.	[I]	Lipid transport and metabolism	--	K01068|0.0|vvi:100256759|K01068 ACOT1_2_4; acyl-coenzyme A thioesterase 1/2/4 [EC:3.1.2.2]	[I]	Lipid transport and metabolism	Thioesterase-like superfamily;; Acyl-CoA thioesterase;; Cyclic nucleotide-binding domain	--	PREDICTED: uncharacterized protein LOC100256759 [Vitis vinifera] CBI40361.3 unnamed protein product, partial [Vitis vinifera]
mlm	2019Fruit_FruitShapeIndexExternalII	17_221952	16	181634	17.6319	7.20325	0.12415	G/T,287	G(537,0.936):T(37,0.064)	intronic	VIT_16s0039g00370	.	.	.	--	--	--	K12871|1e-107|vvi:100244142|K12871 CCDC12; coiled-coil domain-containing protein 12	[S]	Function unknown	cwf18 pre-mRNA splicing factor	--	PREDICTED: coiled-coil domain-containing protein 12 [Vitis vinifera] CBI26410.3 unnamed protein product, partial [Vitis vinifera]
mlm	2019Fruit_FruitShapeIndexExternalII	17_230957	16	6407092	19.4758	7.90854	0.13713	G/A,287	G(534,0.930):A(40,0.070)	intronic	VIT_16s0013g00860	.	.	.	--	--	Molecular Function: DNA binding (GO:0003677);; Molecular Function: DNA-binding transcription factor activity (GO:0003700);; Cellular Component: nucleus (GO:0005634);; Biological Process: regulation of gene expression by genetic imprinting (GO:0006349);; Biological Process: transcription, DNA-templated (GO:0006351);; Biological Process: regulation of transcription, DNA-templated (GO:0006355);; Bio…	--|0.0|vvi:100252876|hypothetical protein	--	--	VEFS-Box of polycomb protein	Polycomb group protein EMBRYONIC FLOWER 2 OS=Arabidopsis thaliana OX=3702 GN=EMF2 PE=1 SV=2	PREDICTED: polycomb group protein EMBRYONIC FLOWER 2 isoform X1 [Vitis vinifera]
mlm	2019Fruit_FruitShapeIndexExternalII	17_236045	16	10100891	14.139	5.84079	0.10015	G/A,284	G(538,0.947):A(30,0.053)	intergenic	VIT_16s0013g02130;VIT_16s0013g02140	dist=10576;dist=5699	.	.	[RTKL]	--	Molecular Function: protein serine/threonine kinase activity (GO:0004674);; Molecular Function: transmembrane receptor protein tyrosine kinase activity (GO:0004714);; Molecular Function: ATP binding (GO:0005524);; Cellular Component: plasma membrane (GO:0005886);; Cellular Component: integral component of membrane (GO:0016021);; Molecular Function: carbohydrate binding (GO:0030246);;	--|0.0|vvi:100245331|hypothetical protein	[T]	Signal transduction mechanisms	Protein tyrosine and serine/threonine kinase;; Protein kinase domain;; Lectin C-type domain	C-type lectin receptor-like tyrosine-protein kinase At1g52310 OS=Arabidopsis thaliana OX=3702 GN=At1g52310 PE=2 SV=1	PREDICTED: C-type lectin receptor-like tyrosine-protein kinase At1g52310 [Vitis vinifera]	--	--	--	K03026|0.0|vvi:100260717|K03026 RPC4; DNA-directed RNA polymerase III subunit RPC4	[K]	Transcription	RNA polymerase III RPC4	--	PREDICTED: uncharacterized protein LOC100260717 [Vitis vinifera] CBI38675.3 unnamed protein product, partial [Vitis vinifera]
mlm	2019Fruit_FruitShapeIndexExternalII	17_241778	16	13057201	17.6002	7.18953	0.12398	A/G,286	A(540,0.944):G(32,0.056)	intergenic	VIT_16s0022g01190;VIT_16s0022g01210	dist=9905;dist=50098	.	.	--	--	Biological Process: flavonoid biosynthetic process (GO:0009813);; Molecular Function: naringenin-chalcone synthase activity (GO:0016210);;	K00660|0.0|vvi:100261156|K00660 CHS; chalcone synthase [EC:2.3.1.74]	--	--	Chalcone and stilbene synthases, N-terminal domain;; Chalcone and stilbene synthases, C-terminal domain;; 3-Oxoacyl-[acyl-carrier-protein (ACP)] synthase III	Chalcone synthase OS=Vitis vinifera OX=29760 GN=CHS PE=2 SV=1	PREDICTED: chalcone synthase [Vitis vinifera]	[KAD]	--	Molecular Function: DNA binding (GO:0003677);; Cellular Component: nucleus (GO:0005634);; Biological Process: transcription, DNA-templated (GO:0006351);; Biological Process: regulation of transcription, DNA-templated (GO:0006355);;	K09422|0.0|vvi:100244033|K09422 MYBP; transcription factor MYB, plant	[K]	Transcription	Myb-like DNA-binding domain;; Myb-like DNA-binding domain	Protein ODORANT1 OS=Petunia hybrida OX=4102 GN=ODO1 PE=2 SV=1	PREDICTED: protein ODORANT1 [Vitis vinifera]
mlm	2019Fruit_FruitShapeIndexExternalII	17_244898	16	14906116	17.6466	7.19953	0.12581	C/A,281	C(532,0.947):A(30,0.053)	intergenic	VIT_16s0022g02320;VIT_16s0022g02330	dist=9625;dist=34074	.	.	[G]	Carbohydrate transport and metabolism	Molecular Function: magnesium ion binding (GO:0000287);; Molecular Function: phosphoglucomutase activity (GO:0004614);; Biological Process: glucose metabolic process (GO:0006006);; Cellular Component: chloroplast (GO:0009507);;	K01835|0.0|vvi:100247590|K01835 pgm; phosphoglucomutase [EC:5.4.2.2]	[G]	Carbohydrate transport and metabolism	Phosphoglucomutase/phosphomannomutase, alpha/beta/alpha domain I;; Phosphoglucomutase/phosphomannomutase, alpha/beta/alpha domain III;; Phosphoglucomutase/phosphomannomutase, alpha/beta/alpha domain II;; Phosphoglucomutase/phosphomannomutase, C-terminal domain	Phosphoglucomutase, chloroplastic OS=Solanum tuberosum OX=4113 GN=PGMP PE=2 SV=1	PREDICTED: phosphoglucomutase, chloroplastic isoform X2 [Vitis vinifera] CBI24469.3 unnamed protein product, partial [Vitis vinifera]	--	--	Biological Process: MAPK cascade (GO:0000165);; Molecular Function: RNA polymerase II regulatory region sequence-specific DNA binding (GO:0000977);; Molecular Function: DNA binding (GO:0003677);; Molecular Function: DNA-binding transcription factor activity (GO:0003700);; Cellular Component: nucleus (GO:0005634);; Biological Process: transcription, DNA-templated (GO:0006351);; Biological Process:…	K09264|0.0|vvi:100256085|K09264 K09264; MADS-box transcription factor, plant	[K]	Transcription	SRF-type transcription factor (DNA-binding and dimerisation domain);; K-box region	MADS-box transcription factor 6 OS=Oryza sativa subsp. japonica OX=39947 GN=MADS6 PE=1 SV=1	PREDICTED: MADS-box transcription factor 6 isoform X1 [Vitis vinifera] CBI24468.3 unnamed protein product, partial [Vitis vinifera]
mlm	2019Fruit_FruitShapeIndexExternalII	17_245162	16	15046288	15.174	6.23917	0.10834	C/A,278	C(527,0.948):A(29,0.052)	upstream	VIT_16s0022g02410	dist=836	.	.	--	--	--	--|1e-177|vvi:100262964|hypothetical protein	--	--	2OG-Fe(II) oxygenase superfamily	--	PREDICTED: uncharacterized protein LOC100262964 [Vitis vinifera] XP_010662336.1 PREDICTED: uncharacterized protein LOC100262964 [Vitis vinifera] CBI24463.3 unnamed protein product, partial [Vitis vinifera]
mlm	2019Fruit_FruitShapeIndexExternalII	17_245164	16	15046478	15.173	6.23633	0.10839	A/G,276	A(523,0.947):G(29,0.053)	upstream	VIT_16s0022g02410	dist=646	.	.	--	--	--	--|1e-177|vvi:100262964|hypothetical protein	--	--	2OG-Fe(II) oxygenase superfamily	--	PREDICTED: uncharacterized protein LOC100262964 [Vitis vinifera] XP_010662336.1 PREDICTED: uncharacterized protein LOC100262964 [Vitis vinifera] CBI24463.3 unnamed protein product, partial [Vitis vinifera]
mlm	2019Fruit_FruitShapeIndexExternalII	17_245821	16	15821937	15.811	6.49466	0.11212	A/T,284	A(527,0.928):T(41,0.072)	intergenic	VIT_16s0100g00380;VIT_16s0100g00390	dist=7020;dist=10537	.	.	--	--	Molecular Function: DNA-binding transcription factor activity (GO:0003700);; Cellular Component: nucleus (GO:0005634);; Biological Process: transcription, DNA-templated (GO:0006351);; Biological Process: abscisic acid-activated signaling pathway (GO:0009738);; Biological Process: glucosinolate metabolic process (GO:0019760);; Molecular Function: sequence-specific DNA binding (GO:0043565);;	--|1e-165|vvi:100245286|hypothetical protein	--	--	AP2 domain	Dehydration-responsive element-binding protein 1D OS=Arabidopsis thaliana OX=3702 GN=DREB1D PE=2 SV=1	PREDICTED: dehydration-responsive element-binding protein 1B isoform X1 [Vitis vinifera] ABE96792.1 CBF4 transcription factor [Vitis vinifera] BAF95879.1 CBF4 transcription factor [Vitis hybrid cultivar] AIL00759.1 C-repeat binding factor 4 [Vitis labrusca] AIL00760.1 C-repeat binding factor 4 [Vitis labrusca] AIL00761.1 C-repeat binding factor 4 [Vitis labrusca] AIL00762.1 C-repeat binding facto…	--	--	Molecular Function: DNA-binding transcription factor activity (GO:0003700);; Cellular Component: nucleus (GO:0005634);; Biological Process: transcription, DNA-templated (GO:0006351);; Biological Process: ethylene-activated signaling pathway (GO:0009873);; Biological Process: glucosinolate metabolic process (GO:0019760);; Molecular Function: sequence-specific DNA binding (GO:0043565);; Molecular F…	--|2e-49|vvi:100250412|hypothetical protein	--	--	--	Ethylene-responsive transcription factor ERF025 OS=Arabidopsis thaliana OX=3702 GN=ERF025 PE=2 SV=1	unnamed protein product, partial [Vitis vinifera]
mlm	2019Fruit_FruitShapeIndexExternalII	17_3269	17	3234391	16.981	6.7496	0.1589	C/T,187	C(339,0.906):T(35,0.094)	intergenic	VIT_17s0000g03350;VIT_17s0000g03360	dist=1833;dist=1307	.	.	--	--	Molecular Function: protein serine/threonine kinase activity (GO:0004674);; Molecular Function: ATP binding (GO:0005524);; Cellular Component: integral component of membrane (GO:0016021);;	--|0.0|vvi:104882349|hypothetical protein	[T]	Signal transduction mechanisms	Wall-associated receptor kinase C-terminal;; Wall-associated receptor kinase galacturonan-binding	LEAF RUST 10 DISEASE-RESISTANCE LOCUS RECEPTOR-LIKE PROTEIN KINASE-like 2.7 OS=Arabidopsis thaliana OX=3702 GN=LRK10L-2.7 PE=3 SV=3	PREDICTED: LEAF RUST 10 DISEASE-RESISTANCE LOCUS RECEPTOR-LIKE PROTEIN KINASE-like 2.7 [Vitis vinifera] CBI15486.3 unnamed protein product, partial [Vitis vinifera]	--	--	Molecular Function: protein serine/threonine kinase activity (GO:0004674);; Molecular Function: ATP binding (GO:0005524);; Cellular Component: integral component of membrane (GO:0016021);;	--|1e-174|vvi:109124348|hypothetical protein	[T]	Signal transduction mechanisms	Wall-associated receptor kinase C-terminal	LEAF RUST 10 DISEASE-RESISTANCE LOCUS RECEPTOR-LIKE PROTEIN KINASE-like 2.1 OS=Arabidopsis thaliana OX=3702 GN=LRK10L-2.1 PE=3 SV=1	PREDICTED: uncharacterized protein LOC109124348 [Vitis vinifera] CBI15485.3 unnamed protein product, partial [Vitis vinifera]
mlm	2019Fruit_FruitShapeIndexExternalII	17_6292	17	6610856	15.7802	6.37001	0.13063	C/T,213	C(394,0.925):T(32,0.075)	intergenic	VIT_17s0000g06030;VIT_17s0000g06040	dist=3477;dist=2464	.	.	--	--	Biological Process: double-strand break repair via homologous recombination (GO:0000724);; Cellular Component: nucleus (GO:0005634);; Cellular Component: cytoplasm (GO:0005737);; Biological Process: nucleosome assembly (GO:0006334);; Biological Process: somatic cell DNA recombination (GO:0016444);;	K11290|0.0|vvi:100244926|K11290 SET; template-activating factor I	[L]	Replication, recombination and repair	Nucleosome assembly protein (NAP)	NAP1-related protein 2 OS=Arabidopsis thaliana OX=3702 GN=NRP2 PE=1 SV=2	PREDICTED: NAP1-related protein 2 [Vitis vinifera] CBI15238.3 unnamed protein product, partial [Vitis vinifera]	--	--	Cellular Component: cytoplasm (GO:0005737);; Cellular Component: plasma membrane (GO:0005886);; Biological Process: red, far-red light phototransduction (GO:0009585);; Biological Process: phototropism (GO:0009638);; Biological Process: positive gravitropism (GO:0009958);; Biological Process: red or far-red light signaling pathway (GO:0010017);; Biological Process: response to red light (GO:001011…	--|0.0|vvi:104882316|hypothetical protein	--	--	--	Protein PHYTOCHROME KINASE SUBSTRATE 1 OS=Arabidopsis thaliana OX=3702 GN=PKS1 PE=1 SV=2	unnamed protein product, partial [Vitis vinifera]
mlm	2019Fruit_FruitShapeIndexExternalII	17_6978	17	7423641	15.1613	6.017	0.14287	T/C,168	T(310,0.923):C(26,0.077)	upstream	VIT_17s0000g06800	dist=905	.	.	--	--	--	--|0.0|vvi:100241642|hypothetical protein	--	--	RING-type zinc-finger;; zinc-RING finger domain	--	PREDICTED: uncharacterized protein LOC100241642 [Vitis vinifera] XP_010663322.1 PREDICTED: uncharacterized protein LOC100241642 [Vitis vinifera] RVW31669.1 hypothetical protein CK203_103251 [Vitis vinifera] RVW83408.1 hypothetical protein CK203_038928 [Vitis vinifera]
mlm	2019Fruit_FruitShapeIndexExternalII	17_10781	17	10245763	30.413	6.87471	0.15919	A/G,175	A(332,0.949):G(18,0.051)	intronic	VIT_17s0000g08830	.	.	.	--	--	--	--|1e-151|vvi:100248414|hypothetical protein	--	--	SOUL heme-binding protein	--	unnamed protein product, partial [Vitis vinifera]
mlm	2019Fruit_FruitShapeIndexExternalII	17_11748	17	10974414	15.0171	6.06158	0.13171	C/T,202	C(383,0.948):T(21,0.052)	intronic	VIT_17s0000g09380	.	.	.	[RTKL]	--	Molecular Function: protein kinase activity (GO:0004672);; Molecular Function: protein serine/threonine kinase activity (GO:0004674);; Molecular Function: ATP binding (GO:0005524);; Cellular Component: cytosol (GO:0005829);; Biological Process: protein phosphorylation (GO:0006468);; Biological Process: intracellular signal transduction (GO:0035556);;	K08867|0.0|vvi:100250110|K08867 WNK; WNK lysine deficient protein kinase [EC:2.7.11.1]	[R]	General function prediction only	Protein kinase domain;; Protein tyrosine and serine/threonine kinase;; Oxidative-stress-responsive kinase 1 C-terminal domain	Probable serine/threonine-protein kinase WNK3 OS=Arabidopsis thaliana OX=3702 GN=WNK3 PE=2 SV=1	PREDICTED: probable serine/threonine-protein kinase WNK3 [Vitis vinifera] XP_010663089.1 PREDICTED: probable serine/threonine-protein kinase WNK3 [Vitis vinifera]
mlm	2019Fruit_FruitShapeIndexExternalII	17_13125	17	11889488	21.6752	8.3526	0.20855	G/A,174	G(330,0.948):A(18,0.052)	intergenic	VIT_17s0000g09920;VIT_17s0000g09930	dist=13342;dist=22751	.	.	[R]	General function prediction only	Molecular Function: aminopeptidase activity (GO:0004177);; Cellular Component: endoplasmic reticulum (GO:0005783);; Cellular Component: cytosol (GO:0005829);; Cellular Component: plasma membrane (GO:0005886);; Molecular Function: zinc ion binding (GO:0008270);; Biological Process: auxin polar transport (GO:0009926);; Molecular Function: N-1-naphthylphthalamic acid binding (GO:0010013);; Cellular …	K08776|1e-67|vvi:100264544|K08776 NPEPPS; puromycin-sensitive aminopeptidase [EC:3.4.11.-]	[EO]	--	Peptidase M1 N-terminal domain;; RNA recognition motif. (a.k.a. RRM, RBD, or RNP domain)	Aminopeptidase M1 OS=Arabidopsis thaliana OX=3702 GN=APM1 PE=1 SV=1	unnamed protein product, partial [Vitis vinifera]	--	--	--	--|1e-100|vvi:109122747|hypothetical protein	[S]	Function unknown	--	--	hypothetical protein VITISV_005039 [Vitis vinifera] CBI14889.3 unnamed protein product, partial [Vitis vinifera]
mlm	2019Fruit_FruitShapeIndexExternalII	17_13126	17	11889489	15.2487	6.11257	0.15306	T/C,189	T(353,0.934):C(25,0.066)	intergenic	VIT_17s0000g09920;VIT_17s0000g09930	dist=13343;dist=22750	.	.	[R]	General function prediction only	Molecular Function: aminopeptidase activity (GO:0004177);; Cellular Component: endoplasmic reticulum (GO:0005783);; Cellular Component: cytosol (GO:0005829);; Cellular Component: plasma membrane (GO:0005886);; Molecular Function: zinc ion binding (GO:0008270);; Biological Process: auxin polar transport (GO:0009926);; Molecular Function: N-1-naphthylphthalamic acid binding (GO:0010013);; Cellular …	K08776|1e-67|vvi:100264544|K08776 NPEPPS; puromycin-sensitive aminopeptidase [EC:3.4.11.-]	[EO]	--	Peptidase M1 N-terminal domain;; RNA recognition motif. (a.k.a. RRM, RBD, or RNP domain)	Aminopeptidase M1 OS=Arabidopsis thaliana OX=3702 GN=APM1 PE=1 SV=1	unnamed protein product, partial [Vitis vinifera]	--	--	--	--|1e-100|vvi:109122747|hypothetical protein	[S]	Function unknown	--	--	hypothetical protein VITISV_005039 [Vitis vinifera] CBI14889.3 unnamed protein product, partial [Vitis vinifera]
mlm	2019Fruit_FruitShapeIndexExternalII	17_17196	17	14466665	15.7669	6.18785	0.1567	A/T,155	A(272,0.877):T(38,0.123)	upstream	VIT_17s0053g00060	dist=749	.	.	--	--	Biological Process: lipid metabolic process (GO:0006629);; Biological Process: pollen exine formation (GO:0010584);; Molecular Function: oxidoreductase activity, acting on the CH-CH group of donors, NAD or NADP as acceptor (GO:0016628);; Molecular Function: fatty-acyl-CoA reductase (alcohol-forming) activity (GO:0080019);;	K13356|2e-10|vvi:100245182|K13356 FAR; alcohol-forming fatty acyl-CoA reductase [EC:1.2.1.84]	[I]	Lipid transport and metabolism	--	Fatty acyl-CoA reductase 2 OS=Arabidopsis thaliana OX=3702 GN=FAR2 PE=1 SV=2	unnamed protein product, partial [Vitis vinifera]
mlm	2019Fruit_FruitShapeIndexExternalII	17_541196	18	3943598	14.91	5.96883	0.13568	A/G,182	A(342,0.940):G(22,0.060)	intronic	VIT_18s0001g04680	.	.	.	--	--	--	--|0.0|vvi:100255792|hypothetical protein	--	--	N-terminal C2 in EEIG1 and EHBP1 proteins	COP1-interactive protein 1 OS=Arabidopsis thaliana OX=3702 GN=CIP1 PE=1 SV=1	PREDICTED: centromere-associated protein E [Vitis vinifera]
mlm	2019Fruit_FruitShapeIndexExternalII	17_541550	18	4210908	21.6344	8.72372	0.15233	C/A,287	C(536,0.934):A(38,0.066)	intronic	VIT_18s0001g05220	.	.	.	[R]	General function prediction only	Cellular Component: nucleus (GO:0005634);;	--|0.0|vvi:100267825|hypothetical protein	--	--	Anaphase-promoting complex subunit 4 WD40 domain;; WD domain, G-beta repeat;; WD40-like Beta Propeller Repeat	Protein Mut11 OS=Chlamydomonas reinhardtii OX=3055 GN=Mut11 PE=2 SV=1	PREDICTED: uncharacterized WD repeat-containing protein C2A9.03 isoform X1 [Vitis vinifera]
mlm	2019Fruit_FruitShapeIndexExternalII	17_541946	18	4411269	15.2291	6.1583	0.12788	C/T,213	C(404,0.948):T(22,0.052)	intronic	VIT_18s0001g05640	.	.	.	--	--	--	--|0.0|vvi:100260863|hypothetical protein	[S]	Function unknown	N-terminal cysteine-rich region of Transmembrane protein 135	--	unnamed protein product, partial [Vitis vinifera]
mlm	2019Fruit_FruitShapeIndexExternalII	17_552368	18	11045794	16.3121	6.69327	0.11486	C/T,287	C(537,0.936):T(37,0.064)	exonic	VIT_18s0001g12960	.	synonymous SNV	VIT_18s0001g12960:transcript:VIT_18s0001g12960.t01:exon9:c.G894A:p.S298S	[S]	Function unknown	Molecular Function: nuclease activity (GO:0004518);; Cellular Component: nucleus (GO:0005634);;	--|0.0|vvi:100855103|hypothetical protein	--	--	Domain of unknown function (DUF151)	Bifunctional nuclease 2 OS=Arabidopsis thaliana OX=3702 GN=BBD2 PE=2 SV=1	unnamed protein product, partial [Vitis vinifera]
mlm	2019Fruit_FruitShapeIndexExternalII	17_552501	18	11119240	16.2796	6.56409	0.13709	T/G,218	T(35,0.080):G(401,0.920)	intergenic	VIT_18s0001g13000;VIT_18s0001g13010	dist=2260;dist=6783	.	.	--	--	Cellular Component: trans-Golgi network (GO:0005802);; Cellular Component: cytosol (GO:0005829);; Cellular Component: clathrin-coated pit (GO:0005905);; Biological Process: intracellular protein transport (GO:0006886);; Biological Process: vesicle-mediated transport (GO:0016192);; Cellular Component: AP-4 adaptor complex (GO:0030124);; Cellular Component: clathrin adaptor complex (GO:0030131);;	K12402|0.0|vvi:100254067|K12402 AP4M1; AP-4 complex subunit mu-1	[U]	Intracellular trafficking, secretion, and vesicular transport	Adaptor complexes medium subunit family;; Clathrin adaptor complex small chain	AP-4 complex subunit mu OS=Arabidopsis thaliana OX=3702 GN=AP4M PE=2 SV=1	PREDICTED: AP-4 complex subunit mu isoform X2 [Vitis vinifera]	[RTKL]	--	Molecular Function: MAP kinase activity (GO:0004707);; Molecular Function: ATP binding (GO:0005524);; Cellular Component: intracellular (GO:0005622);;	K20535|0.0|vvi:100254083|K20535 MPK1_2; mitogen-activated protein kinase 1/2 [EC:2.7.11.24]	[T]	Signal transduction mechanisms	Protein kinase domain;; Protein tyrosine and serine/threonine kinase;; Lipopolysaccharide kinase (Kdo/WaaP) family	Mitogen-activated protein kinase homolog NTF3 OS=Nicotiana tabacum OX=4097 GN=NTF3 PE=1 SV=1	Mitogen-activated protein kinase-like NTF3 [Vitis vinifera]
mlm	2019Fruit_FruitShapeIndexExternalII	17_552659	18	11211922	23.4005	9.29079	0.18509	C/T,254	C(27,0.053):T(481,0.947)	intronic	VIT_18s0001g13160	.	.	.	[R]	General function prediction only	--	K07056|0.0|vvi:100262613|K07056 rsmI; 16S rRNA (cytidine1402-2'-O)-methyltransferase [EC:2.1.1.198]	--	--	Tetrapyrrole (Corrin/Porphyrin) Methylases	--	PREDICTED: uncharacterized protein LOC100262613 [Vitis vinifera] XP_010664734.1 PREDICTED: uncharacterized protein LOC100262613 [Vitis vinifera] XP_010664735.1 PREDICTED: uncharacterized protein LOC100262613 [Vitis vinifera]
mlm	2019Fruit_FruitShapeIndexExternalII	17_556669	18	14056897	16.7623	6.86771	0.11803	C/G,287	C(482,0.840):G(92,0.160)	intergenic	VIT_18s0166g00110;VIT_18s0166g00120	dist=14607;dist=14723	.	.	--	--	--	--|1e-106|vvi:104882625|hypothetical protein	--	--	--	--	PREDICTED: uncharacterized protein LOC104882625 isoform X5 [Vitis vinifera] XP_019072343.1 PREDICTED: uncharacterized protein LOC104882625 isoform X5 [Vitis vinifera]	[RTKL]	--	Biological Process: defense response to oomycetes (GO:0002229);; Molecular Function: protein serine/threonine kinase activity (GO:0004674);; Molecular Function: ATP binding (GO:0005524);; Cellular Component: plasma membrane (GO:0005886);; Cellular Component: integral component of membrane (GO:0016021);; Molecular Function: carbohydrate binding (GO:0030246);; Biological Process: defense response t…	--|0.0|vvi:100242826|hypothetical protein	[T]	Signal transduction mechanisms	Protein kinase domain;; Protein tyrosine and serine/threonine kinase	L-type lectin-domain containing receptor kinase S.6 OS=Arabidopsis thaliana OX=3702 GN=LECRKS6 PE=2 SV=1	PREDICTED: L-type lectin-domain containing receptor kinase S.6 [Vitis vinifera] RVW24440.1 L-type lectin-domain containing receptor kinase S.6 [Vitis vinifera]
mlm	2019Fruit_FruitShapeIndexExternalII	17_556821	18	14179453	16.4266	6.73767	0.11566	G/A,287	G(66,0.115):A(508,0.885)	intergenic	VIT_18s0166g00210;VIT_18s0166g00220	dist=7566;dist=25298	.	.	[DZ]	--	--	--|0.0|vvi:100246114|hypothetical protein	--	--	Regulator of chromosome condensation (RCC1) repeat;; Transcription factor regulating root and shoot growth via Pin3;; Regulator of chromosome condensation (RCC1) repeat;; Transcription factor BRX N-terminal domain;; FYVE zinc finger;; Pleckstrin homology domain	PH, RCC1 and FYVE domains-containing protein 1 OS=Arabidopsis thaliana OX=3702 GN=PRAF1 PE=1 SV=1	PREDICTED: uncharacterized protein LOC100246114 [Vitis vinifera]	--	--	--	--|8e-22|vvi:100264217|hypothetical protein	--	--	--	--	unnamed protein product, partial [Vitis vinifera]
mlm	2019Fruit_FruitShapeIndexExternalII	17_559777	18	16210624	17.2737	7.06527	0.12163	C/G,287	C(512,0.892):G(62,0.108)	intronic	VIT_18s0076g00330	.	.	.	--	--	Molecular Function: nucleic acid binding (GO:0003676);; Molecular Function: chromatin binding (GO:0003682);; Molecular Function: DNA-binding transcription factor activity (GO:0003700);; Cellular Component: nucleus (GO:0005634);; Cellular Component: cytosol (GO:0005829);; Biological Process: transcription, DNA-templated (GO:0006351);; Biological Process: defense response (GO:0006952);; Biological …	K20557|0.0|vvi:100241011|K20557 VIP1; transcription factor VIP1	--	--	Basic region leucine zipper;; bZIP transcription factor	Transcription factor VIP1 OS=Arabidopsis thaliana OX=3702 GN=VIP1 PE=1 SV=1	PREDICTED: transcription factor VIP1 [Vitis vinifera]
mlm	2019Fruit_FruitShapeIndexExternalII	17_572735	18	26096613	18.7006	7.60787	0.13308	C/T,284	C(478,0.842):T(90,0.158)	intergenic	VIT_18s0041g01360;VIT_18s0041g01370	dist=19622;dist=16356	.	.	--	--	Cellular Component: chloroplast inner membrane (GO:0009706);; Biological Process: protein transport (GO:0015031);; Cellular Component: integral component of membrane (GO:0016021);;	--|0.0|vvi:100265473|hypothetical protein	[OT]	--	STI1 domain	Protein TIC 40, chloroplastic OS=Pisum sativum OX=3888 GN=TIC40 PE=1 SV=1	PREDICTED: protein TIC 40, chloroplastic isoform X1 [Vitis vinifera] CBI39284.3 unnamed protein product, partial [Vitis vinifera]	[S]	Function unknown	--	--|0.0|vvi:100256743|hypothetical protein	--	--	Leucine rich repeat;; Leucine Rich repeats (2 copies)	Disease resistance-like protein DSC1 OS=Arabidopsis thaliana OX=3702 GN=DSC1 PE=1 SV=1	unnamed protein product, partial [Vitis vinifera]
mlm	2019Fruit_FruitShapeIndexExternalII	17_574526	18	27446198	19.3749	7.83327	0.14047	G/A,267	G(502,0.940):A(32,0.060)	upstream	VIT_18s0041g02350	dist=433	.	.	[S]	Function unknown	Molecular Function: ATP binding (GO:0005524);; Biological Process: signal transduction (GO:0007165);; Biological Process: multicellular organism development (GO:0007275);; Biological Process: response to light stimulus (GO:0009416);; Biological Process: response to red light (GO:0010114);; Biological Process: defense response to bacterium (GO:0042742);; Molecular Function: ADP binding (GO:0043531…	--|1e-177|vvi:100256757|hypothetical protein	--	--	Leucine Rich repeats (2 copies);; Leucine Rich Repeat	Disease resistance-like protein CSA1 OS=Arabidopsis thaliana OX=3702 GN=CSA1 PE=4 SV=1	unnamed protein product, partial [Vitis vinifera]
mlm	2019Fruit_FruitShapeIndexExternalII	17_574527	18	27446217	18.9751	7.68233	0.13757	C/A,267	C(500,0.936):A(34,0.064)	upstream	VIT_18s0041g02350	dist=452	.	.	[S]	Function unknown	Molecular Function: ATP binding (GO:0005524);; Biological Process: signal transduction (GO:0007165);; Biological Process: multicellular organism development (GO:0007275);; Biological Process: response to light stimulus (GO:0009416);; Biological Process: response to red light (GO:0010114);; Biological Process: defense response to bacterium (GO:0042742);; Molecular Function: ADP binding (GO:0043531…	--|1e-177|vvi:100256757|hypothetical protein	--	--	Leucine Rich repeats (2 copies);; Leucine Rich Repeat	Disease resistance-like protein CSA1 OS=Arabidopsis thaliana OX=3702 GN=CSA1 PE=4 SV=1	unnamed protein product, partial [Vitis vinifera]
mlm	2019Fruit_FruitShapeIndexExternalII	17_423120	19	568811	18.775	7.64148	0.1322	T/C,287	T(449,0.782):C(125,0.218)	intergenic	VIT_19s0014g00550;VIT_19s0014g00560	dist=4768;dist=3906	.	.	--	--	--	--|0.0|vvi:100264036|hypothetical protein	[U]	Intracellular trafficking, secretion, and vesicular transport	VHS domain;; GAT domain	TOM1-like protein 1 OS=Arabidopsis thaliana OX=3702 GN=TOL1 PE=1 SV=1	PREDICTED: TOM1-like protein 2 [Vitis vinifera] XP_010644085.1 PREDICTED: TOM1-like protein 2 [Vitis vinifera]	--	--	Cellular Component: Golgi membrane (GO:0000139);; Cellular Component: endosome (GO:0005768);; Cellular Component: Golgi apparatus (GO:0005794);; Cellular Component: trans-Golgi network (GO:0005802);; Cellular Component: integral component of membrane (GO:0016021);; Molecular Function: transferase activity, transferring glycosyl groups (GO:0016757);; Biological Process: pectin biosynthetic process…	--|0.0|vvi:100241759|hypothetical protein	[GMW]	--	Exostosin family	Probable arabinosyltransferase ARAD1 OS=Arabidopsis thaliana OX=3702 GN=ARAD1 PE=1 SV=1	PREDICTED: probable arabinosyltransferase ARAD1 isoform X2 [Vitis vinifera]
mlm	2019Fruit_FruitShapeIndexExternalII	17_423121	19	568813	17.6343	7.20418	0.12417	G/A,287	G(539,0.939):A(35,0.061)	intergenic	VIT_19s0014g00550;VIT_19s0014g00560	dist=4770;dist=3904	.	.	--	--	--	--|0.0|vvi:100264036|hypothetical protein	[U]	Intracellular trafficking, secretion, and vesicular transport	VHS domain;; GAT domain	TOM1-like protein 1 OS=Arabidopsis thaliana OX=3702 GN=TOL1 PE=1 SV=1	PREDICTED: TOM1-like protein 2 [Vitis vinifera] XP_010644085.1 PREDICTED: TOM1-like protein 2 [Vitis vinifera]	--	--	Cellular Component: Golgi membrane (GO:0000139);; Cellular Component: endosome (GO:0005768);; Cellular Component: Golgi apparatus (GO:0005794);; Cellular Component: trans-Golgi network (GO:0005802);; Cellular Component: integral component of membrane (GO:0016021);; Molecular Function: transferase activity, transferring glycosyl groups (GO:0016757);; Biological Process: pectin biosynthetic process…	--|0.0|vvi:100241759|hypothetical protein	[GMW]	--	Exostosin family	Probable arabinosyltransferase ARAD1 OS=Arabidopsis thaliana OX=3702 GN=ARAD1 PE=1 SV=1	PREDICTED: probable arabinosyltransferase ARAD1 isoform X2 [Vitis vinifera]
mlm	2019Fruit_FruitShapeIndexExternalII	17_433318	19	7085513	16.5203	6.63283	0.13475	T/C,208	T(29,0.070):C(387,0.930)	intergenic	VIT_19s0090g00970;VIT_19s0090g00990	dist=2670;dist=2651	.	.	--	--	Cellular Component: condensed chromosome (GO:0000793);; Cellular Component: nuclear condensin complex (GO:0000799);; Molecular Function: chromatin binding (GO:0003682);; Cellular Component: cytoplasm (GO:0005737);; Biological Process: mitotic chromosome condensation (GO:0007076);; Molecular Function: DNA topoisomerase binding (GO:0044547);; Biological Process: cell division (GO:0051301);; Molecul…	K06676|1e-170|vvi:100251638|K06676 BRRN1; condensin complex subunit 2	[BD]	--	Condensin complex subunit 2	Condensin complex subunit 2 OS=Arabidopsis thaliana OX=3702 GN=CAPH PE=1 SV=1	unnamed protein product, partial [Vitis vinifera]	[S]	Function unknown	--	K09775|1e-116|vvi:100243628|K09775 K09775; uncharacterized protein	--	--	Divergent PAP2 family	--	PREDICTED: uncharacterized protein LOC100243628 isoform X1 [Vitis vinifera] CBI26679.3 unnamed protein product, partial [Vitis vinifera]
mlm	2019Fruit_FruitShapeIndexExternalII	17_435580	19	8503626	16.0054	6.57412	0.1127	G/A,287	G(534,0.930):A(40,0.070)	exonic	VIT_19s0015g00460	.	synonymous SNV	VIT_19s0015g00460:transcript:VIT_19s0015g00460.t01:exon13:c.C1407T:p.T469T	[L]	Replication, recombination and repair	Molecular Function: helicase activity (GO:0004386);; Molecular Function: ATP binding (GO:0005524);; Cellular Component: nucleus (GO:0005634);; Biological Process: embryo sac development (GO:0009553);; Biological Process: pollen-pistil interaction (GO:0009875);; Biological Process: pollen tube guidance (GO:0010183);;	K10706|0.0|vvi:100263445|K10706 SETX; senataxin [EC:3.6.4.-]	[A]	RNA processing and modification	AAA domain;; AAA domain;; AAA domain;; AAA domain;; Viral (Superfamily 1) RNA helicase	Probable helicase MAGATAMA 3 OS=Arabidopsis thaliana OX=3702 GN=MAA3 PE=2 SV=1	PREDICTED: probable helicase MAGATAMA 3 isoform X2 [Vitis vinifera]
mlm	2019Fruit_FruitShapeIndexExternalII	17_440051	19	11178388	14.6085	5.97556	0.1104	C/A,243	C(452,0.930):A(34,0.070)	exonic	VIT_19s0015g02030	.	synonymous SNV	VIT_19s0015g02030:transcript:VIT_19s0015g02030.t01:exon2:c.C75A:p.I25I	--	--	Cellular Component: Golgi membrane (GO:0000139);; Molecular Function: carbohydrate:proton symporter activity (GO:0005351);; Molecular Function: sialic acid transmembrane transporter activity (GO:0015136);; Biological Process: sialic acid transport (GO:0015739);; Cellular Component: integral component of membrane (GO:0016021);;	--|1e-146|vvi:100252157|hypothetical protein	[G]	Carbohydrate transport and metabolism	Nucleotide-sugar transporter	CMP-sialic acid transporter 2 OS=Arabidopsis thaliana OX=3702 GN=At2g43240 PE=2 SV=1	PREDICTED: LOW QUALITY PROTEIN: CMP-sialic acid transporter 2-like [Vitis vinifera]
mlm	2019Fruit_FruitShapeIndexExternalII	17_440052	19	11178424	14.6085	5.97556	0.1104	T/G,243	T(452,0.930):G(34,0.070)	exonic	VIT_19s0015g02030	.	nonsynonymous SNV	VIT_19s0015g02030:transcript:VIT_19s0015g02030.t01:exon2:c.T111G:p.N37K	--	--	Cellular Component: Golgi membrane (GO:0000139);; Molecular Function: carbohydrate:proton symporter activity (GO:0005351);; Molecular Function: sialic acid transmembrane transporter activity (GO:0015136);; Biological Process: sialic acid transport (GO:0015739);; Cellular Component: integral component of membrane (GO:0016021);;	--|1e-146|vvi:100252157|hypothetical protein	[G]	Carbohydrate transport and metabolism	Nucleotide-sugar transporter	CMP-sialic acid transporter 2 OS=Arabidopsis thaliana OX=3702 GN=At2g43240 PE=2 SV=1	PREDICTED: LOW QUALITY PROTEIN: CMP-sialic acid transporter 2-like [Vitis vinifera]
mlm	2019Fruit_FruitShapeIndexExternalII	17_442333	19	12695753	14.9205	6.07481	0.12153	G/A,231	G(408,0.883):A(54,0.117)	intergenic	VIT_19s0015g02560;VIT_19s0015g02580	dist=11160;dist=54852	.	.	[O]	Posttranslational modification, protein turnover, chaperones	Molecular Function: glutathione transferase activity (GO:0004364);;	K00799|2e-75|vvi:100247406|K00799 GST; glutathione S-transferase [EC:2.5.1.18]	[O]	Posttranslational modification, protein turnover, chaperones	Glutathione S-transferase, N-terminal domain;; Glutathione S-transferase, N-terminal domain;; Glutathione S-transferase, N-terminal domain	Glutathione S-transferase 3 OS=Glycine max OX=3847 GN=GST3 PE=1 SV=1	Glutathione S-transferase 3 [Vitis vinifera]	--	--	--	--|3e-08|vvi:100853095|hypothetical protein	--	--	--	--	hypothetical protein CK203_072693 [Vitis vinifera]
mlm	2019Fruit_FruitShapeIndexExternalII	17_442337	19	12696103	14.9566	6.08518	0.12235	G/A,229	G(404,0.882):A(54,0.118)	intergenic	VIT_19s0015g02560;VIT_19s0015g02580	dist=11510;dist=54502	.	.	[O]	Posttranslational modification, protein turnover, chaperones	Molecular Function: glutathione transferase activity (GO:0004364);;	K00799|2e-75|vvi:100247406|K00799 GST; glutathione S-transferase [EC:2.5.1.18]	[O]	Posttranslational modification, protein turnover, chaperones	Glutathione S-transferase, N-terminal domain;; Glutathione S-transferase, N-terminal domain;; Glutathione S-transferase, N-terminal domain	Glutathione S-transferase 3 OS=Glycine max OX=3847 GN=GST3 PE=1 SV=1	Glutathione S-transferase 3 [Vitis vinifera]	--	--	--	--|3e-08|vvi:100853095|hypothetical protein	--	--	--	--	hypothetical protein CK203_072693 [Vitis vinifera]
mlm	2019Fruit_FruitShapeIndexExternalII	17_442341	19	12699610	15.7353	6.33529	0.13475	T/G,205	T(341,0.832):G(69,0.168)	intergenic	VIT_19s0015g02560;VIT_19s0015g02580	dist=15017;dist=50995	.	.	[O]	Posttranslational modification, protein turnover, chaperones	Molecular Function: glutathione transferase activity (GO:0004364);;	K00799|2e-75|vvi:100247406|K00799 GST; glutathione S-transferase [EC:2.5.1.18]	[O]	Posttranslational modification, protein turnover, chaperones	Glutathione S-transferase, N-terminal domain;; Glutathione S-transferase, N-terminal domain;; Glutathione S-transferase, N-terminal domain	Glutathione S-transferase 3 OS=Glycine max OX=3847 GN=GST3 PE=1 SV=1	Glutathione S-transferase 3 [Vitis vinifera]	--	--	--	--|3e-08|vvi:100853095|hypothetical protein	--	--	--	--	hypothetical protein CK203_072693 [Vitis vinifera]
mlm	2019Fruit_FruitShapeIndexExternalII	17_443781	19	14112696	20.9639	8.22285	0.18006	C/T,200	C(378,0.945):T(22,0.055)	intergenic	VIT_19s0138g00140;VIT_19s0135g00010	dist=38635;dist=366067	.	.	[R]	General function prediction only	Cellular Component: vacuole (GO:0005773);; Cellular Component: endoplasmic reticulum (GO:0005783);; Cellular Component: plasma membrane (GO:0005886);; Cellular Component: integral component of membrane (GO:0016021);;	--|0.0|vvi:100257113|hypothetical protein	[R]	General function prediction only	C2 domain	C2 domain-containing protein At1g53590 OS=Arabidopsis thaliana OX=3702 GN=NTMC2T6.1 PE=1 SV=2	PREDICTED: C2 domain-containing protein At1g53590 isoform X1 [Vitis vinifera]	--	--	Molecular Function: allantoin:proton symporter activity (GO:0005274);; Molecular Function: ATP binding (GO:0005524);; Molecular Function: uracil transmembrane transporter activity (GO:0015210);; Cellular Component: integral component of membrane (GO:0016021);; Molecular Function: xanthine transmembrane transporter activity (GO:0042907);;	--|9e-31|vvi:100252466|hypothetical protein	--	--	Ureide permease	Ureide permease 5 OS=Arabidopsis thaliana OX=3702 GN=UPS5 PE=1 SV=1	unnamed protein product, partial [Vitis vinifera]
mlm	2019Fruit_FruitShapeIndexExternalII	17_443865	19	14142704	20.9735	8.19673	0.18574	C/T,194	C(364,0.938):T(24,0.062)	intergenic	VIT_19s0138g00140;VIT_19s0135g00010	dist=68643;dist=336059	.	.	[R]	General function prediction only	Cellular Component: vacuole (GO:0005773);; Cellular Component: endoplasmic reticulum (GO:0005783);; Cellular Component: plasma membrane (GO:0005886);; Cellular Component: integral component of membrane (GO:0016021);;	--|0.0|vvi:100257113|hypothetical protein	[R]	General function prediction only	C2 domain	C2 domain-containing protein At1g53590 OS=Arabidopsis thaliana OX=3702 GN=NTMC2T6.1 PE=1 SV=2	PREDICTED: C2 domain-containing protein At1g53590 isoform X1 [Vitis vinifera]	--	--	Molecular Function: allantoin:proton symporter activity (GO:0005274);; Molecular Function: ATP binding (GO:0005524);; Molecular Function: uracil transmembrane transporter activity (GO:0015210);; Cellular Component: integral component of membrane (GO:0016021);; Molecular Function: xanthine transmembrane transporter activity (GO:0042907);;	--|9e-31|vvi:100252466|hypothetical protein	--	--	Ureide permease	Ureide permease 5 OS=Arabidopsis thaliana OX=3702 GN=UPS5 PE=1 SV=1	unnamed protein product, partial [Vitis vinifera]
mlm	2019Fruit_FruitShapeIndexExternalII	17_444584	19	14640697	15.7046	6.36014	0.13017	T/C,220	T(412,0.936):C(28,0.064)	intergenic	VIT_19s0135g00060;VIT_19s0135g00070	dist=22785;dist=2071	.	.	[R]	General function prediction only	Cellular Component: mitochondrion (GO:0005739);; Biological Process: response to salt stress (GO:0009651);; Biological Process: embryo development ending in seed dormancy (GO:0009793);; Biological Process: endosperm development (GO:0009960);; Molecular Function: hydrolase activity, acting on ester bonds (GO:0016788);; Molecular Function: metal ion binding (GO:0046872);; Biological Process: seed d…	K17725|0.0|vvi:100262655|K17725 ETHE1; sulfur dioxygenase [EC:1.13.11.18]	[R]	General function prediction only	Metallo-beta-lactamase superfamily	Persulfide dioxygenase ETHE1 homolog, mitochondrial OS=Arabidopsis thaliana OX=3702 GN=GLY3 PE=1 SV=3	PREDICTED: persulfide dioxygenase ETHE1 homolog, mitochondrial [Vitis vinifera]	--	--	Molecular Function: structural constituent of ribosome (GO:0003735);; Cellular Component: ribosome (GO:0005840);; Biological Process: translation (GO:0006412);;	--|1e-109|vvi:100260767|hypothetical protein	--	--	--	60S ribosomal protein L18a-like protein OS=Arabidopsis thaliana OX=3702 GN=At1g29970 PE=2 SV=2	PREDICTED: 60S ribosomal protein L18a-like protein [Vitis vinifera] CBI22126.3 unnamed protein product, partial [Vitis vinifera]
mlm	2019Fruit_FruitShapeIndexExternalII	17_444585	19	14640698	15.5137	6.28785	0.12957	C/A,220	C(412,0.936):A(28,0.064)	intergenic	VIT_19s0135g00060;VIT_19s0135g00070	dist=22786;dist=2070	.	.	[R]	General function prediction only	Cellular Component: mitochondrion (GO:0005739);; Biological Process: response to salt stress (GO:0009651);; Biological Process: embryo development ending in seed dormancy (GO:0009793);; Biological Process: endosperm development (GO:0009960);; Molecular Function: hydrolase activity, acting on ester bonds (GO:0016788);; Molecular Function: metal ion binding (GO:0046872);; Biological Process: seed d…	K17725|0.0|vvi:100262655|K17725 ETHE1; sulfur dioxygenase [EC:1.13.11.18]	[R]	General function prediction only	Metallo-beta-lactamase superfamily	Persulfide dioxygenase ETHE1 homolog, mitochondrial OS=Arabidopsis thaliana OX=3702 GN=GLY3 PE=1 SV=3	PREDICTED: persulfide dioxygenase ETHE1 homolog, mitochondrial [Vitis vinifera]	--	--	Molecular Function: structural constituent of ribosome (GO:0003735);; Cellular Component: ribosome (GO:0005840);; Biological Process: translation (GO:0006412);;	--|1e-109|vvi:100260767|hypothetical protein	--	--	--	60S ribosomal protein L18a-like protein OS=Arabidopsis thaliana OX=3702 GN=At1g29970 PE=2 SV=2	PREDICTED: 60S ribosomal protein L18a-like protein [Vitis vinifera] CBI22126.3 unnamed protein product, partial [Vitis vinifera]
mlm	2019Fruit_FruitShapeIndexExternalII	17_444586	19	14640699	15.8298	6.40339	0.1328	A/T,218	A(408,0.936):T(28,0.064)	intergenic	VIT_19s0135g00060;VIT_19s0135g00070	dist=22787;dist=2069	.	.	[R]	General function prediction only	Cellular Component: mitochondrion (GO:0005739);; Biological Process: response to salt stress (GO:0009651);; Biological Process: embryo development ending in seed dormancy (GO:0009793);; Biological Process: endosperm development (GO:0009960);; Molecular Function: hydrolase activity, acting on ester bonds (GO:0016788);; Molecular Function: metal ion binding (GO:0046872);; Biological Process: seed d…	K17725|0.0|vvi:100262655|K17725 ETHE1; sulfur dioxygenase [EC:1.13.11.18]	[R]	General function prediction only	Metallo-beta-lactamase superfamily	Persulfide dioxygenase ETHE1 homolog, mitochondrial OS=Arabidopsis thaliana OX=3702 GN=GLY3 PE=1 SV=3	PREDICTED: persulfide dioxygenase ETHE1 homolog, mitochondrial [Vitis vinifera]	--	--	Molecular Function: structural constituent of ribosome (GO:0003735);; Cellular Component: ribosome (GO:0005840);; Biological Process: translation (GO:0006412);;	--|1e-109|vvi:100260767|hypothetical protein	--	--	--	60S ribosomal protein L18a-like protein OS=Arabidopsis thaliana OX=3702 GN=At1g29970 PE=2 SV=2	PREDICTED: 60S ribosomal protein L18a-like protein [Vitis vinifera] CBI22126.3 unnamed protein product, partial [Vitis vinifera]
mlm	2019Fruit_FruitShapeIndexExternalII	17_444587	19	14640702	15.5257	6.29432	0.12867	C/T,221	C(414,0.937):T(28,0.063)	intergenic	VIT_19s0135g00060;VIT_19s0135g00070	dist=22790;dist=2066	.	.	[R]	General function prediction only	Cellular Component: mitochondrion (GO:0005739);; Biological Process: response to salt stress (GO:0009651);; Biological Process: embryo development ending in seed dormancy (GO:0009793);; Biological Process: endosperm development (GO:0009960);; Molecular Function: hydrolase activity, acting on ester bonds (GO:0016788);; Molecular Function: metal ion binding (GO:0046872);; Biological Process: seed d…	K17725|0.0|vvi:100262655|K17725 ETHE1; sulfur dioxygenase [EC:1.13.11.18]	[R]	General function prediction only	Metallo-beta-lactamase superfamily	Persulfide dioxygenase ETHE1 homolog, mitochondrial OS=Arabidopsis thaliana OX=3702 GN=GLY3 PE=1 SV=3	PREDICTED: persulfide dioxygenase ETHE1 homolog, mitochondrial [Vitis vinifera]	--	--	Molecular Function: structural constituent of ribosome (GO:0003735);; Cellular Component: ribosome (GO:0005840);; Biological Process: translation (GO:0006412);;	--|1e-109|vvi:100260767|hypothetical protein	--	--	--	60S ribosomal protein L18a-like protein OS=Arabidopsis thaliana OX=3702 GN=At1g29970 PE=2 SV=2	PREDICTED: 60S ribosomal protein L18a-like protein [Vitis vinifera] CBI22126.3 unnamed protein product, partial [Vitis vinifera]
mlm	2019Fruit_FruitShapeIndexExternalII	17_447573	19	16518520	17.9339	7.3097	0.12791	G/A,281	G(529,0.941):A(33,0.059)	intergenic	VIT_19s0093g00070;VIT_19s0093g00100	dist=28497;dist=2706	.	.	--	--	--	K01358|2e-21|vvi:100253136|K01358 clpP; ATP-dependent Clp protease, protease subunit [EC:3.4.21.92]	--	--	--	--	hypothetical protein CK203_060130 [Vitis vinifera]	--	--	Molecular Function: serine-type endopeptidase activity (GO:0004252);; Cellular Component: chloroplast (GO:0009507);; Cellular Component: plastid stroma (GO:0009532);; Cellular Component: chloroplast thylakoid (GO:0009534);; Cellular Component: chloroplast stroma (GO:0009570);; Cellular Component: chloroplastic endopeptidase Clp complex (GO:0009840);; Cellular Component: chloroplast envelope (GO:0…	K01358|1e-122|vvi:104877722|K01358 clpP; ATP-dependent Clp protease, protease subunit [EC:3.4.21.92]	[O]	Posttranslational modification, protein turnover, chaperones	--	ATP-dependent Clp protease proteolytic subunit-related protein 1, chloroplastic OS=Arabidopsis thaliana OX=3702 GN=CLPR1 PE=1 SV=1	PREDICTED: ATP-dependent Clp protease proteolytic subunit-related protein 1, chloroplastic-like [Vitis vinifera]
mlm	2019Fruit_FruitShapeIndexExternalII	17_447575	19	16518545	17.9339	7.3097	0.12791	G/A,281	G(529,0.941):A(33,0.059)	intergenic	VIT_19s0093g00070;VIT_19s0093g00100	dist=28522;dist=2681	.	.	--	--	--	K01358|2e-21|vvi:100253136|K01358 clpP; ATP-dependent Clp protease, protease subunit [EC:3.4.21.92]	--	--	--	--	hypothetical protein CK203_060130 [Vitis vinifera]	--	--	Molecular Function: serine-type endopeptidase activity (GO:0004252);; Cellular Component: chloroplast (GO:0009507);; Cellular Component: plastid stroma (GO:0009532);; Cellular Component: chloroplast thylakoid (GO:0009534);; Cellular Component: chloroplast stroma (GO:0009570);; Cellular Component: chloroplastic endopeptidase Clp complex (GO:0009840);; Cellular Component: chloroplast envelope (GO:0…	K01358|1e-122|vvi:104877722|K01358 clpP; ATP-dependent Clp protease, protease subunit [EC:3.4.21.92]	[O]	Posttranslational modification, protein turnover, chaperones	--	ATP-dependent Clp protease proteolytic subunit-related protein 1, chloroplastic OS=Arabidopsis thaliana OX=3702 GN=CLPR1 PE=1 SV=1	PREDICTED: ATP-dependent Clp protease proteolytic subunit-related protein 1, chloroplastic-like [Vitis vinifera]
mlm	2019Fruit_FruitShapeIndexExternalII	17_447676	19	16563374	14.9415	5.92075	0.12581	G/A,162	G(307,0.948):A(17,0.052)	exonic	VIT_19s0093g00140	.	synonymous SNV	VIT_19s0093g00140:transcript:VIT_19s0093g00140.t01:exon4:c.C357T:p.S119S	[K]	Transcription	Molecular Function: DNA binding (GO:0003677);; Molecular Function: chromatin binding (GO:0003682);; Molecular Function: RNA binding (GO:0003723);; Cellular Component: nucleoplasm (GO:0005654);; Biological Process: DNA methylation (GO:0006306);; Biological Process: chromatin silencing (GO:0006342);; Biological Process: gene silencing (GO:0016458);; Biological Process: production of siRNA involved …	--|6e-51|vvi:100256388|hypothetical protein	[K]	Transcription	Early transcription elongation factor of RNA pol II, NGN section;; Cysteine rich domain with multizinc binding regions	Protein RNA-directed DNA methylation 3 OS=Arabidopsis thaliana OX=3702 GN=RDM3 PE=1 SV=1	unnamed protein product, partial [Vitis vinifera]
mlm	2019Fruit_FruitShapeIndexExternalII	17_449967	19	17754478	15.2683	6.27213	0.11494	T/C,275	T(457,0.831):C(93,0.169)	intronic	VIT_19s0093g00580	.	.	.	[T]	Signal transduction mechanisms	Molecular Function: phosphorelay sensor kinase activity (GO:0000155);; Molecular Function: ATP binding (GO:0005524);; Cellular Component: endoplasmic reticulum membrane (GO:0005789);; Biological Process: negative regulation of ethylene-activated signaling pathway (GO:0010105);; Cellular Component: integral component of membrane (GO:0016021);; Molecular Function: ethylene receptor activity (GO:003…	K14509|0.0|vvi:100232863|K14509 ETR; ethylene receptor [EC:2.7.13.-]	[T]	Signal transduction mechanisms	Histidine kinase-, DNA gyrase B-, and HSP90-like ATPase;; His Kinase A (phospho-acceptor) domain;; GAF domain;; Response regulator receiver domain	Ethylene receptor OS=Prunus persica OX=3760 GN=ETR1 PE=2 SV=1	PREDICTED: ethylene receptor-like isoform X1 [Vitis vinifera] XP_010644802.1 PREDICTED: ethylene receptor-like isoform X1 [Vitis vinifera] XP_019072403.1 PREDICTED: ethylene receptor-like isoform X1 [Vitis vinifera]
mlm	2019Fruit_FruitShapeIndexExternalII	17_453131	19	19574139	16.0178	6.5629	0.11564	G/A,275	G(514,0.935):A(36,0.065)	intergenic	VIT_19s0027g00550;VIT_19s0027g00560	dist=15039;dist=19004	.	.	--	--	Biological Process: protein ubiquitination (GO:0016567);;	--|0.0|vvi:100264649|hypothetical protein	--	--	BTB/POZ domain	BTB/POZ domain-containing protein At1g04390 OS=Arabidopsis thaliana OX=3702 GN=At1g04390 PE=2 SV=3	PREDICTED: BTB/POZ domain-containing protein At1g04390 isoform X2 [Vitis vinifera]	--	--	Biological Process: protein ubiquitination (GO:0016567);;	--|0.0|vvi:100268020|hypothetical protein	--	--	BTB/POZ domain	BTB/POZ domain-containing protein At1g04390 OS=Arabidopsis thaliana OX=3702 GN=At1g04390 PE=2 SV=3	PREDICTED: BTB/POZ domain-containing protein At1g04390 isoform X2 [Vitis vinifera]
mlm	2020Fruit_FruitShapeIndexExternalII	17_368027	1	7723053	17.2799	6.74904	0.18212	C/T,160	C(291,0.909):T(29,0.091)	downstream	VIT_01s0127g00380	dist=411	.	.	[O]	Posttranslational modification, protein turnover, chaperones	--	K01304|1e-159|vvi:100263616|K01304 pcp; pyroglutamyl-peptidase [EC:3.4.19.3]	[O]	Posttranslational modification, protein turnover, chaperones	Pyroglutamyl peptidase	--	PREDICTED: uncharacterized protein LOC100263616 [Vitis vinifera] CAN63940.1 hypothetical protein VITISV_032502 [Vitis vinifera] CBI28555.3 unnamed protein product, partial [Vitis vinifera]
mlm	2020Fruit_FruitShapeIndexExternalII	17_382809	1	18300820	14.9708	5.94127	0.14334	G/A,164	G(295,0.899):A(33,0.101)	intergenic	VIT_01s0010g01780;VIT_01s0010g01800	dist=92362;dist=7998	.	.	--	--	Molecular Function: RNA binding (GO:0003723);; Molecular Function: endonuclease activity (GO:0004519);; Biological Process: RNA modification (GO:0009451);; Cellular Component: intracellular membrane-bounded organelle (GO:0043231);;	K17710|0.0|vvi:100241074|K17710 PTCD1; pentatricopeptide repeat domain-containing protein 1	[R]	General function prediction only	PPR repeat family;; PPR repeat;; PPR repeat;; Pentatricopeptide repeat domain;; Pentacotripeptide-repeat region of PRORP;; Mitochondrial 28S ribosomal protein S27;; Tetratricopeptide repeat;; Tetratricopeptide repeat;; Region in Clathrin and VPS	Putative pentatricopeptide repeat-containing protein At2g02150 OS=Arabidopsis thaliana OX=3702 GN=At2g02150 PE=3 SV=1	PREDICTED: putative pentatricopeptide repeat-containing protein At2g02150 [Vitis vinifera] XP_010654723.1 PREDICTED: putative pentatricopeptide repeat-containing protein At2g02150 [Vitis vinifera]	--	--	--	--|0.0|vvi:100854940|hypothetical protein	[R]	General function prediction only	--	Uncharacterized protein At2g02148 OS=Arabidopsis thaliana OX=3702 GN=At2g02148 PE=2 SV=1	PREDICTED: uncharacterized protein At2g02148 isoform X1 [Vitis vinifera] CBI27487.3 unnamed protein product, partial [Vitis vinifera]
mlm	2020Fruit_FruitShapeIndexExternalII	17_52489	2	1302967	18.2151	7.20059	0.19092	A/G,192	A(363,0.945):G(21,0.055)	intergenic	VIT_02s0025g01360;VIT_02s0025g01370	dist=27758;dist=7015	.	.	--	--	Molecular Function: DNA binding (GO:0003677);; Molecular Function: DNA-binding transcription factor activity (GO:0003700);; Cellular Component: nucleus (GO:0005634);; Biological Process: transcription, DNA-templated (GO:0006351);; Biological Process: ethylene-activated signaling pathway (GO:0009873);; Biological Process: response to chitin (GO:0010200);;	--|1e-160|vvi:100265543|hypothetical protein	--	--	AP2 domain	Ethylene-responsive transcription factor ERF061 OS=Arabidopsis thaliana OX=3702 GN=ERF061 PE=2 SV=1	unnamed protein product, partial [Vitis vinifera]	--	--	--	--|0.0|vvi:100254757|hypothetical protein	--	--	--	--	PREDICTED: uncharacterized protein LOC100254757 isoform X2 [Vitis vinifera] CBI34475.3 unnamed protein product, partial [Vitis vinifera]
mlm	2020Fruit_FruitShapeIndexExternalII	17_68431	2	13735697	15.9455	6.54827	0.11212	G/A,285	G(536,0.940):A(34,0.060)	intergenic	VIT_02s0033g00150;VIT_02s0033g00160	dist=14241;dist=8385	.	.	--	--	Cellular Component: endoplasmic reticulum membrane (GO:0005789);; Cellular Component: plasma membrane (GO:0005886);; Biological Process: defense response (GO:0006952);; Molecular Function: lipid binding (GO:0008289);; Cellular Component: endosome membrane (GO:0010008);; Cellular Component: integral component of membrane (GO:0016021);;	--|2e-18|vvi:100241468|hypothetical protein	--	--	--	Protein ENHANCED DISEASE RESISTANCE 2-like OS=Arabidopsis thaliana OX=3702 GN=EDR2L PE=2 SV=1	unnamed protein product, partial [Vitis vinifera]	--	--	Cellular Component: endoplasmic reticulum membrane (GO:0005789);; Cellular Component: plasma membrane (GO:0005886);; Biological Process: plant-type hypersensitive response (GO:0009626);; Biological Process: response to ethylene (GO:0009723);; Biological Process: response to salicylic acid (GO:0009751);; Biological Process: ethylene-activated signaling pathway (GO:0009873);; Cellular Component: en…	--|3e-81|vvi:100241468|hypothetical protein	--	--	Protein of unknown function (DUF1336)	Protein ENHANCED DISEASE RESISTANCE 2 OS=Arabidopsis thaliana OX=3702 GN=EDR2 PE=2 SV=1	unnamed protein product, partial [Vitis vinifera]
mlm	2020Fruit_FruitShapeIndexExternalII	17_83944	3	6200709	19.8872	7.67197	0.19307	G/A,161	G(52,0.161):A(270,0.839)	intergenic	VIT_03s0180g00250;VIT_03s0180g00260	dist=19349;dist=11620	.	.	[R]	General function prediction only	Molecular Function: zinc ion binding (GO:0008270);; Biological Process: lignin biosynthetic process (GO:0009809);; Molecular Function: cinnamyl-alcohol dehydrogenase activity (GO:0045551);; Molecular Function: sinapyl alcohol dehydrogenase activity (GO:0052747);;	K00083|0.0|vvi:100262421|K00083 CAD; cinnamyl-alcohol dehydrogenase [EC:1.1.1.195]	[Q]	Secondary metabolites biosynthesis, transport and catabolism	Alcohol dehydrogenase GroES-like domain;; Zinc-binding dehydrogenase	Probable cinnamyl alcohol dehydrogenase 1 OS=Aralia cordata OX=29746 GN=CAD1 PE=2 SV=1	PREDICTED: probable cinnamyl alcohol dehydrogenase 1 [Vitis vinifera] CBI40260.3 unnamed protein product, partial [Vitis vinifera]	[R]	General function prediction only	Molecular Function: zinc ion binding (GO:0008270);; Biological Process: lignin biosynthetic process (GO:0009809);; Molecular Function: cinnamyl-alcohol dehydrogenase activity (GO:0045551);; Molecular Function: sinapyl alcohol dehydrogenase activity (GO:0052747);;	K00083|0.0|vvi:100257308|K00083 CAD; cinnamyl-alcohol dehydrogenase [EC:1.1.1.195]	[Q]	Secondary metabolites biosynthesis, transport and catabolism	Alcohol dehydrogenase GroES-like domain;; Zinc-binding dehydrogenase	Probable cinnamyl alcohol dehydrogenase 1 OS=Aralia cordata OX=29746 GN=CAD1 PE=2 SV=1	PREDICTED: probable cinnamyl alcohol dehydrogenase 1 [Vitis vinifera] CBI40258.3 unnamed protein product, partial [Vitis vinifera]
mlm	2020Fruit_FruitShapeIndexExternalII	17_86342	3	7842466	15.675	6.4455	0.1102	G/A,287	G(537,0.936):A(37,0.064)	intronic	VIT_03s0091g01190	.	.	.	--	--	Cellular Component: plasma membrane (GO:0005886);; Molecular Function: magnesium ion transmembrane transporter activity (GO:0015095);; Biological Process: magnesium ion transport (GO:0015693);; Cellular Component: integral component of membrane (GO:0016021);;	--|0.0|vvi:100258345|hypothetical protein	[P]	Inorganic ion transport and metabolism	--	Magnesium transporter MRS2-3 OS=Arabidopsis thaliana OX=3702 GN=MRS2-3 PE=2 SV=1	PREDICTED: magnesium transporter MRS2-3 [Vitis vinifera]
mlm	2020Fruit_FruitShapeIndexExternalII	17_86347	3	7842721	14.2807	5.80457	0.18311	T/C,215	T(406,0.944):C(24,0.056)	intronic	VIT_03s0091g01190	.	.	.	--	--	Cellular Component: plasma membrane (GO:0005886);; Molecular Function: magnesium ion transmembrane transporter activity (GO:0015095);; Biological Process: magnesium ion transport (GO:0015693);; Cellular Component: integral component of membrane (GO:0016021);;	--|0.0|vvi:100258345|hypothetical protein	[P]	Inorganic ion transport and metabolism	--	Magnesium transporter MRS2-3 OS=Arabidopsis thaliana OX=3702 GN=MRS2-3 PE=2 SV=1	PREDICTED: magnesium transporter MRS2-3 [Vitis vinifera]
mlm	2020Fruit_FruitShapeIndexExternalII	17_88457	3	9329092	20.103	7.78856	0.18372	A/G,170	A(323,0.950):G(17,0.050)	intergenic	VIT_03s0088g01080;VIT_03s0088g01090	dist=14963;dist=11064	.	.	--	--	--	--	--	--	--	--	unnamed protein product, partial [Vitis vinifera]	--	--	--	K19041|0.0|vvi:104878839|K19041 RNF38_44; E3 ubiquitin-protein ligase RNF38/44 [EC:2.3.2.27]	[O]	Posttranslational modification, protein turnover, chaperones	Ring finger domain;; RING-H2 zinc finger domain;; Zinc finger, C3HC4 type (RING finger);; Zinc finger, C3HC4 type (RING finger);; Zinc finger, C3HC4 type (RING finger)	Probable E3 ubiquitin-protein ligase ZFP1 OS=Oryza sativa subsp. japonica OX=39947 GN=ZFP1 PE=1 SV=1	PREDICTED: RING finger protein 44 [Vitis vinifera]
mlm	2020Fruit_FruitShapeIndexExternalII	17_88459	3	9329303	19.9417	7.72751	0.18341	G/T,169	G(321,0.950):T(17,0.050)	intergenic	VIT_03s0088g01080;VIT_03s0088g01090	dist=15174;dist=10853	.	.	--	--	--	--	--	--	--	--	unnamed protein product, partial [Vitis vinifera]	--	--	--	K19041|0.0|vvi:104878839|K19041 RNF38_44; E3 ubiquitin-protein ligase RNF38/44 [EC:2.3.2.27]	[O]	Posttranslational modification, protein turnover, chaperones	Ring finger domain;; RING-H2 zinc finger domain;; Zinc finger, C3HC4 type (RING finger);; Zinc finger, C3HC4 type (RING finger);; Zinc finger, C3HC4 type (RING finger)	Probable E3 ubiquitin-protein ligase ZFP1 OS=Oryza sativa subsp. japonica OX=39947 GN=ZFP1 PE=1 SV=1	PREDICTED: RING finger protein 44 [Vitis vinifera]
mlm	2020Fruit_FruitShapeIndexExternalII	17_89302	3	9892726	15.1578	6.24128	0.10657	G/A,285	G(516,0.905):A(54,0.095)	upstream	VIT_03s0097g00130;VIT_03s0097g00140	dist=46	.	.	[RTKL]	--	Biological Process: defense response to oomycetes (GO:0002229);; Molecular Function: protein serine/threonine kinase activity (GO:0004674);; Molecular Function: ATP binding (GO:0005524);; Cellular Component: plasma membrane (GO:0005886);; Biological Process: positive regulation of hydrogen peroxide metabolic process (GO:0010726);; Biological Process: positive regulation of cell death (GO:0010942)…	--|0.0|vvi:100265547|hypothetical protein	--	--	Legume lectin domain;; Protein kinase domain;; Protein tyrosine and serine/threonine kinase;; Bacterial lectin	L-type lectin-domain containing receptor kinase IX.1 OS=Arabidopsis thaliana OX=3702 GN=LECRK91 PE=1 SV=1	PREDICTED: L-type lectin-domain containing receptor kinase IX.1 [Vitis vinifera]	--	--	--	--	--	--	--	--	DNA excision repair protein ERCC-8 [Vitis vinifera]
mlm	2020Fruit_FruitShapeIndexExternalII	17_93367	3	12179713	15.4647	6.24491	0.152	C/T,211	C(393,0.931):T(29,0.069)	downstream	VIT_03s0132g00450	dist=874	.	.	[RTKL]	--	Molecular Function: guanylate cyclase activity (GO:0004383);; Molecular Function: protein serine/threonine kinase activity (GO:0004674);; Molecular Function: calcium ion binding (GO:0005509);; Molecular Function: ATP binding (GO:0005524);; Cellular Component: plasma membrane (GO:0005886);; Biological Process: cGMP biosynthetic process (GO:0006182);; Biological Process: defense response (GO:000695…	--|0.0|vvi:100854955|hypothetical protein	--	--	Protein kinase domain;; Protein tyrosine and serine/threonine kinase	Wall-associated receptor kinase-like 10 OS=Arabidopsis thaliana OX=3702 GN=WAKL10 PE=2 SV=1	Wall-associated receptor kinase-like 9 [Vitis vinifera]
mlm	2020Fruit_FruitShapeIndexExternalII	17_94504	3	12918968	14.7616	6.07109	0.10468	C/T,271	C(485,0.895):T(57,0.105)	exonic	VIT_03s0110g00170	.	synonymous SNV	VIT_03s0110g00170:transcript:VIT_03s0110g00170.t01:exon3:c.G1164A:p.S388S	[S]	Function unknown	--	--|0.0|vvi:100256900|hypothetical protein	[R]	General function prediction only	Leucine rich repeat;; Leucine Rich repeats (2 copies);; Leucine Rich Repeat;; Leucine rich repeat N-terminal domain	Receptor-like protein 9DC3 OS=Solanum pimpinellifolium OX=4084 GN=9DC3 PE=3 SV=1	Receptor-like protein 12 [Vitis vinifera]
mlm	2020Fruit_FruitShapeIndexExternalII	17_99150	3	16225249	16.4435	6.60176	0.13812	G/A,207	G(379,0.915):A(35,0.085)	intergenic	VIT_03s0017g00940;VIT_03s0017g00950	dist=15399;dist=25724	.	.	[C]	Energy production and conversion	Molecular Function: plastoquinol--plastocyanin reductase activity (GO:0009496);; Cellular Component: chloroplast thylakoid membrane (GO:0009535);; Biological Process: photosynthesis (GO:0015979);; Cellular Component: integral component of membrane (GO:0016021);; Molecular Function: electron transporter, transferring electrons within cytochrome b6/f complex of photosystem II activity (GO:0045158);…	K02636|1e-148|vvi:100245219|K02636 petC; cytochrome b6-f complex iron-sulfur subunit [EC:7.1.1.6]	[C]	Energy production and conversion	Rieske [2Fe-2S] domain	Cytochrome b6-f complex iron-sulfur subunit 2, chloroplastic OS=Nicotiana tabacum OX=4097 GN=petC2 PE=2 SV=1	PREDICTED: cytochrome b6-f complex iron-sulfur subunit 2, chloroplastic [Vitis vinifera]	[O]	Posttranslational modification, protein turnover, chaperones	Molecular Function: thiol-dependent ubiquitin-specific protease activity (GO:0004843);; Cellular Component: nucleus (GO:0005634);; Cellular Component: cytosol (GO:0005829);; Biological Process: ubiquitin-dependent protein catabolic process (GO:0006511);; Molecular Function: zinc ion binding (GO:0008270);; Biological Process: embryo development ending in seed dormancy (GO:0009793);; Biological Pro…	K11836|9e-57|vvi:100264052|K11836 USP5_13; ubiquitin carboxyl-terminal hydrolase 5/13 [EC:3.4.19.12]	[O]	Posttranslational modification, protein turnover, chaperones	UBA/TS-N domain	Ubiquitin carboxyl-terminal hydrolase 14 OS=Arabidopsis thaliana OX=3702 GN=UBP14 PE=1 SV=1	unnamed protein product, partial [Vitis vinifera]
mlm	2020Fruit_FruitShapeIndexExternalII	17_99151	3	16225258	15.3779	6.20583	0.12828	C/T,208	C(380,0.913):T(36,0.087)	intergenic	VIT_03s0017g00940;VIT_03s0017g00950	dist=15408;dist=25715	.	.	[C]	Energy production and conversion	Molecular Function: plastoquinol--plastocyanin reductase activity (GO:0009496);; Cellular Component: chloroplast thylakoid membrane (GO:0009535);; Biological Process: photosynthesis (GO:0015979);; Cellular Component: integral component of membrane (GO:0016021);; Molecular Function: electron transporter, transferring electrons within cytochrome b6/f complex of photosystem II activity (GO:0045158);…	K02636|1e-148|vvi:100245219|K02636 petC; cytochrome b6-f complex iron-sulfur subunit [EC:7.1.1.6]	[C]	Energy production and conversion	Rieske [2Fe-2S] domain	Cytochrome b6-f complex iron-sulfur subunit 2, chloroplastic OS=Nicotiana tabacum OX=4097 GN=petC2 PE=2 SV=1	PREDICTED: cytochrome b6-f complex iron-sulfur subunit 2, chloroplastic [Vitis vinifera]	[O]	Posttranslational modification, protein turnover, chaperones	Molecular Function: thiol-dependent ubiquitin-specific protease activity (GO:0004843);; Cellular Component: nucleus (GO:0005634);; Cellular Component: cytosol (GO:0005829);; Biological Process: ubiquitin-dependent protein catabolic process (GO:0006511);; Molecular Function: zinc ion binding (GO:0008270);; Biological Process: embryo development ending in seed dormancy (GO:0009793);; Biological Pro…	K11836|9e-57|vvi:100264052|K11836 USP5_13; ubiquitin carboxyl-terminal hydrolase 5/13 [EC:3.4.19.12]	[O]	Posttranslational modification, protein turnover, chaperones	UBA/TS-N domain	Ubiquitin carboxyl-terminal hydrolase 14 OS=Arabidopsis thaliana OX=3702 GN=UBP14 PE=1 SV=1	unnamed protein product, partial [Vitis vinifera]
mlm	2020Fruit_FruitShapeIndexExternalII	17_102812	3	18844835	15.7686	6.28791	0.16898	A/G,184	A(346,0.940):G(22,0.060)	intergenic	VIT_03s0017g02130;VIT_03s0017g02140	dist=36915;dist=1679	.	.	--	--	Molecular Function: DNA binding (GO:0003677);; Molecular Function: DNA-binding transcription factor activity (GO:0003700);; Cellular Component: nucleus (GO:0005634);; Biological Process: regulation of transcription, DNA-templated (GO:0006355);; Biological Process: flower development (GO:0009908);; Biological Process: negative regulation of flower development (GO:0009910);; Biological Process: cel…	--|1e-36|vvi:100251787|hypothetical protein	[R]	General function prediction only	--	Protein SUPPRESSOR OF FRI 4 OS=Arabidopsis thaliana OX=3702 GN=SUF4 PE=1 SV=1	unnamed protein product, partial [Vitis vinifera]	--	--	Biological Process: metabolic process (GO:0008152);; Molecular Function: transferase activity, transferring hexosyl groups (GO:0016758);;	--|0.0|vvi:100244985|hypothetical protein	[GC]	--	UDP-glucoronosyl and UDP-glucosyl transferase	Putative UDP-glucose flavonoid 3-O-glucosyltransferase 3 OS=Fragaria ananassa OX=3747 GN=GT3 PE=2 SV=1	PREDICTED: anthocyanidin 3-O-glucosyltransferase 6-like [Vitis vinifera]
mlm	2020Fruit_FruitShapeIndexExternalII	17_391602	4	1526149	15.2803	6.12688	0.1664	C/T,188	C(40,0.106):T(336,0.894)	intronic	VIT_04s0008g01900	.	.	.	--	--	--	--|1e-127|vvi:100249293|hypothetical protein	--	--	--	--	unnamed protein product, partial [Vitis vinifera]
mlm	2020Fruit_FruitShapeIndexExternalII	17_391916	4	1731482	14.5462	5.98586	0.1052	A/G,271	A(510,0.941):G(32,0.059)	intergenic	VIT_04s0008g02120;VIT_04s0008g02140	dist=4916;dist=12926	.	.	--	--	Molecular Function: RNA binding (GO:0003723);; Molecular Function: endonuclease activity (GO:0004519);; Molecular Function: zinc ion binding (GO:0008270);; Biological Process: RNA modification (GO:0009451);; Cellular Component: intracellular membrane-bounded organelle (GO:0043231);;	--|0.0|vvi:100267901|hypothetical protein	[R]	General function prediction only	PPR repeat family;; PPR repeat;; DYW family of nucleic acid deaminases;; PPR repeat;; Pentatricopeptide repeat domain;; Pentacotripeptide-repeat region of PRORP;; Tetratricopeptide repeat	Pentatricopeptide repeat-containing protein At4g33170 OS=Arabidopsis thaliana OX=3702 GN=PCMP-H53 PE=3 SV=1	PREDICTED: pentatricopeptide repeat-containing protein At4g33170 [Vitis vinifera]	--	--	Molecular Function: RNA binding (GO:0003723);; Molecular Function: endonuclease activity (GO:0004519);; Molecular Function: zinc ion binding (GO:0008270);; Biological Process: RNA modification (GO:0009451);; Cellular Component: intracellular membrane-bounded organelle (GO:0043231);;	--|0.0|vvi:100267901|hypothetical protein	[R]	General function prediction only	PPR repeat family;; PPR repeat;; PPR repeat;; Pentatricopeptide repeat domain;; Pentacotripeptide-repeat region of PRORP	Pentatricopeptide repeat-containing protein At4g33170 OS=Arabidopsis thaliana OX=3702 GN=PCMP-H53 PE=3 SV=1	Pentatricopeptide repeat-containing protein [Vitis vinifera]
mlm	2020Fruit_FruitShapeIndexExternalII	17_391923	4	1731636	14.7542	6.06943	0.106	T/C,273	T(514,0.941):C(32,0.059)	intergenic	VIT_04s0008g02120;VIT_04s0008g02140	dist=5070;dist=12772	.	.	--	--	Molecular Function: RNA binding (GO:0003723);; Molecular Function: endonuclease activity (GO:0004519);; Molecular Function: zinc ion binding (GO:0008270);; Biological Process: RNA modification (GO:0009451);; Cellular Component: intracellular membrane-bounded organelle (GO:0043231);;	--|0.0|vvi:100267901|hypothetical protein	[R]	General function prediction only	PPR repeat family;; PPR repeat;; DYW family of nucleic acid deaminases;; PPR repeat;; Pentatricopeptide repeat domain;; Pentacotripeptide-repeat region of PRORP;; Tetratricopeptide repeat	Pentatricopeptide repeat-containing protein At4g33170 OS=Arabidopsis thaliana OX=3702 GN=PCMP-H53 PE=3 SV=1	PREDICTED: pentatricopeptide repeat-containing protein At4g33170 [Vitis vinifera]	--	--	Molecular Function: RNA binding (GO:0003723);; Molecular Function: endonuclease activity (GO:0004519);; Molecular Function: zinc ion binding (GO:0008270);; Biological Process: RNA modification (GO:0009451);; Cellular Component: intracellular membrane-bounded organelle (GO:0043231);;	--|0.0|vvi:100267901|hypothetical protein	[R]	General function prediction only	PPR repeat family;; PPR repeat;; PPR repeat;; Pentatricopeptide repeat domain;; Pentacotripeptide-repeat region of PRORP	Pentatricopeptide repeat-containing protein At4g33170 OS=Arabidopsis thaliana OX=3702 GN=PCMP-H53 PE=3 SV=1	Pentatricopeptide repeat-containing protein [Vitis vinifera]
mlm	2020Fruit_FruitShapeIndexExternalII	17_402449	4	10338746	17.3756	7.09544	0.12765	G/A,281	G(520,0.925):A(42,0.075)	intergenic	VIT_04s0079g00140;VIT_04s0079g00160	dist=6968;dist=64234	.	.	--	--	--	--|2e-13|vvi:109121809|hypothetical protein	--	--	--	--	unnamed protein product, partial [Vitis vinifera]	--	--	Molecular Function: DNA-binding transcription factor activity (GO:0003700);; Cellular Component: nucleus (GO:0005634);; Biological Process: transcription, DNA-templated (GO:0006351);; Biological Process: response to auxin (GO:0009733);; Biological Process: auxin-activated signaling pathway (GO:0009734);; Biological Process: flower development (GO:0009908);; Molecular Function: sequence-specific D…	--|1e-131|vvi:100258129|hypothetical protein	--	--	B3 DNA binding domain	Auxin response factor 8 OS=Arabidopsis thaliana OX=3702 GN=ARF8 PE=1 SV=2	Auxin response factor 8 [Vitis vinifera]
mlm	2020Fruit_FruitShapeIndexExternalII	17_414350	4	18157354	16.2329	6.6612	0.11415	T/C,286	T(505,0.883):C(67,0.117)	intergenic	VIT_04s0023g01620;VIT_04s0023g01630	dist=8465;dist=9589	.	.	--	--	--	--|2e-20|vvi:100249598|hypothetical protein	--	--	--	--	PREDICTED: uncharacterized protein LOC100249598 [Vitis vinifera] CBI17532.3 unnamed protein product, partial [Vitis vinifera]	[Q]	Secondary metabolites biosynthesis, transport and catabolism	Molecular Function: iron ion binding (GO:0005506);; Cellular Component: endoplasmic reticulum (GO:0005783);; Biological Process: response to brassinosteroid (GO:0009741);; Biological Process: response to jasmonic acid (GO:0009753);; Biological Process: unidimensional cell growth (GO:0009826);; Biological Process: jasmonic acid mediated signaling pathway (GO:0009867);; Molecular Function: steroid …	K09587|0.0|vvi:100241065|K09587 CYP90B1; steroid 22-alpha-hydroxylase [EC:1.14.13.-]	[QI]	--	Cytochrome P450	Cytochrome P450 90B1 OS=Arabidopsis thaliana OX=3702 GN=CYP90B1 PE=1 SV=2	PREDICTED: cytochrome P450 90B1 [Vitis vinifera] RVW71972.1 Cytochrome P450 90B1 [Vitis vinifera]
mlm	2020Fruit_FruitShapeIndexExternalII	17_414876	4	18533450	15.0545	6.2032	0.10584	A/C,287	A(535,0.932):C(39,0.068)	intronic	VIT_04s0023g01970	.	.	.	[G]	Carbohydrate transport and metabolism	Biological Process: carbohydrate metabolic process (GO:0005975);; Molecular Function: carbohydrate binding (GO:0030246);; Molecular Function: glucose-6-phosphate 1-epimerase activity (GO:0047938);;	K01792|0.0|vvi:100266694|K01792 E5.1.3.15; glucose-6-phosphate 1-epimerase [EC:5.1.3.15]	[G]	Carbohydrate transport and metabolism	Aldose 1-epimerase	Putative glucose-6-phosphate 1-epimerase OS=Cenchrus ciliaris OX=35872 PE=2 SV=1	PREDICTED: putative glucose-6-phosphate 1-epimerase [Vitis vinifera] CBI17499.3 unnamed protein product, partial [Vitis vinifera]
mlm	2020Fruit_FruitShapeIndexExternalII	17_420918	4	23072454	16.7059	6.62381	0.14629	C/T,179	C(339,0.947):T(19,0.053)	UTR3	VIT_04s0044g01510	transcript:VIT_04s0044g01510.t01:c.*5G>A	.	.	--	--	Cellular Component: nucleus (GO:0005634);; Cellular Component: cytosol (GO:0005829);; Biological Process: transcription, DNA-templated (GO:0006351);; Biological Process: regulation of transcription, DNA-templated (GO:0006355);; Cellular Component: chloroplast (GO:0009507);; Molecular Function: NAD-dependent histone deacetylase activity (H3-K14 specific) (GO:0032041);; Molecular Function: tubulin …	--|0.0|vvi:100244854|hypothetical protein	[B]	Chromatin structure and dynamics	Histone deacetylase domain	Histone deacetylase 14 OS=Arabidopsis thaliana OX=3702 GN=HDA14 PE=1 SV=1	PREDICTED: histone deacetylase 14 isoform X1 [Vitis vinifera] CBI37522.3 unnamed protein product, partial [Vitis vinifera]
mlm	2020Fruit_FruitShapeIndexExternalII	17_420921	4	23072644	16.8077	6.66734	0.14767	C/T,181	C(343,0.948):T(19,0.052)	exonic	VIT_04s0044g01510	.	nonsynonymous SNV	VIT_04s0044g01510:transcript:VIT_04s0044g01510.t01:exon9:c.G1129A:p.V377I	--	--	Cellular Component: nucleus (GO:0005634);; Cellular Component: cytosol (GO:0005829);; Biological Process: transcription, DNA-templated (GO:0006351);; Biological Process: regulation of transcription, DNA-templated (GO:0006355);; Cellular Component: chloroplast (GO:0009507);; Molecular Function: NAD-dependent histone deacetylase activity (H3-K14 specific) (GO:0032041);; Molecular Function: tubulin …	--|0.0|vvi:100244854|hypothetical protein	[B]	Chromatin structure and dynamics	Histone deacetylase domain	Histone deacetylase 14 OS=Arabidopsis thaliana OX=3702 GN=HDA14 PE=1 SV=1	PREDICTED: histone deacetylase 14 isoform X1 [Vitis vinifera] CBI37522.3 unnamed protein product, partial [Vitis vinifera]
mlm	2020Fruit_FruitShapeIndexExternalII	17_500456	5	3591738	25.8943	5.92993	0.14697	C/T,146	C(272,0.932):T(20,0.068)	intergenic	VIT_05s0020g01880;VIT_05s0020g01890	dist=1432;dist=3261	.	.	[MG]	--	--	--|0.0|vvi:100251108|hypothetical protein	--	--	--	--	unnamed protein product, partial [Vitis vinifera]	[RTKL]	--	Molecular Function: cyclin-dependent protein serine/threonine kinase activity (GO:0004693);; Molecular Function: ATP binding (GO:0005524);; Cellular Component: nucleus (GO:0005634);; Biological Process: protein phosphorylation (GO:0006468);;	K08819|0.0|vvi:100240938|K08819 CDK12_13; cyclin-dependent kinase 12/13 [EC:2.7.11.22 2.7.11.23]	[D]	Cell cycle control, cell division, chromosome partitioning	Protein kinase domain;; Protein tyrosine and serine/threonine kinase	Probable serine/threonine-protein kinase At1g54610 OS=Arabidopsis thaliana OX=3702 GN=At1g54610 PE=1 SV=1	PREDICTED: probable serine/threonine-protein kinase At1g54610 [Vitis vinifera]
mlm	2020Fruit_FruitShapeIndexExternalII	17_501226	5	4062842	14.9554	5.89029	0.15363	G/A,152	G(282,0.928):A(22,0.072)	intergenic	VIT_05s0020g02360;VIT_05s0020g02370	dist=2761;dist=1735	.	.	[T]	Signal transduction mechanisms	Molecular Function: protein serine/threonine phosphatase activity (GO:0004722);; Cellular Component: plasma membrane (GO:0005886);; Molecular Function: metal ion binding (GO:0046872);;	--|0.0|vvi:100264845|hypothetical protein	[T]	Signal transduction mechanisms	Protein phosphatase 2C	Probable protein phosphatase 2C 35 OS=Arabidopsis thaliana OX=3702 GN=At3g06270 PE=2 SV=1	PREDICTED: probable protein phosphatase 2C 35 isoform X1 [Vitis vinifera] XP_010649836.1 PREDICTED: probable protein phosphatase 2C 35 isoform X1 [Vitis vinifera] XP_010649837.1 PREDICTED: probable protein phosphatase 2C 35 isoform X1 [Vitis vinifera] XP_010649838.1 PREDICTED: probable protein phosphatase 2C 35 isoform X1 [Vitis vinifera]	--	--	Molecular Function: adenosylmethionine decarboxylase activity (GO:0004014);; Cellular Component: cytosol (GO:0005829);; Biological Process: S-adenosylmethioninamine biosynthetic process (GO:0006557);; Biological Process: spermine biosynthetic process (GO:0006597);; Biological Process: spermidine biosynthetic process (GO:0008295);; Biological Process: plant organ development (GO:0099402);;	K01611|0.0|vvi:100261356|K01611 speD; S-adenosylmethionine decarboxylase [EC:4.1.1.50]	[T]	Signal transduction mechanisms	Adenosylmethionine decarboxylase	S-adenosylmethionine decarboxylase proenzyme 4 OS=Arabidopsis thaliana OX=3702 GN=SAMDC4 PE=1 SV=1	PREDICTED: S-adenosylmethionine decarboxylase proenzyme 4 [Vitis vinifera]
mlm	2020Fruit_FruitShapeIndexExternalII	17_501228	5	4063046	16.9932	6.63474	0.16877	G/A,157	G(292,0.930):A(22,0.070)	intergenic	VIT_05s0020g02360;VIT_05s0020g02370	dist=2965;dist=1531	.	.	[T]	Signal transduction mechanisms	Molecular Function: protein serine/threonine phosphatase activity (GO:0004722);; Cellular Component: plasma membrane (GO:0005886);; Molecular Function: metal ion binding (GO:0046872);;	--|0.0|vvi:100264845|hypothetical protein	[T]	Signal transduction mechanisms	Protein phosphatase 2C	Probable protein phosphatase 2C 35 OS=Arabidopsis thaliana OX=3702 GN=At3g06270 PE=2 SV=1	PREDICTED: probable protein phosphatase 2C 35 isoform X1 [Vitis vinifera] XP_010649836.1 PREDICTED: probable protein phosphatase 2C 35 isoform X1 [Vitis vinifera] XP_010649837.1 PREDICTED: probable protein phosphatase 2C 35 isoform X1 [Vitis vinifera] XP_010649838.1 PREDICTED: probable protein phosphatase 2C 35 isoform X1 [Vitis vinifera]	--	--	Molecular Function: adenosylmethionine decarboxylase activity (GO:0004014);; Cellular Component: cytosol (GO:0005829);; Biological Process: S-adenosylmethioninamine biosynthetic process (GO:0006557);; Biological Process: spermine biosynthetic process (GO:0006597);; Biological Process: spermidine biosynthetic process (GO:0008295);; Biological Process: plant organ development (GO:0099402);;	K01611|0.0|vvi:100261356|K01611 speD; S-adenosylmethionine decarboxylase [EC:4.1.1.50]	[T]	Signal transduction mechanisms	Adenosylmethionine decarboxylase	S-adenosylmethionine decarboxylase proenzyme 4 OS=Arabidopsis thaliana OX=3702 GN=SAMDC4 PE=1 SV=1	PREDICTED: S-adenosylmethionine decarboxylase proenzyme 4 [Vitis vinifera]
mlm	2020Fruit_FruitShapeIndexExternalII	17_501430	5	4184456	14.8014	6.10405	0.10406	T/C,287	T(528,0.920):C(46,0.080)	intronic	VIT_05s0020g02510	.	.	.	[F]	Nucleotide transport and metabolism	Molecular Function: guanylate kinase activity (GO:0004385);; Molecular Function: ATP binding (GO:0005524);; Cellular Component: mitochondrion (GO:0005739);; Cellular Component: cytosol (GO:0005829);; Cellular Component: chloroplast (GO:0009507);; Biological Process: regulation of developmental growth (GO:0048638);;	K00942|1e-166|vvi:100251166|K00942 E2.7.4.8; guanylate kinase [EC:2.7.4.8]	[F]	Nucleotide transport and metabolism	Guanylate kinase	Guanylate kinase 2, chloroplastic/mitochondrial OS=Oryza sativa subsp. japonica OX=39947 GN=V2 PE=1 SV=1	PREDICTED: guanylate kinase 2, chloroplastic/mitochondrial [Vitis vinifera]
mlm	2020Fruit_FruitShapeIndexExternalII	17_502215	5	4663676	14.8465	6.10905	0.10696	G/A,276	G(486,0.880):A(66,0.120)	intronic	VIT_05s0020g02930	.	.	.	--	--	--	K03023|0.0|vvi:104879248|K03023 RPC3; DNA-directed RNA polymerase III subunit RPC3	[K]	Transcription	RNA polymerase III subunit RPC82 helix-turn-helix domain;; RNA polymerase III subunit RPC82;; TFIIE alpha subunit	--	PREDICTED: DNA-directed RNA polymerase III subunit RPC3 isoform X2 [Vitis vinifera] CBI26210.3 unnamed protein product, partial [Vitis vinifera]
mlm	2020Fruit_FruitShapeIndexExternalII	17_502217	5	4663684	14.8907	6.12627	0.10728	G/A,276	G(508,0.920):A(44,0.080)	intronic	VIT_05s0020g02930	.	.	.	--	--	--	K03023|0.0|vvi:104879248|K03023 RPC3; DNA-directed RNA polymerase III subunit RPC3	[K]	Transcription	RNA polymerase III subunit RPC82 helix-turn-helix domain;; RNA polymerase III subunit RPC82;; TFIIE alpha subunit	--	PREDICTED: DNA-directed RNA polymerase III subunit RPC3 isoform X2 [Vitis vinifera] CBI26210.3 unnamed protein product, partial [Vitis vinifera]
mlm	2020Fruit_FruitShapeIndexExternalII	17_512984	5	11356073	15.3687	6.21298	0.14431	C/T,212	C(383,0.903):T(41,0.097)	intronic	VIT_05s0051g00580	.	.	.	[F]	Nucleotide transport and metabolism	Molecular Function: nucleotide binding (GO:0000166);; Cellular Component: cytoplasm (GO:0005737);; Biological Process: nucleotide metabolic process (GO:0009117);; Biological Process: nucleoside triphosphate catabolic process (GO:0009143);; Molecular Function: NADH pyrophosphatase activity (GO:0035529);; Molecular Function: metal ion binding (GO:0046872);; Molecular Function: nucleoside-triphospha…	K01519|1e-152|vvi:100245879|K01519 ITPA; inosine triphosphate pyrophosphatase [EC:3.6.1.-]	[F]	Nucleotide transport and metabolism	Ham1 family	Inosine triphosphate pyrophosphatase OS=Vitis vinifera OX=29760 GN=VIT_05s0051g00580 PE=2 SV=1	PREDICTED: inosine triphosphate pyrophosphatase [Vitis vinifera] F6HS55.1 RecName: Full=Inosine triphosphate pyrophosphatase; Short=ITPase; Short=Inosine triphosphatase; AltName: Full=Non-canonical purine NTP pyrophosphatase; AltName: Full=Non-standard purine NTP pyrophosphatase; AltName: Full=Nucleoside-triphosphate diphosphatase; AltName: Full=Nucleoside-triphosphate pyrophosphatase; Short=NTPa…
mlm	2020Fruit_FruitShapeIndexExternalII	17_514579	5	12373050	14.2685	5.87854	0.11397	C/T,272	C(513,0.943):T(31,0.057)	intergenic	VIT_05s0051g00940;VIT_05s0051g00970	dist=48020;dist=54582	.	.	--	--	Cellular Component: Golgi membrane (GO:0000139);; Cellular Component: nucleus (GO:0005634);; Cellular Component: endoplasmic reticulum membrane (GO:0005789);; Cellular Component: plasma membrane (GO:0005886);; Biological Process: protein transport (GO:0015031);; Cellular Component: integral component of membrane (GO:0016021);; Biological Process: vesicle-mediated transport (GO:0016192);;	K08504|8e-84|vvi:100266580|K08504 BET1; blocked early in transport 1	[U]	Intracellular trafficking, secretion, and vesicular transport	--	Bet1-like SNARE 1-1 OS=Arabidopsis thaliana OX=3702 GN=BET11 PE=1 SV=1	PREDICTED: bet1-like SNARE 1-1 [Vitis vinifera] XP_010650239.1 PREDICTED: bet1-like SNARE 1-1 [Vitis vinifera] CBI33373.3 unnamed protein product, partial [Vitis vinifera]	--	--	--	K11269|8e-54|vvi:100244400|K11269 CTF18; chromosome transmission fidelity protein 18	[DL]	--	--	--	unnamed protein product, partial [Vitis vinifera]
mlm	2020Fruit_FruitShapeIndexExternalII	17_514582	5	12373083	14.3166	5.89733	0.11435	G/A,272	G(512,0.941):A(32,0.059)	intergenic	VIT_05s0051g00940;VIT_05s0051g00970	dist=48053;dist=54549	.	.	--	--	Cellular Component: Golgi membrane (GO:0000139);; Cellular Component: nucleus (GO:0005634);; Cellular Component: endoplasmic reticulum membrane (GO:0005789);; Cellular Component: plasma membrane (GO:0005886);; Biological Process: protein transport (GO:0015031);; Cellular Component: integral component of membrane (GO:0016021);; Biological Process: vesicle-mediated transport (GO:0016192);;	K08504|8e-84|vvi:100266580|K08504 BET1; blocked early in transport 1	[U]	Intracellular trafficking, secretion, and vesicular transport	--	Bet1-like SNARE 1-1 OS=Arabidopsis thaliana OX=3702 GN=BET11 PE=1 SV=1	PREDICTED: bet1-like SNARE 1-1 [Vitis vinifera] XP_010650239.1 PREDICTED: bet1-like SNARE 1-1 [Vitis vinifera] CBI33373.3 unnamed protein product, partial [Vitis vinifera]	--	--	--	K11269|8e-54|vvi:100244400|K11269 CTF18; chromosome transmission fidelity protein 18	[DL]	--	--	--	unnamed protein product, partial [Vitis vinifera]
mlm	2020Fruit_FruitShapeIndexExternalII	17_516416	5	13538149	17.5853	6.84266	0.25413	T/C,154	T(287,0.932):C(21,0.068)	intergenic	VIT_05s0136g00210;VIT_05s0136g00240	dist=19698;dist=23208	.	.	--	--	--	--|1e-146|vvi:104878159|hypothetical protein	[R]	General function prediction only	Retrotransposon gag protein	--	hypothetical protein CK203_045779 [Vitis vinifera]	--	--	--	K21437|0.0|vvi:100263242|K21437 ANKRD13; ankyrin repeat domain-containing protein 13	[R]	General function prediction only	GPCR-chaperone;; Ankyrin repeats (many copies)	--	PREDICTED: ankyrin repeat domain-containing protein 13C [Vitis vinifera]
mlm	2020Fruit_FruitShapeIndexExternalII	17_524353	5	17770517	16.7085	6.64085	0.22312	C/T,184	C(316,0.859):T(52,0.141)	intergenic	VIT_05s0029g01530;VIT_05s0029g01540	dist=15313;dist=11816	.	.	--	--	--	--|3e-06|vvi:100249696|hypothetical protein	--	--	--	--	unnamed protein product, partial [Vitis vinifera]	[R]	General function prediction only	Cellular Component: integral component of plasma membrane (GO:0005887);; Biological Process: cell death (GO:0008219);; Biological Process: response to light stimulus (GO:0009416);; Biological Process: response to virus (GO:0009615);; Biological Process: response to bacterium (GO:0009617);; Biological Process: response to salicylic acid (GO:0009751);; Biological Process: defense response to bacter…	--|0.0|vvi:104879355|hypothetical protein	[R]	General function prediction only	Ankyrin repeats (3 copies);; Ankyrin repeats (many copies);; Domain of unknown function;; Ankyrin repeat;; Ankyrin repeat;; Ankyrin repeats (many copies);; gag-polypeptide of LTR copia-type	Protein ACCELERATED CELL DEATH 6 OS=Arabidopsis thaliana OX=3702 GN=ACD6 PE=1 SV=1	PREDICTED: ankyrin repeat-containing protein At5g02620 [Vitis vinifera]
mlm	2020Fruit_FruitShapeIndexExternalII	17_524632	5	17998570	21.8215	8.23444	0.22722	G/T,146	G(273,0.935):T(19,0.065)	intergenic	VIT_05s0062g00020;VIT_05s0062g00050	dist=1045;dist=166580	.	.	--	--	--	--|1e-149|vvi:100246886|hypothetical protein	[R]	General function prediction only	--	F-box/LRR-repeat protein At3g48880 OS=Arabidopsis thaliana OX=3702 GN=At3g48880 PE=2 SV=1	unnamed protein product, partial [Vitis vinifera]	--	--	Molecular Function: serine-type endopeptidase activity (GO:0004252);; Cellular Component: chloroplast (GO:0009507);; Cellular Component: chloroplast stromal thylakoid (GO:0009533);; Cellular Component: chloroplast thylakoid membrane (GO:0009535);; Cellular Component: chloroplast stroma (GO:0009570);; Biological Process: chloroplast organization (GO:0009658);; Cellular Component: chloroplast envel…	--|2e-43|vvi:100251195|hypothetical protein	[O]	Posttranslational modification, protein turnover, chaperones	PDZ domain	Protease Do-like 2, chloroplastic OS=Arabidopsis thaliana OX=3702 GN=DEGP2 PE=1 SV=2	unnamed protein product, partial [Vitis vinifera]
mlm	2020Fruit_FruitShapeIndexExternalII	17_528926	5	20785814	23.9043	9.50897	0.17476	T/C,266	T(505,0.949):C(27,0.051)	intronic	VIT_05s0124g00250	.	.	.	[R]	General function prediction only	Cellular Component: nucleus (GO:0005634);; Biological Process: regulation of transcription, DNA-templated (GO:0006355);; Molecular Function: zinc ion binding (GO:0008270);; Molecular Function: histone methyltransferase activity (H3-K4 specific) (GO:0042800);; Biological Process: histone H3-K4 methylation (GO:0051568);;	--|0.0|vvi:100263501|hypothetical protein	[BK]	--	PHD-zinc-finger like domain;; PHD-like zinc-binding domain;; SET domain;; PWWP domain;; F/Y rich C-terminus;; F/Y-rich N-terminus;; PHD-finger	Histone-lysine N-methyltransferase ATX2 OS=Arabidopsis thaliana OX=3702 GN=ATX2 PE=2 SV=1	PREDICTED: histone-lysine N-methyltransferase ATX1 [Vitis vinifera] XP_010650471.1 PREDICTED: histone-lysine N-methyltransferase ATX1 [Vitis vinifera] XP_019075551.1 PREDICTED: histone-lysine N-methyltransferase ATX1 [Vitis vinifera]
mlm	2020Fruit_FruitShapeIndexExternalII	17_534069	5	24427236	16.3767	6.64564	0.13092	T/G,239	T(448,0.937):G(30,0.063)	downstream	VIT_05s0094g01090	dist=159	.	.	--	--	Molecular Function: methionine adenosyltransferase activity (GO:0004478);; Molecular Function: ATP binding (GO:0005524);; Cellular Component: cytoplasm (GO:0005737);; Biological Process: S-adenosylmethionine biosynthetic process (GO:0006556);; Biological Process: one-carbon metabolic process (GO:0006730);; Molecular Function: metal ion binding (GO:0046872);;	K00789|3e-18|vvi:100243560|K00789 metK; S-adenosylmethionine synthetase [EC:2.5.1.6]	[H]	Coenzyme transport and metabolism	--	S-adenosylmethionine synthase 5 OS=Vitis vinifera OX=29760 GN=METK5 PE=3 SV=1	unnamed protein product, partial [Vitis vinifera]
mlm	2020Fruit_FruitShapeIndexExternalII	17_192552	6	32966	15.0878	6.20558	0.10695	C/T,278	C(481,0.865):T(75,0.135)	intergenic	VIT_06s0004g00010;VIT_06s0004g00020	dist=24850;dist=63028	.	.	--	--	--	--	--	--	--	--	--	--	--	Molecular Function: DNA binding (GO:0003677);; Cellular Component: nucleus (GO:0005634);; Biological Process: transcription, DNA-templated (GO:0006351);; Biological Process: regulation of transcription, DNA-templated (GO:0006355);;	--|0.0|vvi:100263939|hypothetical protein	--	--	No apical meristem (NAM) protein	NAC domain-containing protein 68 OS=Oryza sativa subsp. japonica OX=39947 GN=NAC068 PE=2 SV=1	PREDICTED: NAC domain-containing protein 68 [Vitis vinifera] CBI16577.3 unnamed protein product, partial [Vitis vinifera]
mlm	2020Fruit_FruitShapeIndexExternalII	17_194432	6	1511157	15.9911	6.56854	0.11242	T/C,287	T(513,0.894):C(61,0.106)	intergenic	VIT_06s0004g01270;VIT_06s0004g01280	dist=1972;dist=12995	.	.	--	--	Cellular Component: 1,3-beta-D-glucan synthase complex (GO:0000148);; Molecular Function: 1,3-beta-D-glucan synthase activity (GO:0003843);; Biological Process: (1->3)-beta-D-glucan biosynthetic process (GO:0006075);; Biological Process: regulation of cell shape (GO:0008360);; Cellular Component: integral component of membrane (GO:0016021);; Biological Process: cell wall organization (GO:0071555)…	K11000|0.0|vvi:100265625|K11000 CALS; callose synthase [EC:2.4.1.-]	[M]	Cell wall/membrane/envelope biogenesis	1,3-beta-glucan synthase component;; 1,3-beta-glucan synthase subunit FKS1, domain-1;; Vta1 like	Callose synthase 3 OS=Arabidopsis thaliana OX=3702 GN=CALS3 PE=3 SV=3	PREDICTED: callose synthase 3 [Vitis vinifera] CBI16456.3 unnamed protein product, partial [Vitis vinifera]	--	--	--	--|1e-30|vvi:109122793|hypothetical protein	--	--	--	--	hypothetical protein CK203_089941 [Vitis vinifera] RVX12774.1 hypothetical protein CK203_009936 [Vitis vinifera]
mlm	2020Fruit_FruitShapeIndexExternalII	17_194943	6	1818270	15.9514	6.53584	0.11545	T/G,274	T(493,0.900):G(55,0.100)	upstream	VIT_06s0004g01470	dist=741	.	.	--	--	Cellular Component: chloroplast thylakoid (GO:0009534);; Cellular Component: chloroplast stroma (GO:0009570);; Biological Process: green leaf volatile biosynthetic process (GO:0010597);; Molecular Function: linoleate 13S-lipoxygenase activity (GO:0016165);; Biological Process: oxylipin biosynthetic process (GO:0031408);; Molecular Function: metal ion binding (GO:0046872);;	K00454|0.0|vvi:100262173|K00454 LOX2S; lipoxygenase [EC:1.13.11.12]	--	--	Lipoxygenase;; PLAT/LH2 domain	Linoleate 13S-lipoxygenase 2-1, chloroplastic OS=Solanum tuberosum OX=4113 GN=LOX2.1 PE=1 SV=1	PREDICTED: linoleate 13S-lipoxygenase 2-1, chloroplastic [Vitis vinifera]
mlm	2020Fruit_FruitShapeIndexExternalII	17_200308	6	5599051	15.3623	6.06228	0.14448	G/T,155	G(289,0.932):T(21,0.068)	intergenic	VIT_06s0004g04610;VIT_06s0004g04620	dist=9824;dist=1304	.	.	--	--	Cellular Component: plasma membrane (GO:0005886);; Biological Process: cell adhesion (GO:0007155);; Biological Process: response to salt stress (GO:0009651);; Biological Process: multidimensional cell growth (GO:0009825);; Cellular Component: external side of plasma membrane (GO:0009897);; Biological Process: mucilage biosynthetic process (GO:0010192);; Molecular Function: polysaccharide binding …	--|0.0|vvi:100262095|hypothetical protein	--	--	Fasciclin domain	Fasciclin-like arabinogalactan protein 4 OS=Arabidopsis thaliana OX=3702 GN=FLA4 PE=1 SV=1	PREDICTED: fasciclin-like arabinogalactan protein 4 [Vitis vinifera]	--	--	--	--|0.0|vvi:100853532|hypothetical protein	--	--	Domain of unknown function (DUF4378);; Protein of unknown function (DUF3741)	Protein TRM32 OS=Arabidopsis thaliana OX=3702 GN=TRM32 PE=2 SV=1	PREDICTED: uncharacterized protein LOC100853532 [Vitis vinifera] CBI16142.3 unnamed protein product, partial [Vitis vinifera]
mlm	2020Fruit_FruitShapeIndexExternalII	17_211324	6	14073766	29.9674	11.7071	0.21671	A/G,271	A(513,0.946):G(29,0.054)	intronic	VIT_06s0009g01890	.	.	.	[A]	RNA processing and modification	Molecular Function: nucleic acid binding (GO:0003676);; Molecular Function: exonuclease activity (GO:0004527);;	K13288|1e-179|vvi:100251263|K13288 orn; oligoribonuclease [EC:3.1.-.-]	[A]	RNA processing and modification	Exonuclease	Oligoribonuclease OS=Arabidopsis thaliana OX=3702 GN=At2g26970 PE=2 SV=2	PREDICTED: oligoribonuclease [Vitis vinifera] CBI24335.3 unnamed protein product, partial [Vitis vinifera]
mlm	2020Fruit_FruitShapeIndexExternalII	17_212547	6	15006315	16.5046	6.76792	0.11603	C/T,287	C(530,0.923):T(44,0.077)	exonic	VIT_06s0009g02460	.	nonsynonymous SNV	VIT_06s0009g02460:transcript:VIT_06s0009g02460.t01:exon1:c.C1082T:p.T361I	--	--	Molecular Function: DNA-binding transcription factor activity (GO:0003700);; Cellular Component: nucleus (GO:0005634);; Biological Process: transcription, DNA-templated (GO:0006351);; Biological Process: regulation of transcription, DNA-templated (GO:0006355);; Molecular Function: metal ion binding (GO:0046872);; Biological Process: pollen sperm cell differentiation (GO:0048235);;	--|0.0|vvi:104879681|hypothetical protein	[R]	General function prediction only	C2H2-type zinc finger	Zinc finger protein ZAT3 OS=Arabidopsis thaliana OX=3702 GN=ZAT3 PE=1 SV=1	PREDICTED: uncharacterized protein LOC104879681 [Vitis vinifera]
mlm	2020Fruit_FruitShapeIndexExternalII	17_213756	6	16266795	14.3772	5.93757	0.10107	G/A,287	G(484,0.843):A(90,0.157)	exonic	VIT_06s0009g03120	.	nonsynonymous SNV	VIT_06s0009g03120:transcript:VIT_06s0009g03120.t01:exon1:c.G707A:p.G236E	[Q]	Secondary metabolites biosynthesis, transport and catabolism	Molecular Function: monooxygenase activity (GO:0004497);; Molecular Function: iron ion binding (GO:0005506);; Cellular Component: endoplasmic reticulum membrane (GO:0005789);; Biological Process: indoleacetic acid biosynthetic process (GO:0009684);; Cellular Component: membrane (GO:0016020);; Cellular Component: integral component of membrane (GO:0016021);; Molecular Function: oxidoreductase acti…	K12153|0.0|vvi:100260154|K12153 CYP79A2; phenylalanine N-monooxygenase [EC:1.14.14.40]	[Q]	Secondary metabolites biosynthesis, transport and catabolism	Cytochrome P450	Phenylalanine N-monooxygenase OS=Arabidopsis thaliana OX=3702 GN=CYP79A2 PE=1 SV=1	Phenylalanine N-monooxygenase [Vitis vinifera]
mlm	2020Fruit_FruitShapeIndexExternalII	17_217735	6	19204636	16.1943	6.50657	0.15698	T/A,203	T(377,0.929):A(29,0.071)	intergenic	VIT_06s0061g01380;VIT_06s0061g01390	dist=6019;dist=11940	.	.	--	--	Cellular Component: chloroplast (GO:0009507);; Molecular Function: metal ion binding (GO:0046872);;	--|6e-73|vvi:100260258|hypothetical protein	--	--	Stress responsive A/B Barrel Domain	Stress-response A/B barrel domain-containing protein At5g22580 OS=Arabidopsis thaliana OX=3702 GN=At5g22580 PE=1 SV=1	PREDICTED: stress-response A/B barrel domain-containing protein At5g22580 [Vitis vinifera] CAN68720.1 hypothetical protein VITISV_033679 [Vitis vinifera] RVW54445.1 Stress-response A/B barrel domain-containing protein [Vitis vinifera] RVX20350.1 Stress-response A/B barrel domain-containing protein [Vitis vinifera]	--	--	Molecular Function: DNA-binding transcription factor activity (GO:0003700);; Cellular Component: nucleus (GO:0005634);; Biological Process: transcription, DNA-templated (GO:0006351);; Biological Process: abscisic acid-activated signaling pathway (GO:0009738);; Biological Process: glucosinolate metabolic process (GO:0019760);; Molecular Function: sequence-specific DNA binding (GO:0043565);;	--|0.0|vvi:100248181|hypothetical protein	--	--	AP2 domain	Dehydration-responsive element-binding protein 1D OS=Arabidopsis thaliana OX=3702 GN=DREB1D PE=2 SV=1	PREDICTED: dehydration-responsive element-binding protein 1F [Vitis vinifera] AIL00575.1 C-repeat binding factor 2 [Vitis vinifera] RVX20349.1 Dehydration-responsive element-binding protein 1D [Vitis vinifera]
mlm	2020Fruit_FruitShapeIndexExternalII	17_164073	7	458144	21.6143	8.66089	0.16028	G/A,263	G(492,0.935):A(34,0.065)	intergenic	VIT_07s0141g00780;VIT_07s0141g00800	dist=9053;dist=3448	.	.	--	--	Molecular Function: RNA binding (GO:0003723);; Molecular Function: endonuclease activity (GO:0004519);; Cellular Component: mitochondrion (GO:0005739);; Biological Process: RNA modification (GO:0009451);; Cellular Component: intracellular membrane-bounded organelle (GO:0043231);;	--|0.0|vvi:100244169|hypothetical protein	[R]	General function prediction only	PPR repeat family;; PPR repeat;; PPR repeat;; Pentatricopeptide repeat domain;; Pentacotripeptide-repeat region of PRORP;; Mitochondrial 28S ribosomal protein S27	Pentatricopeptide repeat-containing protein At3g22470, mitochondrial OS=Arabidopsis thaliana OX=3702 GN=At3g22470 PE=1 SV=1	PREDICTED: pentatricopeptide repeat-containing protein At1g63330 [Vitis vinifera] CBI17955.3 unnamed protein product, partial [Vitis vinifera]	--	--	Molecular Function: RNA binding (GO:0003723);; Cellular Component: nucleus (GO:0005634);; Cellular Component: cytoplasm (GO:0005737);; Biological Process: transcription, DNA-templated (GO:0006351);; Biological Process: regulation of transcription, DNA-templated (GO:0006355);; Biological Process: positive regulation of flower development (GO:0009911);;	K21444|0.0|vvi:100266515|K21444 PCBP3_4; poly(rC)-binding protein 3/4	[AR]	--	KH domain;; KH domain;; BMC domain	Flowering locus K homology domain OS=Arabidopsis thaliana OX=3702 GN=FLK PE=1 SV=1	PREDICTED: flowering locus K homology domain isoform X1 [Vitis vinifera] CBI17956.3 unnamed protein product, partial [Vitis vinifera]
mlm	2020Fruit_FruitShapeIndexExternalII	17_165943	7	1909757	26.0717	10.3651	0.18329	A/G,287	A(522,0.909):G(52,0.091)	intronic	VIT_07s0104g00760	.	.	.	--	--	Molecular Function: cation channel activity (GO:0005261);; Molecular Function: mechanosensitive ion channel activity (GO:0008381);; Cellular Component: membrane (GO:0016020);; Cellular Component: integral component of membrane (GO:0016021);; Biological Process: regulation of membrane potential (GO:0042391);; Biological Process: detection of mechanical stimulus (GO:0050982);; Biological Process: c…	K22128|0.0|vvi:100254568|K22128 PIEZO1_2; piezo-type mechanosensitive ion channel component 1/2	[S]	Function unknown	Piezo non-specific cation channel, R-Ras-binding domain	Piezo-type mechanosensitive ion channel homolog OS=Arabidopsis thaliana OX=3702 GN=At2g48060/At2g48040/At2g48050 PE=2 SV=1	PREDICTED: piezo-type mechanosensitive ion channel homolog isoform X1 [Vitis vinifera] XP_019076638.1 PREDICTED: piezo-type mechanosensitive ion channel homolog isoform X1 [Vitis vinifera] XP_019076639.1 PREDICTED: piezo-type mechanosensitive ion channel homolog isoform X1 [Vitis vinifera]
mlm	2020Fruit_FruitShapeIndexExternalII	17_165944	7	1909812	20.1274	8.15581	0.1415	T/C,287	T(521,0.908):C(53,0.092)	intronic	VIT_07s0104g00760	.	.	.	--	--	Molecular Function: cation channel activity (GO:0005261);; Molecular Function: mechanosensitive ion channel activity (GO:0008381);; Cellular Component: membrane (GO:0016020);; Cellular Component: integral component of membrane (GO:0016021);; Biological Process: regulation of membrane potential (GO:0042391);; Biological Process: detection of mechanical stimulus (GO:0050982);; Biological Process: c…	K22128|0.0|vvi:100254568|K22128 PIEZO1_2; piezo-type mechanosensitive ion channel component 1/2	[S]	Function unknown	Piezo non-specific cation channel, R-Ras-binding domain	Piezo-type mechanosensitive ion channel homolog OS=Arabidopsis thaliana OX=3702 GN=At2g48060/At2g48040/At2g48050 PE=2 SV=1	PREDICTED: piezo-type mechanosensitive ion channel homolog isoform X1 [Vitis vinifera] XP_019076638.1 PREDICTED: piezo-type mechanosensitive ion channel homolog isoform X1 [Vitis vinifera] XP_019076639.1 PREDICTED: piezo-type mechanosensitive ion channel homolog isoform X1 [Vitis vinifera]
mlm	2020Fruit_FruitShapeIndexExternalII	17_165946	7	1909841	20.1274	8.15581	0.1415	T/C,287	T(521,0.908):C(53,0.092)	intronic	VIT_07s0104g00760	.	.	.	--	--	Molecular Function: cation channel activity (GO:0005261);; Molecular Function: mechanosensitive ion channel activity (GO:0008381);; Cellular Component: membrane (GO:0016020);; Cellular Component: integral component of membrane (GO:0016021);; Biological Process: regulation of membrane potential (GO:0042391);; Biological Process: detection of mechanical stimulus (GO:0050982);; Biological Process: c…	K22128|0.0|vvi:100254568|K22128 PIEZO1_2; piezo-type mechanosensitive ion channel component 1/2	[S]	Function unknown	Piezo non-specific cation channel, R-Ras-binding domain	Piezo-type mechanosensitive ion channel homolog OS=Arabidopsis thaliana OX=3702 GN=At2g48060/At2g48040/At2g48050 PE=2 SV=1	PREDICTED: piezo-type mechanosensitive ion channel homolog isoform X1 [Vitis vinifera] XP_019076638.1 PREDICTED: piezo-type mechanosensitive ion channel homolog isoform X1 [Vitis vinifera] XP_019076639.1 PREDICTED: piezo-type mechanosensitive ion channel homolog isoform X1 [Vitis vinifera]
mlm	2020Fruit_FruitShapeIndexExternalII	17_165948	7	1910109	20.1274	8.15581	0.1415	C/T,287	C(521,0.908):T(53,0.092)	intronic	VIT_07s0104g00760	.	.	.	--	--	Molecular Function: cation channel activity (GO:0005261);; Molecular Function: mechanosensitive ion channel activity (GO:0008381);; Cellular Component: membrane (GO:0016020);; Cellular Component: integral component of membrane (GO:0016021);; Biological Process: regulation of membrane potential (GO:0042391);; Biological Process: detection of mechanical stimulus (GO:0050982);; Biological Process: c…	K22128|0.0|vvi:100254568|K22128 PIEZO1_2; piezo-type mechanosensitive ion channel component 1/2	[S]	Function unknown	Piezo non-specific cation channel, R-Ras-binding domain	Piezo-type mechanosensitive ion channel homolog OS=Arabidopsis thaliana OX=3702 GN=At2g48060/At2g48040/At2g48050 PE=2 SV=1	PREDICTED: piezo-type mechanosensitive ion channel homolog isoform X1 [Vitis vinifera] XP_019076638.1 PREDICTED: piezo-type mechanosensitive ion channel homolog isoform X1 [Vitis vinifera] XP_019076639.1 PREDICTED: piezo-type mechanosensitive ion channel homolog isoform X1 [Vitis vinifera]
mlm	2020Fruit_FruitShapeIndexExternalII	17_165952	7	1911848	26.0474	10.3563	0.18312	C/G,287	C(520,0.906):G(54,0.094)	intronic	VIT_07s0104g00760	.	.	.	--	--	Molecular Function: cation channel activity (GO:0005261);; Molecular Function: mechanosensitive ion channel activity (GO:0008381);; Cellular Component: membrane (GO:0016020);; Cellular Component: integral component of membrane (GO:0016021);; Biological Process: regulation of membrane potential (GO:0042391);; Biological Process: detection of mechanical stimulus (GO:0050982);; Biological Process: c…	K22128|0.0|vvi:100254568|K22128 PIEZO1_2; piezo-type mechanosensitive ion channel component 1/2	[S]	Function unknown	Piezo non-specific cation channel, R-Ras-binding domain	Piezo-type mechanosensitive ion channel homolog OS=Arabidopsis thaliana OX=3702 GN=At2g48060/At2g48040/At2g48050 PE=2 SV=1	PREDICTED: piezo-type mechanosensitive ion channel homolog isoform X1 [Vitis vinifera] XP_019076638.1 PREDICTED: piezo-type mechanosensitive ion channel homolog isoform X1 [Vitis vinifera] XP_019076639.1 PREDICTED: piezo-type mechanosensitive ion channel homolog isoform X1 [Vitis vinifera]
mlm	2020Fruit_FruitShapeIndexExternalII	17_169855	7	4739004	16.2412	6.39625	0.17408	C/T,161	C(288,0.894):T(34,0.106)	intergenic	VIT_07s0005g02370;VIT_07s0005g02380	dist=8969;dist=4361	.	.	[GR]	--	Cellular Component: cell wall (GO:0005618);; Cellular Component: plasmodesma (GO:0009506);; Biological Process: plasmodesmata-mediated intercellular transport (GO:0010497);; Molecular Function: manganese ion binding (GO:0030145);; Molecular Function: nutrient reservoir activity (GO:0045735);; Cellular Component: apoplast (GO:0048046);; Biological Process: regulation of root development (GO:200028…	--|1e-153|vvi:100260641|hypothetical protein	--	--	Cupin;; Cupin domain	Germin-like protein 5-1 OS=Oryza sativa subsp. japonica OX=39947 GN=Os05g0277500 PE=2 SV=1	PREDICTED: germin-like protein 5-1 [Vitis vinifera] CBI37030.3 unnamed protein product, partial [Vitis vinifera]	[GR]	--	Cellular Component: cell wall (GO:0005618);; Cellular Component: plant-type cell wall (GO:0009505);; Cellular Component: plasmodesma (GO:0009506);; Biological Process: plasmodesmata-mediated intercellular transport (GO:0010497);; Molecular Function: manganese ion binding (GO:0030145);; Molecular Function: nutrient reservoir activity (GO:0045735);; Cellular Component: apoplast (GO:0048046);; Biolo…	--|1e-153|vvi:100267594|hypothetical protein	--	--	Cupin;; Cupin domain	Germin-like protein subfamily 2 member 4 OS=Arabidopsis thaliana OX=3702 GN=GLP10 PE=2 SV=1	PREDICTED: germin-like protein subfamily 2 member 4 [Vitis vinifera] CBI37032.3 unnamed protein product, partial [Vitis vinifera]
mlm	2020Fruit_FruitShapeIndexExternalII	17_170008	7	4846879	15.5017	6.37791	0.10898	A/G,287	A(527,0.918):G(47,0.082)	exonic	VIT_07s0005g02490	.	synonymous SNV	VIT_07s0005g02490:transcript:VIT_07s0005g02490.t01:exon5:c.T1350C:p.A450A	[Q]	Secondary metabolites biosynthesis, transport and catabolism	Molecular Function: monooxygenase activity (GO:0004497);; Molecular Function: iron ion binding (GO:0005506);; Cellular Component: integral component of membrane (GO:0016021);; Molecular Function: oxidoreductase activity, acting on paired donors, with incorporation or reduction of molecular oxygen (GO:0016705);; Molecular Function: heme binding (GO:0020037);;	K20660|0.0|vvi:100264193|K20660 CYP709; cytochrome P450 family 709	[QI]	--	Cytochrome P450	Cytochrome P450 709B2 OS=Arabidopsis thaliana OX=3702 GN=CYP709B2 PE=2 SV=1	PREDICTED: cytochrome P450 709B2 isoform X2 [Vitis vinifera]
mlm	2020Fruit_FruitShapeIndexExternalII	17_172935	7	7048640	22.5537	9.06753	0.15856	C/T,287	C(460,0.801):T(114,0.199)	intergenic	VIT_07s0005g03960;VIT_07s0005g03970	dist=3721;dist=1848	.	.	[E]	Amino acid transport and metabolism	Biological Process: response to wounding (GO:0009611);; Biological Process: response to abscisic acid (GO:0009737);; Biological Process: response to salicylic acid (GO:0009751);; Biological Process: response to jasmonic acid (GO:0009753);; Cellular Component: integral component of membrane (GO:0016021);; Biological Process: hyperosmotic salinity response (GO:0042538);; Biological Process: defense…	--|0.0|vvi:100246389|hypothetical protein	[E]	Amino acid transport and metabolism	POT family;; Major Facilitator Superfamily	Protein NRT1/ PTR FAMILY 5.2 OS=Arabidopsis thaliana OX=3702 GN=NPF5.2 PE=2 SV=1	PREDICTED: protein NRT1/ PTR FAMILY 5.2 [Vitis vinifera]	[E]	Amino acid transport and metabolism	Biological Process: response to wounding (GO:0009611);; Biological Process: response to abscisic acid (GO:0009737);; Biological Process: response to salicylic acid (GO:0009751);; Biological Process: response to jasmonic acid (GO:0009753);; Cellular Component: integral component of membrane (GO:0016021);; Biological Process: hyperosmotic salinity response (GO:0042538);; Biological Process: defense…	--|0.0|vvi:100251533|hypothetical protein	[E]	Amino acid transport and metabolism	POT family	Protein NRT1/ PTR FAMILY 5.2 OS=Arabidopsis thaliana OX=3702 GN=NPF5.2 PE=2 SV=1	PREDICTED: protein NRT1/ PTR FAMILY 5.2 isoform X1 [Vitis vinifera]
mlm	2020Fruit_FruitShapeIndexExternalII	17_173101	7	7178080	15.1879	6.14478	0.13248	A/G,214	A(22,0.051):G(406,0.949)	intergenic	VIT_07s0005g04080;VIT_07s0005g04100	dist=2043;dist=21176	.	.	[RTKL]	--	Molecular Function: protein serine/threonine kinase activity (GO:0004674);; Molecular Function: ATP binding (GO:0005524);; Cellular Component: plasma membrane (GO:0005886);; Cellular Component: plasmodesma (GO:0009506);; Cellular Component: membrane (GO:0016020);; Cellular Component: integral component of membrane (GO:0016021);; Cellular Component: pollen tube (GO:0090406);;	--|1e-137|vvi:100246300|hypothetical protein	--	--	Protein kinase domain;; Protein tyrosine and serine/threonine kinase	MDIS1-interacting receptor like kinase 2 OS=Arabidopsis thaliana OX=3702 GN=MIK2 PE=1 SV=3	PREDICTED: MDIS1-interacting receptor like kinase 2-like [Vitis vinifera]	[S]	Function unknown	Molecular Function: protein serine/threonine kinase activity (GO:0004674);; Molecular Function: ATP binding (GO:0005524);; Cellular Component: integral component of membrane (GO:0016021);;	--|0.0|vvi:100266867|hypothetical protein	--	--	Leucine rich repeat;; Protein kinase domain;; Protein tyrosine and serine/threonine kinase;; Leucine Rich repeats (2 copies);; Leucine Rich Repeat;; Leucine rich repeat N-terminal domain	Probable leucine-rich repeat receptor-like protein kinase At1g35710 OS=Arabidopsis thaliana OX=3702 GN=At1g35710 PE=2 SV=1	PREDICTED: MDIS1-interacting receptor like kinase 2-like [Vitis vinifera]
mlm	2020Fruit_FruitShapeIndexExternalII	17_173150	7	7207450	15.4453	6.34982	0.10968	C/T,282	C(531,0.941):T(33,0.059)	intronic	VIT_07s0005g04110	.	.	.	[M]	Cell wall/membrane/envelope biogenesis	Cellular Component: Golgi apparatus (GO:0005794);; Cellular Component: plasma membrane (GO:0005886);; Biological Process: plant-type primary cell wall biogenesis (GO:0009833);; Biological Process: plant-type secondary cell wall biogenesis (GO:0009834);; Cellular Component: integral component of membrane (GO:0016021);; Molecular Function: cellulose synthase activity (GO:0016759);; Molecular Functi…	K10999|0.0|vvi:100241197|K10999 CESA; cellulose synthase A [EC:2.4.1.12]	--	--	Cellulose synthase;; Zinc-binding RING-finger;; Glycosyl transferase family group 2	Cellulose synthase A catalytic subunit 4 [UDP-forming] OS=Arabidopsis thaliana OX=3702 GN=CESA4 PE=1 SV=1	PREDICTED: cellulose synthase A catalytic subunit 4 [UDP-forming] [Vitis vinifera]
mlm	2020Fruit_FruitShapeIndexExternalII	17_173305	7	7304129	17.6423	7.20725	0.12403	G/A,287	G(474,0.826):A(100,0.174)	intronic	VIT_07s0005g04190	.	.	.	[R]	General function prediction only	Cellular Component: nucleus (GO:0005634);; Cellular Component: chromosome (GO:0005694);; Molecular Function: zinc ion binding (GO:0008270);; Molecular Function: histone-lysine N-methyltransferase activity (GO:0018024);; Biological Process: RNA-directed DNA methylation (GO:0080188);;	--|0.0|vvi:100243013|hypothetical protein	[BK]	--	Ubiquitin-binding WIYLD domain;; SET domain;; Pre-SET motif	Probable inactive histone-lysine N-methyltransferase SUVR2 OS=Arabidopsis thaliana OX=3702 GN=SUVR2 PE=1 SV=2	PREDICTED: probable inactive histone-lysine N-methyltransferase SUVR2 isoform X1 [Vitis vinifera] XP_010652406.1 PREDICTED: probable inactive histone-lysine N-methyltransferase SUVR2 isoform X1 [Vitis vinifera]
mlm	2020Fruit_FruitShapeIndexExternalII	17_173984	7	7722025	14.7211	6.067	0.10408	G/A,282	G(530,0.940):A(34,0.060)	intergenic	VIT_07s0005g04520;VIT_07s0005g04530	dist=2184;dist=9350	.	.	--	--	--	--|5e-48|vvi:100249696|hypothetical protein	--	--	--	--	unnamed protein product, partial [Vitis vinifera]	--	--	Molecular Function: RNA binding (GO:0003723);; Molecular Function: endonuclease activity (GO:0004519);; Cellular Component: mitochondrion (GO:0005739);; Biological Process: RNA modification (GO:0009451);; Cellular Component: intracellular membrane-bounded organelle (GO:0043231);;	--|0.0|vvi:100254826|hypothetical protein	[R]	General function prediction only	PPR repeat;; PPR repeat family;; PPR repeat;; Pentatricopeptide repeat domain;; Tetratricopeptide repeat;; Pentacotripeptide-repeat region of PRORP;; Tetratricopeptide repeat	Pentatricopeptide repeat-containing protein At1g32415, mitochondrial OS=Arabidopsis thaliana OX=3702 GN=PCMP-E56 PE=2 SV=1	PREDICTED: pentatricopeptide repeat-containing protein At1g32415, mitochondrial [Vitis vinifera] XP_019076454.1 PREDICTED: pentatricopeptide repeat-containing protein At1g32415, mitochondrial [Vitis vinifera]
mlm	2020Fruit_FruitShapeIndexExternalII	17_174870	7	8218447	15.0123	6.18555	0.10554	G/A,286	G(486,0.850):A(86,0.150)	intergenic	VIT_07s0005g04950;VIT_07s0005g04970	dist=5996;dist=24703	.	.	--	--	Cellular Component: vacuolar membrane (GO:0005774);; Cellular Component: integral component of membrane (GO:0016021);;	--|0.0|vvi:100261783|hypothetical protein	--	--	--	Tetraspanin-20 OS=Arabidopsis thaliana OX=3702 GN=TOM2AH1 PE=1 SV=1	PREDICTED: tetraspanin-18 [Vitis vinifera] CBI37235.3 unnamed protein product, partial [Vitis vinifera]	--	--	Cellular Component: mitochondrion (GO:0005739);; Cellular Component: mitochondrial respiratory chain complex I (GO:0005747);; Biological Process: photorespiration (GO:0009853);; Cellular Component: integral component of membrane (GO:0016021);; Cellular Component: mitochondrial membrane (GO:0031966);; Cellular Component: respiratory chain complex I (GO:0045271);; Biological Process: oxidation-redu…	K11353|1e-105|vvi:100244646|K11353 NDUFA13; NADH dehydrogenase (ubiquinone) 1 alpha subcomplex subunit 13	[CD]	--	GRIM-19 protein	NADH dehydrogenase [ubiquinone] 1 alpha subcomplex subunit 13-B OS=Arabidopsis thaliana OX=3702 GN=At2g33220 PE=2 SV=1	PREDICTED: NADH dehydrogenase [ubiquinone] 1 alpha subcomplex subunit 13-B [Vitis vinifera] CAN64862.1 hypothetical protein VITISV_023213 [Vitis vinifera]
mlm	2020Fruit_FruitShapeIndexExternalII	17_174873	7	8218474	15.0123	6.18555	0.10554	G/A,286	G(485,0.848):A(87,0.152)	intergenic	VIT_07s0005g04950;VIT_07s0005g04970	dist=6023;dist=24676	.	.	--	--	Cellular Component: vacuolar membrane (GO:0005774);; Cellular Component: integral component of membrane (GO:0016021);;	--|0.0|vvi:100261783|hypothetical protein	--	--	--	Tetraspanin-20 OS=Arabidopsis thaliana OX=3702 GN=TOM2AH1 PE=1 SV=1	PREDICTED: tetraspanin-18 [Vitis vinifera] CBI37235.3 unnamed protein product, partial [Vitis vinifera]	--	--	Cellular Component: mitochondrion (GO:0005739);; Cellular Component: mitochondrial respiratory chain complex I (GO:0005747);; Biological Process: photorespiration (GO:0009853);; Cellular Component: integral component of membrane (GO:0016021);; Cellular Component: mitochondrial membrane (GO:0031966);; Cellular Component: respiratory chain complex I (GO:0045271);; Biological Process: oxidation-redu…	K11353|1e-105|vvi:100244646|K11353 NDUFA13; NADH dehydrogenase (ubiquinone) 1 alpha subcomplex subunit 13	[CD]	--	GRIM-19 protein	NADH dehydrogenase [ubiquinone] 1 alpha subcomplex subunit 13-B OS=Arabidopsis thaliana OX=3702 GN=At2g33220 PE=2 SV=1	PREDICTED: NADH dehydrogenase [ubiquinone] 1 alpha subcomplex subunit 13-B [Vitis vinifera] CAN64862.1 hypothetical protein VITISV_023213 [Vitis vinifera]
mlm	2020Fruit_FruitShapeIndexExternalII	17_175993	7	9281757	21.0692	8.38729	0.15625	C/G,237	C(444,0.937):G(30,0.063)	intergenic	VIT_07s0005g05270;VIT_07s0005g05300	dist=14398;dist=5427	.	.	[Q]	Secondary metabolites biosynthesis, transport and catabolism	Molecular Function: iron ion binding (GO:0005506);; Cellular Component: integral component of membrane (GO:0016021);; Molecular Function: heme binding (GO:0020037);; Molecular Function: dammarenediol 12-hydroxylase activity (GO:0102556);;	K20667|7e-41|vvi:100251618|K20667 CYP716A; beta-amyrin 28-monooxygenase [EC:1.14.14.126]	[QI]	--	Cytochrome P450	Dammarenediol 12-hydroxylase OS=Panax ginseng OX=4054 GN=PPDS PE=1 SV=2	unnamed protein product, partial [Vitis vinifera]	--	--	--	--|9e-37|vvi:104877643|hypothetical protein	--	--	Plant self-incompatibility protein S1	S-protein homolog 5 OS=Arabidopsis thaliana OX=3702 GN=SPH5 PE=2 SV=1	S-protein-like 4 [Vitis vinifera]
mlm	2020Fruit_FruitShapeIndexExternalII	17_176706	7	9741085	17.5317	6.82388	0.23143	C/T,156	C(295,0.946):T(17,0.054)	intergenic	VIT_07s0005g05600;VIT_07s0005g05610	dist=9984;dist=26663	.	.	[GC]	--	Cellular Component: plasma membrane (GO:0005886);; Biological Process: carbohydrate metabolic process (GO:0005975);; Cellular Component: membrane (GO:0016020);; Biological Process: sterol metabolic process (GO:0016125);; Biological Process: sterol biosynthetic process (GO:0016126);; Molecular Function: sterol 3-beta-glucosyltransferase activity (GO:0016906);; Biological Process: lipid glycosylati…	K05841|0.0|vvi:100240956|K05841 E2.4.1.173; sterol 3beta-glucosyltransferase [EC:2.4.1.173]	[GC]	--	Glycosyltransferase family 28 N-terminal domain;; UDP-glucoronosyl and UDP-glucosyl transferase	Sterol 3-beta-glucosyltransferase UGT80A2 OS=Arabidopsis thaliana OX=3702 GN=UGT80A2 PE=1 SV=1	PREDICTED: sterol 3-beta-glucosyltransferase UGT80A2 isoform X1 [Vitis vinifera] XP_010652470.1 PREDICTED: sterol 3-beta-glucosyltransferase UGT80A2 isoform X1 [Vitis vinifera] CBI37267.3 unnamed protein product, partial [Vitis vinifera]	[I]	Lipid transport and metabolism	Molecular Function: acetyl-CoA C-acyltransferase activity (GO:0003988);; Cellular Component: nucleolus (GO:0005730);; Cellular Component: mitochondrion (GO:0005739);; Cellular Component: vacuolar membrane (GO:0005774);; Cellular Component: peroxisome (GO:0005777);; Biological Process: fatty acid beta-oxidation (GO:0006635);; Cellular Component: chloroplast (GO:0009507);; Cellular Component: glyox…	K07513|0.0|vvi:100245940|K07513 ACAA1; acetyl-CoA acyltransferase 1 [EC:2.3.1.16]	[I]	Lipid transport and metabolism	Thiolase, N-terminal domain;; Thiolase, C-terminal domain	3-ketoacyl-CoA thiolase 2, peroxisomal OS=Arabidopsis thaliana OX=3702 GN=PED1 PE=1 SV=2	unnamed protein product, partial [Vitis vinifera]
mlm	2020Fruit_FruitShapeIndexExternalII	17_183754	7	15516597	16.0806	6.60203	0.11306	G/C,286	G(64,0.112):C(508,0.888)	intronic	VIT_07s0129g00250	.	.	.	--	--	Biological Process: positive gravitropism (GO:0009958);; Biological Process: protein ubiquitination (GO:0016567);; Cellular Component: cell periphery (GO:0071944);;	--|0.0|vvi:100257621|hypothetical protein	--	--	NPH3 family;; BTB/POZ domain	BTB/POZ domain-containing protein NPY2 OS=Arabidopsis thaliana OX=3702 GN=NPY2 PE=2 SV=1	PREDICTED: BTB/POZ domain-containing protein NPY4 isoform X1 [Vitis vinifera] XP_010652712.1 PREDICTED: BTB/POZ domain-containing protein NPY4 isoform X1 [Vitis vinifera] XP_010652714.1 PREDICTED: BTB/POZ domain-containing protein NPY4 isoform X1 [Vitis vinifera]
mlm	2020Fruit_FruitShapeIndexExternalII	17_255511	8	1459649	15.2128	6.04531	0.1576	T/C,169	T(319,0.944):C(19,0.056)	intergenic	VIT_08s0056g00910;VIT_08s0056g00980	dist=32213;dist=11905	.	.	[U]	Intracellular trafficking, secretion, and vesicular transport	Molecular Function: GTPase activator activity (GO:0005096);; Molecular Function: metal ion binding (GO:0046872);;	--|0.0|vvi:100255407|hypothetical protein	[T]	Signal transduction mechanisms	Putative GTPase activating protein for Arf	Probable ADP-ribosylation factor GTPase-activating protein AGD14 OS=Arabidopsis thaliana OX=3702 GN=AGD14 PE=1 SV=2	PREDICTED: probable ADP-ribosylation factor GTPase-activating protein AGD14 isoform X1 [Vitis vinifera] CBI31191.3 unnamed protein product, partial [Vitis vinifera]	--	--	Biological Process: protein ubiquitination (GO:0016567);;	--|0.0|vvi:100251817|hypothetical protein	--	--	F-box-like	F-box protein SKIP24 OS=Arabidopsis thaliana OX=3702 GN=SKIP24 PE=1 SV=2	PREDICTED: F-box protein SKIP24 [Vitis vinifera] CBI31192.3 unnamed protein product, partial [Vitis vinifera]
mlm	2020Fruit_FruitShapeIndexExternalII	17_257153	8	2518874	15.3179	6.27259	0.11257	T/A,260	T(459,0.883):A(61,0.117)	intergenic	VIT_08s0056g01570;VIT_08s0056g01590	dist=34081;dist=3045	.	.	[E]	Amino acid transport and metabolism	Molecular Function: 5-methyltetrahydropteroyltriglutamate-homocysteine S-methyltransferase activity (GO:0003871);; Cellular Component: cytoplasm (GO:0005737);; Molecular Function: zinc ion binding (GO:0008270);; Biological Process: methionine biosynthetic process (GO:0009086);;	K00549|0.0|vvi:100248500|K00549 metE; 5-methyltetrahydropteroyltriglutamate--homocysteine methyltransferase [EC:2.1.1.14]	[E]	Amino acid transport and metabolism	Cobalamin-independent synthase, Catalytic domain;; Cobalamin-independent synthase, N-terminal domain	5-methyltetrahydropteroyltriglutamate--homocysteine methyltransferase OS=Catharanthus roseus OX=4058 GN=METE PE=2 SV=1	PREDICTED: 5-methyltetrahydropteroyltriglutamate--homocysteine methyltransferase [Vitis vinifera]	[R]	General function prediction only	Molecular Function: protein kinase activity (GO:0004672);; Molecular Function: protein serine/threonine kinase activity (GO:0004674);; Molecular Function: ubiquitin-protein transferase activity (GO:0004842);; Molecular Function: ATP binding (GO:0005524);; Cellular Component: early endosome (GO:0005769);; Cellular Component: trans-Golgi network (GO:0005802);; Biological Process: defense response (…	--|0.0|vvi:100244981|hypothetical protein	[M]	Cell wall/membrane/envelope biogenesis	Ankyrin repeats (3 copies);; Ankyrin repeats (many copies);; Ankyrin repeats (many copies);; Ankyrin repeat;; Ankyrin repeat;; MSP (Major sperm protein) domain	E3 ubiquitin-protein ligase KEG OS=Arabidopsis thaliana OX=3702 GN=KEG PE=1 SV=2	PREDICTED: ankyrin-1 [Vitis vinifera]
mlm	2020Fruit_FruitShapeIndexExternalII	17_274811	8	14574665	14.915	6.14858	0.10485	C/T,287	C(530,0.923):T(44,0.077)	exonic	VIT_08s0007g00210	.	nonsynonymous SNV	VIT_08s0007g00210:transcript:VIT_08s0007g00210.t01:exon3:c.G533A:p.G178D	--	--	--	--|1e-153|vvi:109123038|hypothetical protein	--	--	--	Uncharacterized protein At3g17950 OS=Arabidopsis thaliana OX=3702 GN=Y-3 PE=1 SV=1	PREDICTED: uncharacterized protein LOC109123038 [Vitis vinifera] CBI30566.3 unnamed protein product, partial [Vitis vinifera] RVW33810.1 hypothetical protein CK203_074822 [Vitis vinifera]
mlm	2020Fruit_FruitShapeIndexExternalII	17_274853	8	14605819	14.9686	6.16956	0.10523	C/T,287	C(526,0.916):T(48,0.084)	intronic	VIT_08s0007g00290	.	.	.	--	--	Cellular Component: extracellular region (GO:0005576);; Cellular Component: plant-type cell wall (GO:0009505);; Molecular Function: pectin acetylesterase activity (GO:0052793);; Biological Process: cell wall organization (GO:0071555);;	--|0.0|vvi:100244164|hypothetical protein	[M]	Cell wall/membrane/envelope biogenesis	Pectinacetylesterase	Pectin acetylesterase 5 OS=Arabidopsis thaliana OX=3702 GN=PAE5 PE=2 SV=1	PREDICTED: pectin acetylesterase 5 isoform X1 [Vitis vinifera] CBI30560.3 unnamed protein product, partial [Vitis vinifera]
mlm	2020Fruit_FruitShapeIndexExternalII	17_275023	8	14736353	14.7615	6.08842	0.10378	T/C,287	T(499,0.869):C(75,0.131)	intergenic	VIT_08s0007g00440;VIT_08s0007g00460	dist=1417;dist=8857	.	.	--	--	Cellular Component: extracellular region (GO:0005576);; Biological Process: syncytium formation (GO:0006949);; Cellular Component: plant-type cell wall (GO:0009505);; Biological Process: plant-type cell wall organization (GO:0009664);; Cellular Component: membrane (GO:0016020);;	--|0.0|vvi:100245911|hypothetical protein	--	--	Expansin C-terminal domain;; Lytic transglycolase	Expansin-A6 OS=Arabidopsis thaliana OX=3702 GN=EXPA6 PE=2 SV=2	PREDICTED: expansin-A6 [Vitis vinifera] CAN65872.1 hypothetical protein VITISV_000251 [Vitis vinifera] CBI30547.3 unnamed protein product, partial [Vitis vinifera]	[K]	Transcription	Molecular Function: 3'-5'-exoribonuclease activity (GO:0000175);; Cellular Component: exosome (RNase complex) (GO:0000178);; Cellular Component: P-body (GO:0000932);; Molecular Function: RNA binding (GO:0003723);; Cellular Component: mitochondrion (GO:0005739);; Biological Process: rRNA processing (GO:0006364);; Biological Process: RNA catabolic process (GO:0006401);; Molecular Function: exoribon…	K01147|0.0|vvi:100240818|K01147 rnb; exoribonuclease II [EC:3.1.13.1]	[J]	Translation, ribosomal structure and biogenesis	RNB domain	Ribonuclease II, chloroplastic/mitochondrial OS=Arabidopsis thaliana OX=3702 GN=RNR1 PE=2 SV=1	PREDICTED: ribonuclease II, chloroplastic/mitochondrial isoform X1 [Vitis vinifera]
mlm	2020Fruit_FruitShapeIndexExternalII	17_281345	8	18931313	15.6544	6.33513	0.12393	G/A,219	G(413,0.943):A(25,0.057)	intronic	VIT_08s0007g05020	.	.	.	--	--	--	--|0.0|vvi:100250241|hypothetical protein	--	--	Glycogen recognition site of AMP-activated protein kinase	Protein PTST homolog 3, chloroplastic OS=Arabidopsis thaliana OX=3702 GN=PTST PE=1 SV=1	PREDICTED: uncharacterized protein LOC100250241 isoform X3 [Vitis vinifera]
mlm	2020Fruit_FruitShapeIndexExternalII	17_282490	8	19755522	14.2987	5.89925	0.1024	G/T,280	G(532,0.950):T(28,0.050)	intronic	VIT_08s0007g05890	.	.	.	[R]	General function prediction only	Molecular Function: GTP binding (GO:0005525);; Biological Process: regulation of transcription, DNA-templated (GO:0006355);; Biological Process: response to light stimulus (GO:0009416);; Cellular Component: chloroplast (GO:0009507);; Cellular Component: chloroplast stroma (GO:0009570);; Biological Process: response to absence of light (GO:0009646);; Biological Process: chloroplast organization (G…	--|0.0|vvi:100255617|hypothetical protein	[R]	General function prediction only	50S ribosome-binding GTPase	GTP-binding protein BRASSINAZOLE INSENSITIVE PALE GREEN 2, chloroplastic OS=Arabidopsis thaliana OX=3702 GN=BPG2 PE=1 SV=1	PREDICTED: GTP-binding protein BRASSINAZOLE INSENSITIVE PALE GREEN 2, chloroplastic [Vitis vinifera]
mlm	2020Fruit_FruitShapeIndexExternalII	17_325218	9	2028097	15.0375	6.14535	0.11429	G/A,247	G(409,0.828):A(85,0.172)	intronic	VIT_09s0002g02210	.	.	.	[E]	Amino acid transport and metabolism	Cellular Component: extracellular region (GO:0005576);; Biological Process: cell-cell signaling (GO:0007267);; Biological Process: embryo sac development (GO:0009553);; Biological Process: fatty acid omega-oxidation (GO:0010430);; Molecular Function: oxidoreductase activity, acting on CH-OH group of donors (GO:0016614);; Molecular Function: mandelonitrile lyase activity (GO:0046593);; Molecular F…	K15403|0.0|vvi:100246317|K15403 ACE; fatty acid omega-hydroxy dehydrogenase [EC:1.1.-.-]	[R]	General function prediction only	GMC oxidoreductase;; GMC oxidoreductase	Protein HOTHEAD OS=Arabidopsis thaliana OX=3702 GN=HTH PE=1 SV=1	unnamed protein product, partial [Vitis vinifera]
mlm	2020Fruit_FruitShapeIndexExternalII	17_325281	9	2064741	27.4368	6.32306	0.1238	G/A,179	G(340,0.950):A(18,0.050)	exonic	VIT_09s0002g02250	.	synonymous SNV	VIT_09s0002g02250:transcript:VIT_09s0002g02250.t01:exon1:c.G732A:p.S244S	--	--	Molecular Function: RNA binding (GO:0003723);; Molecular Function: endonuclease activity (GO:0004519);; Biological Process: RNA modification (GO:0009451);; Biological Process: mitochondria-nucleus signaling pathway (GO:0031930);; Cellular Component: intracellular membrane-bounded organelle (GO:0043231);;	--|0.0|vvi:104880218|hypothetical protein	[R]	General function prediction only	PPR repeat;; PPR repeat family;; PPR repeat;; Pentatricopeptide repeat domain;; Pentacotripeptide-repeat region of PRORP	Putative pentatricopeptide repeat-containing protein At1g17630 OS=Arabidopsis thaliana OX=3702 GN=PCMP-E72 PE=3 SV=1	PREDICTED: putative pentatricopeptide repeat-containing protein At1g17630 [Vitis vinifera] CBI35955.3 unnamed protein product, partial [Vitis vinifera]
mlm	2020Fruit_FruitShapeIndexExternalII	17_326541	9	2741353	14.6867	5.82501	0.18851	G/A,158	G(295,0.934):A(21,0.066)	intergenic	VIT_09s0002g03020;VIT_09s0002g03030	dist=1155;dist=36859	.	.	[RTKL]	--	Molecular Function: protein serine/threonine kinase activity (GO:0004674);; Molecular Function: ATP binding (GO:0005524);; Cellular Component: integral component of membrane (GO:0016021);;	--|0.0|vvi:100261686|hypothetical protein	--	--	Malectin-like domain;; Protein tyrosine and serine/threonine kinase;; Protein kinase domain	Probable LRR receptor-like serine/threonine-protein kinase At4g29180 OS=Arabidopsis thaliana OX=3702 GN=At4g29180 PE=2 SV=2	unnamed protein product, partial [Vitis vinifera]	[RTKL]	--	Molecular Function: protein serine/threonine kinase activity (GO:0004674);; Molecular Function: ATP binding (GO:0005524);; Cellular Component: integral component of membrane (GO:0016021);; Biological Process: defense response to bacterium (GO:0042742);;	--|0.0|vvi:100251452|hypothetical protein	--	--	Malectin-like domain;; Protein tyrosine and serine/threonine kinase;; Protein kinase domain;; Leucine rich repeat	Senescence-induced receptor-like serine/threonine-protein kinase OS=Arabidopsis thaliana OX=3702 GN=SIRK PE=2 SV=1	PREDICTED: probable LRR receptor-like serine/threonine-protein kinase At1g05700 [Vitis vinifera]
mlm	2020Fruit_FruitShapeIndexExternalII	17_326935	9	3036270	18.8034	7.64355	0.13279	C/T,282	C(57,0.101):T(507,0.899)	upstream	VIT_09s0002g03350	dist=799	.	.	--	--	Molecular Function: structural constituent of nuclear pore (GO:0005487);; Molecular Function: phospholipid binding (GO:0005543);; Cellular Component: nuclear envelope (GO:0005635);; Cellular Component: cytosol (GO:0005829);; Biological Process: RNA export from nucleus (GO:0006405);; Biological Process: protein import into nucleus (GO:0006606);; Biological Process: negative regulation of auxin med…	--|0.0|vvi:104880231|hypothetical protein	--	--	--	Nuclear pore complex protein NUP62 OS=Arabidopsis thaliana OX=3702 GN=NUP62 PE=1 SV=1	PREDICTED: uncharacterized protein LOC104880231 isoform X1 [Vitis vinifera]
mlm	2020Fruit_FruitShapeIndexExternalII	17_334330	9	8363301	15.3291	6.12902	0.15064	A/G,181	A(339,0.936):G(23,0.064)	intergenic	VIT_09s0002g07890;VIT_09s0002g07900	dist=7925;dist=39540	.	.	[S]	Function unknown	Molecular Function: ATP binding (GO:0005524);; Biological Process: defense response (GO:0006952);; Molecular Function: ADP binding (GO:0043531);;	--|0.0|vvi:100853353|hypothetical protein	[T]	Signal transduction mechanisms	Rx N-terminal domain;; NB-ARC domain	Putative disease resistance protein RGA3 OS=Solanum bulbocastanum OX=147425 GN=RGA3 PE=2 SV=2	unnamed protein product, partial [Vitis vinifera]	--	--	Molecular Function: transmembrane receptor protein serine/threonine kinase activity (GO:0004675);; Molecular Function: ATP binding (GO:0005524);; Cellular Component: extracellular region (GO:0005576);; Cellular Component: plasma membrane (GO:0005886);; Biological Process: signal transduction (GO:0007165);; Cellular Component: integral component of membrane (GO:0016021);;	K00924|1e-38|vvi:100265723|K00924 E2.7.1.-; kinase [EC:2.7.1.-]	--	--	--	Receptor protein kinase TMK1 OS=Arabidopsis thaliana OX=3702 GN=TMK1 PE=1 SV=1	unnamed protein product, partial [Vitis vinifera]
mlm	2020Fruit_FruitShapeIndexExternalII	17_334331	9	8363320	14.4152	5.7928	0.14196	G/A,182	G(341,0.937):A(23,0.063)	intergenic	VIT_09s0002g07890;VIT_09s0002g07900	dist=7944;dist=39521	.	.	[S]	Function unknown	Molecular Function: ATP binding (GO:0005524);; Biological Process: defense response (GO:0006952);; Molecular Function: ADP binding (GO:0043531);;	--|0.0|vvi:100853353|hypothetical protein	[T]	Signal transduction mechanisms	Rx N-terminal domain;; NB-ARC domain	Putative disease resistance protein RGA3 OS=Solanum bulbocastanum OX=147425 GN=RGA3 PE=2 SV=2	unnamed protein product, partial [Vitis vinifera]	--	--	Molecular Function: transmembrane receptor protein serine/threonine kinase activity (GO:0004675);; Molecular Function: ATP binding (GO:0005524);; Cellular Component: extracellular region (GO:0005576);; Cellular Component: plasma membrane (GO:0005886);; Biological Process: signal transduction (GO:0007165);; Cellular Component: integral component of membrane (GO:0016021);;	K00924|1e-38|vvi:100265723|K00924 E2.7.1.-; kinase [EC:2.7.1.-]	--	--	--	Receptor protein kinase TMK1 OS=Arabidopsis thaliana OX=3702 GN=TMK1 PE=1 SV=1	unnamed protein product, partial [Vitis vinifera]
mlm	2020Fruit_FruitShapeIndexExternalII	17_334334	9	8381776	21.9428	8.31824	0.21566	A/G,152	A(276,0.908):G(28,0.092)	intergenic	VIT_09s0002g07890;VIT_09s0002g07900	dist=26400;dist=21065	.	.	[S]	Function unknown	Molecular Function: ATP binding (GO:0005524);; Biological Process: defense response (GO:0006952);; Molecular Function: ADP binding (GO:0043531);;	--|0.0|vvi:100853353|hypothetical protein	[T]	Signal transduction mechanisms	Rx N-terminal domain;; NB-ARC domain	Putative disease resistance protein RGA3 OS=Solanum bulbocastanum OX=147425 GN=RGA3 PE=2 SV=2	unnamed protein product, partial [Vitis vinifera]	--	--	Molecular Function: transmembrane receptor protein serine/threonine kinase activity (GO:0004675);; Molecular Function: ATP binding (GO:0005524);; Cellular Component: extracellular region (GO:0005576);; Cellular Component: plasma membrane (GO:0005886);; Biological Process: signal transduction (GO:0007165);; Cellular Component: integral component of membrane (GO:0016021);;	K00924|1e-38|vvi:100265723|K00924 E2.7.1.-; kinase [EC:2.7.1.-]	--	--	--	Receptor protein kinase TMK1 OS=Arabidopsis thaliana OX=3702 GN=TMK1 PE=1 SV=1	unnamed protein product, partial [Vitis vinifera]
mlm	2020Fruit_FruitShapeIndexExternalII	17_334335	9	8382037	21.4659	8.17912	0.20929	G/A,156	G(286,0.917):A(26,0.083)	intergenic	VIT_09s0002g07890;VIT_09s0002g07900	dist=26661;dist=20804	.	.	[S]	Function unknown	Molecular Function: ATP binding (GO:0005524);; Biological Process: defense response (GO:0006952);; Molecular Function: ADP binding (GO:0043531);;	--|0.0|vvi:100853353|hypothetical protein	[T]	Signal transduction mechanisms	Rx N-terminal domain;; NB-ARC domain	Putative disease resistance protein RGA3 OS=Solanum bulbocastanum OX=147425 GN=RGA3 PE=2 SV=2	unnamed protein product, partial [Vitis vinifera]	--	--	Molecular Function: transmembrane receptor protein serine/threonine kinase activity (GO:0004675);; Molecular Function: ATP binding (GO:0005524);; Cellular Component: extracellular region (GO:0005576);; Cellular Component: plasma membrane (GO:0005886);; Biological Process: signal transduction (GO:0007165);; Cellular Component: integral component of membrane (GO:0016021);;	K00924|1e-38|vvi:100265723|K00924 E2.7.1.-; kinase [EC:2.7.1.-]	--	--	--	Receptor protein kinase TMK1 OS=Arabidopsis thaliana OX=3702 GN=TMK1 PE=1 SV=1	unnamed protein product, partial [Vitis vinifera]
mlm	2020Fruit_FruitShapeIndexExternalII	17_334336	9	8382330	22.4902	8.59498	0.2063	C/T,166	C(306,0.922):T(26,0.078)	intergenic	VIT_09s0002g07890;VIT_09s0002g07900	dist=26954;dist=20511	.	.	[S]	Function unknown	Molecular Function: ATP binding (GO:0005524);; Biological Process: defense response (GO:0006952);; Molecular Function: ADP binding (GO:0043531);;	--|0.0|vvi:100853353|hypothetical protein	[T]	Signal transduction mechanisms	Rx N-terminal domain;; NB-ARC domain	Putative disease resistance protein RGA3 OS=Solanum bulbocastanum OX=147425 GN=RGA3 PE=2 SV=2	unnamed protein product, partial [Vitis vinifera]	--	--	Molecular Function: transmembrane receptor protein serine/threonine kinase activity (GO:0004675);; Molecular Function: ATP binding (GO:0005524);; Cellular Component: extracellular region (GO:0005576);; Cellular Component: plasma membrane (GO:0005886);; Biological Process: signal transduction (GO:0007165);; Cellular Component: integral component of membrane (GO:0016021);;	K00924|1e-38|vvi:100265723|K00924 E2.7.1.-; kinase [EC:2.7.1.-]	--	--	--	Receptor protein kinase TMK1 OS=Arabidopsis thaliana OX=3702 GN=TMK1 PE=1 SV=1	unnamed protein product, partial [Vitis vinifera]
mlm	2020Fruit_FruitShapeIndexExternalII	17_334337	9	8382339	22.4876	8.60031	0.20628	C/T,167	C(308,0.922):T(26,0.078)	intergenic	VIT_09s0002g07890;VIT_09s0002g07900	dist=26963;dist=20502	.	.	[S]	Function unknown	Molecular Function: ATP binding (GO:0005524);; Biological Process: defense response (GO:0006952);; Molecular Function: ADP binding (GO:0043531);;	--|0.0|vvi:100853353|hypothetical protein	[T]	Signal transduction mechanisms	Rx N-terminal domain;; NB-ARC domain	Putative disease resistance protein RGA3 OS=Solanum bulbocastanum OX=147425 GN=RGA3 PE=2 SV=2	unnamed protein product, partial [Vitis vinifera]	--	--	Molecular Function: transmembrane receptor protein serine/threonine kinase activity (GO:0004675);; Molecular Function: ATP binding (GO:0005524);; Cellular Component: extracellular region (GO:0005576);; Cellular Component: plasma membrane (GO:0005886);; Biological Process: signal transduction (GO:0007165);; Cellular Component: integral component of membrane (GO:0016021);;	K00924|1e-38|vvi:100265723|K00924 E2.7.1.-; kinase [EC:2.7.1.-]	--	--	--	Receptor protein kinase TMK1 OS=Arabidopsis thaliana OX=3702 GN=TMK1 PE=1 SV=1	unnamed protein product, partial [Vitis vinifera]
mlm	2020Fruit_FruitShapeIndexExternalII	17_334338	9	8382341	22.6908	8.6627	0.20847	A/G,166	A(305,0.919):G(27,0.081)	intergenic	VIT_09s0002g07890;VIT_09s0002g07900	dist=26965;dist=20500	.	.	[S]	Function unknown	Molecular Function: ATP binding (GO:0005524);; Biological Process: defense response (GO:0006952);; Molecular Function: ADP binding (GO:0043531);;	--|0.0|vvi:100853353|hypothetical protein	[T]	Signal transduction mechanisms	Rx N-terminal domain;; NB-ARC domain	Putative disease resistance protein RGA3 OS=Solanum bulbocastanum OX=147425 GN=RGA3 PE=2 SV=2	unnamed protein product, partial [Vitis vinifera]	--	--	Molecular Function: transmembrane receptor protein serine/threonine kinase activity (GO:0004675);; Molecular Function: ATP binding (GO:0005524);; Cellular Component: extracellular region (GO:0005576);; Cellular Component: plasma membrane (GO:0005886);; Biological Process: signal transduction (GO:0007165);; Cellular Component: integral component of membrane (GO:0016021);;	K00924|1e-38|vvi:100265723|K00924 E2.7.1.-; kinase [EC:2.7.1.-]	--	--	--	Receptor protein kinase TMK1 OS=Arabidopsis thaliana OX=3702 GN=TMK1 PE=1 SV=1	unnamed protein product, partial [Vitis vinifera]
mlm	2020Fruit_FruitShapeIndexExternalII	17_334339	9	8382361	22.7064	8.66797	0.20829	C/T,166	C(305,0.919):T(27,0.081)	intergenic	VIT_09s0002g07890;VIT_09s0002g07900	dist=26985;dist=20480	.	.	[S]	Function unknown	Molecular Function: ATP binding (GO:0005524);; Biological Process: defense response (GO:0006952);; Molecular Function: ADP binding (GO:0043531);;	--|0.0|vvi:100853353|hypothetical protein	[T]	Signal transduction mechanisms	Rx N-terminal domain;; NB-ARC domain	Putative disease resistance protein RGA3 OS=Solanum bulbocastanum OX=147425 GN=RGA3 PE=2 SV=2	unnamed protein product, partial [Vitis vinifera]	--	--	Molecular Function: transmembrane receptor protein serine/threonine kinase activity (GO:0004675);; Molecular Function: ATP binding (GO:0005524);; Cellular Component: extracellular region (GO:0005576);; Cellular Component: plasma membrane (GO:0005886);; Biological Process: signal transduction (GO:0007165);; Cellular Component: integral component of membrane (GO:0016021);;	K00924|1e-38|vvi:100265723|K00924 E2.7.1.-; kinase [EC:2.7.1.-]	--	--	--	Receptor protein kinase TMK1 OS=Arabidopsis thaliana OX=3702 GN=TMK1 PE=1 SV=1	unnamed protein product, partial [Vitis vinifera]
mlm	2020Fruit_FruitShapeIndexExternalII	17_334340	9	8382605	22.4876	8.60031	0.20628	C/T,167	C(308,0.922):T(26,0.078)	intergenic	VIT_09s0002g07890;VIT_09s0002g07900	dist=27229;dist=20236	.	.	[S]	Function unknown	Molecular Function: ATP binding (GO:0005524);; Biological Process: defense response (GO:0006952);; Molecular Function: ADP binding (GO:0043531);;	--|0.0|vvi:100853353|hypothetical protein	[T]	Signal transduction mechanisms	Rx N-terminal domain;; NB-ARC domain	Putative disease resistance protein RGA3 OS=Solanum bulbocastanum OX=147425 GN=RGA3 PE=2 SV=2	unnamed protein product, partial [Vitis vinifera]	--	--	Molecular Function: transmembrane receptor protein serine/threonine kinase activity (GO:0004675);; Molecular Function: ATP binding (GO:0005524);; Cellular Component: extracellular region (GO:0005576);; Cellular Component: plasma membrane (GO:0005886);; Biological Process: signal transduction (GO:0007165);; Cellular Component: integral component of membrane (GO:0016021);;	K00924|1e-38|vvi:100265723|K00924 E2.7.1.-; kinase [EC:2.7.1.-]	--	--	--	Receptor protein kinase TMK1 OS=Arabidopsis thaliana OX=3702 GN=TMK1 PE=1 SV=1	unnamed protein product, partial [Vitis vinifera]
mlm	2020Fruit_FruitShapeIndexExternalII	17_334343	9	8383544	18.2342	7.19315	0.16647	G/T,184	G(340,0.924):T(28,0.076)	intergenic	VIT_09s0002g07890;VIT_09s0002g07900	dist=28168;dist=19297	.	.	[S]	Function unknown	Molecular Function: ATP binding (GO:0005524);; Biological Process: defense response (GO:0006952);; Molecular Function: ADP binding (GO:0043531);;	--|0.0|vvi:100853353|hypothetical protein	[T]	Signal transduction mechanisms	Rx N-terminal domain;; NB-ARC domain	Putative disease resistance protein RGA3 OS=Solanum bulbocastanum OX=147425 GN=RGA3 PE=2 SV=2	unnamed protein product, partial [Vitis vinifera]	--	--	Molecular Function: transmembrane receptor protein serine/threonine kinase activity (GO:0004675);; Molecular Function: ATP binding (GO:0005524);; Cellular Component: extracellular region (GO:0005576);; Cellular Component: plasma membrane (GO:0005886);; Biological Process: signal transduction (GO:0007165);; Cellular Component: integral component of membrane (GO:0016021);;	K00924|1e-38|vvi:100265723|K00924 E2.7.1.-; kinase [EC:2.7.1.-]	--	--	--	Receptor protein kinase TMK1 OS=Arabidopsis thaliana OX=3702 GN=TMK1 PE=1 SV=1	unnamed protein product, partial [Vitis vinifera]
mlm	2020Fruit_FruitShapeIndexExternalII	17_335227	9	9032382	14.7743	6.09009	0.10443	C/T,284	C(521,0.917):T(47,0.083)	intergenic	VIT_09s0002g08290;VIT_09s0002g08300	dist=56872;dist=67363	.	.	--	--	Molecular Function: ATP binding (GO:0005524);; Biological Process: defense response (GO:0006952);; Molecular Function: ADP binding (GO:0043531);;	--|0.0|vvi:100265249|hypothetical protein	[T]	Signal transduction mechanisms	NB-ARC domain;; Rx N-terminal domain	Putative disease resistance protein RGA4 OS=Solanum bulbocastanum OX=147425 GN=RGA4 PE=2 SV=1	PREDICTED: disease resistance protein RGA2-like [Vitis vinifera] XP_019077893.1 PREDICTED: disease resistance protein RGA2-like [Vitis vinifera] XP_019077894.1 PREDICTED: disease resistance protein RGA2-like [Vitis vinifera] XP_019077895.1 PREDICTED: disease resistance protein RGA2-like [Vitis vinifera] XP_019077896.1 PREDICTED: disease resistance protein RGA2-like [Vitis vinifera] XP_019077897.1…	[S]	Function unknown	Molecular Function: ATP binding (GO:0005524);; Biological Process: defense response (GO:0006952);; Molecular Function: ADP binding (GO:0043531);;	--|0.0|vvi:100263405|hypothetical protein	[T]	Signal transduction mechanisms	NB-ARC domain;; Rx N-terminal domain;; Leucine Rich repeats (2 copies)	Putative disease resistance protein RGA3 OS=Solanum bulbocastanum OX=147425 GN=RGA3 PE=2 SV=2	putative disease resistance protein RGA4 [Vitis vinifera]
mlm	2020Fruit_FruitShapeIndexExternalII	17_335450	9	9158760	30.209	11.068	0.30591	A/G,164	A(303,0.924):G(25,0.076)	intergenic	VIT_09s0002g08350;VIT_09s0002g08370	dist=4195;dist=87680	.	.	--	--	Molecular Function: iron ion binding (GO:0005506);; Molecular Function: electron transfer activity (GO:0009055);; Cellular Component: chloroplast thylakoid membrane (GO:0009535);; Biological Process: photosynthesis (GO:0015979);; Molecular Function: heme binding (GO:0020037);; Cellular Component: integral component of thylakoid membrane (GO:0031361);; Biological Process: oxidation-reduction proce…	--|3e-10|vvi:ViviCp034|hypothetical protein	--	--	--	Cytochrome f OS=Illicium oligandrum OX=145286 GN=petA PE=3 SV=1	unnamed protein product, partial [Vitis vinifera]	[R]	General function prediction only	Cellular Component: nucleus (GO:0005634);; Cellular Component: cytosol (GO:0005829);; Biological Process: transcription, DNA-templated (GO:0006351);; Biological Process: response to auxin (GO:0009733);; Biological Process: jasmonic acid mediated signaling pathway (GO:0009867);; Biological Process: xylem and phloem pattern formation (GO:0010051);; Biological Process: primary shoot apical meristem …	--|0.0|vvi:100248092|hypothetical protein	[R]	General function prediction only	WD domain, G-beta repeat;; Anaphase-promoting complex subunit 4 WD40 domain	Protein TOPLESS OS=Arabidopsis thaliana OX=3702 GN=TPL PE=1 SV=1	PREDICTED: protein TOPLESS [Vitis vinifera] CBI36431.3 unnamed protein product, partial [Vitis vinifera]
mlm	2020Fruit_FruitShapeIndexExternalII	17_335474	9	9172296	24.6476	9.54844	0.21392	G/A,206	G(386,0.937):A(26,0.063)	intergenic	VIT_09s0002g08350;VIT_09s0002g08370	dist=17731;dist=74144	.	.	--	--	Molecular Function: iron ion binding (GO:0005506);; Molecular Function: electron transfer activity (GO:0009055);; Cellular Component: chloroplast thylakoid membrane (GO:0009535);; Biological Process: photosynthesis (GO:0015979);; Molecular Function: heme binding (GO:0020037);; Cellular Component: integral component of thylakoid membrane (GO:0031361);; Biological Process: oxidation-reduction proce…	--|3e-10|vvi:ViviCp034|hypothetical protein	--	--	--	Cytochrome f OS=Illicium oligandrum OX=145286 GN=petA PE=3 SV=1	unnamed protein product, partial [Vitis vinifera]	[R]	General function prediction only	Cellular Component: nucleus (GO:0005634);; Cellular Component: cytosol (GO:0005829);; Biological Process: transcription, DNA-templated (GO:0006351);; Biological Process: response to auxin (GO:0009733);; Biological Process: jasmonic acid mediated signaling pathway (GO:0009867);; Biological Process: xylem and phloem pattern formation (GO:0010051);; Biological Process: primary shoot apical meristem …	--|0.0|vvi:100248092|hypothetical protein	[R]	General function prediction only	WD domain, G-beta repeat;; Anaphase-promoting complex subunit 4 WD40 domain	Protein TOPLESS OS=Arabidopsis thaliana OX=3702 GN=TPL PE=1 SV=1	PREDICTED: protein TOPLESS [Vitis vinifera] CBI36431.3 unnamed protein product, partial [Vitis vinifera]
mlm	2020Fruit_FruitShapeIndexExternalII	17_335494	9	9187486	16.1975	6.36913	0.18658	C/A,159	C(301,0.947):A(17,0.053)	intergenic	VIT_09s0002g08350;VIT_09s0002g08370	dist=32921;dist=58954	.	.	--	--	Molecular Function: iron ion binding (GO:0005506);; Molecular Function: electron transfer activity (GO:0009055);; Cellular Component: chloroplast thylakoid membrane (GO:0009535);; Biological Process: photosynthesis (GO:0015979);; Molecular Function: heme binding (GO:0020037);; Cellular Component: integral component of thylakoid membrane (GO:0031361);; Biological Process: oxidation-reduction proce…	--|3e-10|vvi:ViviCp034|hypothetical protein	--	--	--	Cytochrome f OS=Illicium oligandrum OX=145286 GN=petA PE=3 SV=1	unnamed protein product, partial [Vitis vinifera]	[R]	General function prediction only	Cellular Component: nucleus (GO:0005634);; Cellular Component: cytosol (GO:0005829);; Biological Process: transcription, DNA-templated (GO:0006351);; Biological Process: response to auxin (GO:0009733);; Biological Process: jasmonic acid mediated signaling pathway (GO:0009867);; Biological Process: xylem and phloem pattern formation (GO:0010051);; Biological Process: primary shoot apical meristem …	--|0.0|vvi:100248092|hypothetical protein	[R]	General function prediction only	WD domain, G-beta repeat;; Anaphase-promoting complex subunit 4 WD40 domain	Protein TOPLESS OS=Arabidopsis thaliana OX=3702 GN=TPL PE=1 SV=1	PREDICTED: protein TOPLESS [Vitis vinifera] CBI36431.3 unnamed protein product, partial [Vitis vinifera]
mlm	2020Fruit_FruitShapeIndexExternalII	17_335515	9	9199661	22.7675	8.56084	0.25754	C/T,150	C(283,0.943):T(17,0.057)	intergenic	VIT_09s0002g08350;VIT_09s0002g08370	dist=45096;dist=46779	.	.	--	--	Molecular Function: iron ion binding (GO:0005506);; Molecular Function: electron transfer activity (GO:0009055);; Cellular Component: chloroplast thylakoid membrane (GO:0009535);; Biological Process: photosynthesis (GO:0015979);; Molecular Function: heme binding (GO:0020037);; Cellular Component: integral component of thylakoid membrane (GO:0031361);; Biological Process: oxidation-reduction proce…	--|3e-10|vvi:ViviCp034|hypothetical protein	--	--	--	Cytochrome f OS=Illicium oligandrum OX=145286 GN=petA PE=3 SV=1	unnamed protein product, partial [Vitis vinifera]	[R]	General function prediction only	Cellular Component: nucleus (GO:0005634);; Cellular Component: cytosol (GO:0005829);; Biological Process: transcription, DNA-templated (GO:0006351);; Biological Process: response to auxin (GO:0009733);; Biological Process: jasmonic acid mediated signaling pathway (GO:0009867);; Biological Process: xylem and phloem pattern formation (GO:0010051);; Biological Process: primary shoot apical meristem …	--|0.0|vvi:100248092|hypothetical protein	[R]	General function prediction only	WD domain, G-beta repeat;; Anaphase-promoting complex subunit 4 WD40 domain	Protein TOPLESS OS=Arabidopsis thaliana OX=3702 GN=TPL PE=1 SV=1	PREDICTED: protein TOPLESS [Vitis vinifera] CBI36431.3 unnamed protein product, partial [Vitis vinifera]
mlm	2020Fruit_FruitShapeIndexExternalII	17_335953	9	9377425	22.4444	8.64445	0.21388	A/G,180	A(338,0.939):G(22,0.061)	intergenic	VIT_09s0002g08390;VIT_09s0002g08400	dist=33064;dist=8348	.	.	--	--	Cellular Component: chromosome, centromeric region (GO:0000775);; Cellular Component: nucleus (GO:0005634);; Biological Process: DNA repair (GO:0006281);; Biological Process: flower development (GO:0009908);; Biological Process: response to UV-B (GO:0010224);; Biological Process: vegetative to reproductive phase transition of meristem (GO:0010228);; Biological Process: histone methylation (GO:001…	--|1e-23|vvi:104880279|hypothetical protein	[U]	Intracellular trafficking, secretion, and vesicular transport	--	Histone-lysine N-methyltransferase ASHH1 OS=Arabidopsis thaliana OX=3702 GN=ASHH1 PE=1 SV=1	unnamed protein product, partial [Vitis vinifera]	[R]	General function prediction only	Cellular Component: chromosome, centromeric region (GO:0000775);; Cellular Component: nucleus (GO:0005634);; Biological Process: DNA repair (GO:0006281);; Biological Process: flower development (GO:0009908);; Biological Process: response to UV-B (GO:0010224);; Biological Process: vegetative to reproductive phase transition of meristem (GO:0010228);; Biological Process: histone methylation (GO:001…	--|4e-31|vvi:100853610|hypothetical protein	[U]	Intracellular trafficking, secretion, and vesicular transport	SET domain	Histone-lysine N-methyltransferase ASHH1 OS=Arabidopsis thaliana OX=3702 GN=ASHH1 PE=1 SV=1	unnamed protein product, partial [Vitis vinifera]
mlm	2020Fruit_FruitShapeIndexExternalII	17_336078	9	9440506	17.1875	7.02001	0.12148	C/A,279	C(496,0.889):A(62,0.111)	intergenic	VIT_09s0002g08430;VIT_09s0002g08440	dist=5977;dist=6870	.	.	[GEPR]	--	Biological Process: karyogamy (GO:0000741);; Biological Process: transport (GO:0006810);; Biological Process: response to salt stress (GO:0009651);; Biological Process: polar nucleus fusion (GO:0010197);; Cellular Component: integral component of membrane (GO:0016021);;	--|0.0|vvi:100262975|hypothetical protein	--	--	Nodulin-like;; Major Facilitator Superfamily	Protein NUCLEAR FUSION DEFECTIVE 4 OS=Arabidopsis thaliana OX=3702 GN=NFD4 PE=3 SV=1	PREDICTED: protein NUCLEAR FUSION DEFECTIVE 4 [Vitis vinifera] CBI36437.3 unnamed protein product, partial [Vitis vinifera]	--	--	--	--|4e-14|vvi:100257355|hypothetical protein	--	--	--	--	unnamed protein product, partial [Vitis vinifera]
mlm	2020Fruit_FruitShapeIndexExternalII	17_337013	9	9938553	19.8027	8.02505	0.13976	C/T,283	C(524,0.926):T(42,0.074)	intergenic	VIT_09s0002g08690;VIT_09s0002g08700	dist=27602;dist=20424	.	.	--	--	--	K08679|2e-27|vvi:100854222|K08679 E5.1.3.6; UDP-glucuronate 4-epimerase [EC:5.1.3.6]	[AK]	--	--	--	unnamed protein product, partial [Vitis vinifera]	--	--	Cellular Component: plasma membrane (GO:0005886);; Cellular Component: integral component of membrane (GO:0016021);;	--|0.0|vvi:104880284|hypothetical protein	[R]	General function prediction only	Domain of unknown function	Ankyrin repeat-containing protein NPR4 OS=Oryza sativa subsp. japonica OX=39947 GN=NPR4 PE=2 SV=1	hypothetical protein CK203_057074 [Vitis vinifera]
mlm	2020Fruit_FruitShapeIndexExternalII	17_337015	9	9938588	19.781	8.01291	0.13977	A/C,281	A(521,0.927):C(41,0.073)	intergenic	VIT_09s0002g08690;VIT_09s0002g08700	dist=27637;dist=20389	.	.	--	--	--	K08679|2e-27|vvi:100854222|K08679 E5.1.3.6; UDP-glucuronate 4-epimerase [EC:5.1.3.6]	[AK]	--	--	--	unnamed protein product, partial [Vitis vinifera]	--	--	Cellular Component: plasma membrane (GO:0005886);; Cellular Component: integral component of membrane (GO:0016021);;	--|0.0|vvi:104880284|hypothetical protein	[R]	General function prediction only	Domain of unknown function	Ankyrin repeat-containing protein NPR4 OS=Oryza sativa subsp. japonica OX=39947 GN=NPR4 PE=2 SV=1	hypothetical protein CK203_057074 [Vitis vinifera]
mlm	2020Fruit_FruitShapeIndexExternalII	17_337117	9	9975680	25.81	10.2445	0.18192	C/T,278	C(512,0.921):T(44,0.079)	intergenic	VIT_09s0002g08700;VIT_09s0002g08710	dist=15750;dist=13841	.	.	--	--	Cellular Component: plasma membrane (GO:0005886);; Cellular Component: integral component of membrane (GO:0016021);;	--|0.0|vvi:104880284|hypothetical protein	[R]	General function prediction only	Domain of unknown function	Ankyrin repeat-containing protein NPR4 OS=Oryza sativa subsp. japonica OX=39947 GN=NPR4 PE=2 SV=1	hypothetical protein CK203_057074 [Vitis vinifera]	--	--	Cellular Component: nucleus (GO:0005634);; Cellular Component: plasma membrane (GO:0005886);; Biological Process: signal transduction (GO:0007165);; Biological Process: response to salt stress (GO:0009651);; Cellular Component: integral component of membrane (GO:0016021);; Biological Process: cellular protein localization (GO:0034613);;	--|1e-159|vvi:104880284|hypothetical protein	[R]	General function prediction only	Ankyrin repeats (3 copies);; Ankyrin repeats (many copies);; Ankyrin repeat;; Ankyrin repeat	Ankyrin repeat-containing protein ITN1 OS=Arabidopsis thaliana OX=3702 GN=ITN1 PE=1 SV=1	unnamed protein product, partial [Vitis vinifera]
mlm	2020Fruit_FruitShapeIndexExternalII	17_338397	9	10704495	15.9877	6.49408	0.12597	A/T,235	A(441,0.938):T(29,0.062)	intergenic	VIT_09s0002g09090;VIT_09s0002g09100	dist=16834;dist=27828	.	.	[RTKL]	--	Molecular Function: transmembrane receptor protein serine/threonine kinase activity (GO:0004675);; Molecular Function: ATP binding (GO:0005524);; Cellular Component: plasma membrane (GO:0005886);; Biological Process: protein phosphorylation (GO:0006468);; Biological Process: cell surface receptor signaling pathway (GO:0007166);; Cellular Component: integral component of membrane (GO:0016021);;	--|0.0|vvi:100252673|hypothetical protein	[T]	Signal transduction mechanisms	Protein tyrosine and serine/threonine kinase;; Protein kinase domain	Probable receptor-like protein kinase At1g80640 OS=Arabidopsis thaliana OX=3702 GN=At1g80640 PE=2 SV=1	PREDICTED: probable receptor-like protein kinase At1g80640 isoform X3 [Vitis vinifera]	--	--	Molecular Function: structural constituent of cell wall (GO:0005199);; Cellular Component: extracellular region (GO:0005576);; Cellular Component: cell wall (GO:0005618);; Cellular Component: plant-type cell wall (GO:0009505);; Cellular Component: plasmodesma (GO:0009506);; Biological Process: cell wall organization (GO:0071555);;	--|0.0|vvi:104880287|hypothetical protein	--	--	--	Leucine-rich repeat extensin-like protein 3 OS=Arabidopsis thaliana OX=3702 GN=LRX3 PE=1 SV=1	PREDICTED: extensin-like [Vitis vinifera]
mlm	2020Fruit_FruitShapeIndexExternalII	17_338402	9	10704573	15.9877	6.49408	0.12597	C/T,235	C(441,0.938):T(29,0.062)	intergenic	VIT_09s0002g09090;VIT_09s0002g09100	dist=16912;dist=27750	.	.	[RTKL]	--	Molecular Function: transmembrane receptor protein serine/threonine kinase activity (GO:0004675);; Molecular Function: ATP binding (GO:0005524);; Cellular Component: plasma membrane (GO:0005886);; Biological Process: protein phosphorylation (GO:0006468);; Biological Process: cell surface receptor signaling pathway (GO:0007166);; Cellular Component: integral component of membrane (GO:0016021);;	--|0.0|vvi:100252673|hypothetical protein	[T]	Signal transduction mechanisms	Protein tyrosine and serine/threonine kinase;; Protein kinase domain	Probable receptor-like protein kinase At1g80640 OS=Arabidopsis thaliana OX=3702 GN=At1g80640 PE=2 SV=1	PREDICTED: probable receptor-like protein kinase At1g80640 isoform X3 [Vitis vinifera]	--	--	Molecular Function: structural constituent of cell wall (GO:0005199);; Cellular Component: extracellular region (GO:0005576);; Cellular Component: cell wall (GO:0005618);; Cellular Component: plant-type cell wall (GO:0009505);; Cellular Component: plasmodesma (GO:0009506);; Biological Process: cell wall organization (GO:0071555);;	--|0.0|vvi:104880287|hypothetical protein	--	--	--	Leucine-rich repeat extensin-like protein 3 OS=Arabidopsis thaliana OX=3702 GN=LRX3 PE=1 SV=1	PREDICTED: extensin-like [Vitis vinifera]
mlm	2020Fruit_FruitShapeIndexExternalII	17_339011	9	11325851	16.1564	6.58114	0.12005	C/T,251	C(445,0.886):T(57,0.114)	intergenic	VIT_09s0096g00040;VIT_09s0096g00060	dist=35522;dist=113545	.	.	--	--	--	K01164|0.0|vvi:100854265|K01164 POP1; ribonuclease P/MRP protein subunit POP1 [EC:3.1.26.5]	[A]	RNA processing and modification	Ribonucleases P/MRP protein subunit POP1	--	PREDICTED: ribonucleases P/MRP protein subunit POP1 [Vitis vinifera]	[R]	General function prediction only	Molecular Function: NAD(P)H dehydrogenase (quinone) activity (GO:0003955);; Cellular Component: plasma membrane (GO:0005886);; Molecular Function: FMN binding (GO:0010181);; Biological Process: oxidation-reduction process (GO:0055114);; Biological Process: cellular response to auxin stimulus (GO:0071365);;	K03809|8e-29|vvi:100232919|K03809 wrbA; NAD(P)H dehydrogenase (quinone) [EC:1.6.5.2]	[R]	General function prediction only	--	NAD(P)H dehydrogenase (quinone) FQR1 OS=Arabidopsis thaliana OX=3702 GN=FQR1 PE=1 SV=1	unnamed protein product, partial [Vitis vinifera]
mlm	2020Fruit_FruitShapeIndexExternalII	17_339276	9	11609281	14.4946	5.81234	0.13752	G/A,178	G(327,0.919):A(29,0.081)	intergenic	VIT_09s0096g00160;VIT_09s0096g00190	dist=29078;dist=15649	.	.	--	--	--	--	--	--	--	--	unnamed protein product, partial [Vitis vinifera]	--	--	Cellular Component: nucleosome (GO:0000786);; Molecular Function: DNA binding (GO:0003677);; Cellular Component: nucleus (GO:0005634);;	K11251|4e-31|vvi:100854066|K11251 H2A; histone H2A	[B]	Chromatin structure and dynamics	--	Probable histone H2A.1 OS=Medicago truncatula OX=3880 GN=MtrDRAFT_AC149210g1v1 PE=3 SV=1	unnamed protein product, partial [Vitis vinifera]
mlm	2020Fruit_FruitShapeIndexExternalII	17_339284	9	11612044	17.9816	7.12638	0.16928	C/T,191	C(355,0.929):T(27,0.071)	intergenic	VIT_09s0096g00160;VIT_09s0096g00190	dist=31841;dist=12886	.	.	--	--	--	--	--	--	--	--	unnamed protein product, partial [Vitis vinifera]	--	--	Cellular Component: nucleosome (GO:0000786);; Molecular Function: DNA binding (GO:0003677);; Cellular Component: nucleus (GO:0005634);;	K11251|4e-31|vvi:100854066|K11251 H2A; histone H2A	[B]	Chromatin structure and dynamics	--	Probable histone H2A.1 OS=Medicago truncatula OX=3880 GN=MtrDRAFT_AC149210g1v1 PE=3 SV=1	unnamed protein product, partial [Vitis vinifera]
mlm	2020Fruit_FruitShapeIndexExternalII	17_340241	9	12403792	14.7616	5.98548	0.11863	C/A,216	C(401,0.928):A(31,0.072)	intergenic	VIT_09s0096g00780;VIT_09s0096g00800	dist=55652;dist=14720	.	.	--	--	Molecular Function: microtubule motor activity (GO:0003777);; Molecular Function: ATP binding (GO:0005524);; Cellular Component: kinesin complex (GO:0005871);; Cellular Component: microtubule (GO:0005874);; Cellular Component: plasma membrane (GO:0005886);; Biological Process: microtubule-based movement (GO:0007018);; Molecular Function: ATPase activity (GO:0016887);;	K11498|4e-39|vvi:100250389|K11498 CENPE; centromeric protein E	[Z]	Cytoskeleton	--	Kinesin-like protein KIN-7E OS=Arabidopsis thaliana OX=3702 GN=KIN7E PE=2 SV=1	hypothetical protein VITISV_011527 [Vitis vinifera]	[S]	Function unknown	--	--|0.0|vvi:104880337|hypothetical protein	[R]	General function prediction only	Leucine rich repeat;; Leucine Rich repeats (2 copies);; Leucine Rich Repeat;; Leucine Rich repeat	Receptor-like protein 15 OS=Arabidopsis thaliana OX=3702 GN=RLP15 PE=3 SV=1	unnamed protein product, partial [Vitis vinifera]
mlm	2020Fruit_FruitShapeIndexExternalII	17_340457	9	12509468	17.1934	7.00799	0.12384	T/A,270	T(479,0.887):A(61,0.113)	intergenic	VIT_09s0096g00840;VIT_09s0096g00850	dist=16696;dist=8826	.	.	--	--	Molecular Function: ATP binding (GO:0005524);; Cellular Component: plasma membrane (GO:0005886);; Biological Process: defense response (GO:0006952);; Biological Process: signal transduction (GO:0007165);; Molecular Function: ADP binding (GO:0043531);;	--|2e-61|vvi:100854107|hypothetical protein	[T]	Signal transduction mechanisms	--	Probable disease resistance protein At5g63020 OS=Arabidopsis thaliana OX=3702 GN=At5g63020 PE=2 SV=2	unnamed protein product, partial [Vitis vinifera]	--	--	Molecular Function: polygalacturonase activity (GO:0004650);; Cellular Component: extracellular region (GO:0005576);; Biological Process: carbohydrate metabolic process (GO:0005975);; Cellular Component: plant-type cell wall (GO:0009505);; Cellular Component: anchored component of membrane (GO:0031225);; Cellular Component: anchored component of plasma membrane (GO:0046658);; Biological Process: …	K01184|0.0|vvi:100251699|K01184 E3.2.1.15; polygalacturonase [EC:3.2.1.15]	--	--	Glycosyl hydrolases family 28	Probable polygalacturonase At3g15720 OS=Arabidopsis thaliana OX=3702 GN=At3g15720 PE=1 SV=1	unnamed protein product, partial [Vitis vinifera]
mlm	2020Fruit_FruitShapeIndexExternalII	17_340469	9	12510816	14.9929	6.15479	0.11111	A/T,267	A(452,0.846):T(82,0.154)	intergenic	VIT_09s0096g00840;VIT_09s0096g00850	dist=18044;dist=7478	.	.	--	--	Molecular Function: ATP binding (GO:0005524);; Cellular Component: plasma membrane (GO:0005886);; Biological Process: defense response (GO:0006952);; Biological Process: signal transduction (GO:0007165);; Molecular Function: ADP binding (GO:0043531);;	--|2e-61|vvi:100854107|hypothetical protein	[T]	Signal transduction mechanisms	--	Probable disease resistance protein At5g63020 OS=Arabidopsis thaliana OX=3702 GN=At5g63020 PE=2 SV=2	unnamed protein product, partial [Vitis vinifera]	--	--	Molecular Function: polygalacturonase activity (GO:0004650);; Cellular Component: extracellular region (GO:0005576);; Biological Process: carbohydrate metabolic process (GO:0005975);; Cellular Component: plant-type cell wall (GO:0009505);; Cellular Component: anchored component of membrane (GO:0031225);; Cellular Component: anchored component of plasma membrane (GO:0046658);; Biological Process: …	K01184|0.0|vvi:100251699|K01184 E3.2.1.15; polygalacturonase [EC:3.2.1.15]	--	--	Glycosyl hydrolases family 28	Probable polygalacturonase At3g15720 OS=Arabidopsis thaliana OX=3702 GN=At3g15720 PE=1 SV=1	unnamed protein product, partial [Vitis vinifera]
mlm	2020Fruit_FruitShapeIndexExternalII	17_340496	9	12516038	25.3809	9.72246	0.21124	A/G,193	A(364,0.943):G(22,0.057)	intergenic	VIT_09s0096g00840;VIT_09s0096g00850	dist=23266;dist=2256	.	.	--	--	Molecular Function: ATP binding (GO:0005524);; Cellular Component: plasma membrane (GO:0005886);; Biological Process: defense response (GO:0006952);; Biological Process: signal transduction (GO:0007165);; Molecular Function: ADP binding (GO:0043531);;	--|2e-61|vvi:100854107|hypothetical protein	[T]	Signal transduction mechanisms	--	Probable disease resistance protein At5g63020 OS=Arabidopsis thaliana OX=3702 GN=At5g63020 PE=2 SV=2	unnamed protein product, partial [Vitis vinifera]	--	--	Molecular Function: polygalacturonase activity (GO:0004650);; Cellular Component: extracellular region (GO:0005576);; Biological Process: carbohydrate metabolic process (GO:0005975);; Cellular Component: plant-type cell wall (GO:0009505);; Cellular Component: anchored component of membrane (GO:0031225);; Cellular Component: anchored component of plasma membrane (GO:0046658);; Biological Process: …	K01184|0.0|vvi:100251699|K01184 E3.2.1.15; polygalacturonase [EC:3.2.1.15]	--	--	Glycosyl hydrolases family 28	Probable polygalacturonase At3g15720 OS=Arabidopsis thaliana OX=3702 GN=At3g15720 PE=1 SV=1	unnamed protein product, partial [Vitis vinifera]
mlm	2020Fruit_FruitShapeIndexExternalII	17_340787	9	12851036	20.5565	8.22991	0.15058	C/T,248	C(420,0.847):T(76,0.153)	intergenic	VIT_09s0070g00010;VIT_09s0070g00020	dist=36534;dist=15032	.	.	[S]	Function unknown	--	--	--	--	Uncharacterised protein family (UPF0261)	--	unnamed protein product, partial [Vitis vinifera]	--	--	--	--|2e-37|vvi:104880363|hypothetical protein	[D]	Cell cycle control, cell division, chromosome partitioning	--	--	unnamed protein product, partial [Vitis vinifera]
mlm	2020Fruit_FruitShapeIndexExternalII	17_341428	9	13150249	15.6685	6.3725	0.12326	C/T,238	C(432,0.908):T(44,0.092)	intergenic	VIT_09s0070g00140;VIT_09s0070g00150	dist=32792;dist=28128	.	.	[RTKL]	--	Molecular Function: protein serine/threonine kinase activity (GO:0004674);; Molecular Function: ATP binding (GO:0005524);; Cellular Component: intracellular (GO:0005622);; Biological Process: peptidyl-serine phosphorylation (GO:0018105);; Biological Process: peptidyl-threonine phosphorylation (GO:0018107);; Biological Process: intracellular signal transduction (GO:0035556);; Biological Process: d…	K07198|0.0|vvi:100255067|K07198 PRKAA; 5'-AMP-activated protein kinase, catalytic alpha subunit [EC:2.7.11.11]	[T]	Signal transduction mechanisms	Protein kinase domain;; Protein tyrosine and serine/threonine kinase;; NAF domain	CBL-interacting serine/threonine-protein kinase 25 OS=Arabidopsis thaliana OX=3702 GN=CIPK25 PE=2 SV=1	PREDICTED: CBL-interacting serine/threonine-protein kinase 5 [Vitis vinifera]	--	--	--	K16276|2e-06|vvi:100255880|K16276 K16276; zinc finger protein-like protein	--	--	--	--	unnamed protein product, partial [Vitis vinifera]
mlm	2020Fruit_FruitShapeIndexExternalII	17_341933	9	13430076	14.6995	6.05628	0.10574	G/A,280	G(522,0.932):A(38,0.068)	intergenic	VIT_09s0070g00310;VIT_09s0070g00320	dist=9875;dist=20361	.	.	--	--	Molecular Function: hydrolase activity, hydrolyzing O-glycosyl compounds (GO:0004553);; Cellular Component: plasma membrane (GO:0005886);; Biological Process: carbohydrate metabolic process (GO:0005975);; Biological Process: defense response (GO:0006952);; Cellular Component: plasmodesma (GO:0009506);; Molecular Function: polysaccharide binding (GO:0030247);; Cellular Component: anchored componen…	K19893|0.0|vvi:100251609|K19893 GN5_6; glucan endo-1,3-beta-glucosidase 5/6 [EC:3.2.1.39]	--	--	Glycosyl hydrolases family 17;; X8 domain	Glucan endo-1,3-beta-glucosidase 6 OS=Arabidopsis thaliana OX=3702 GN=At5g58090 PE=1 SV=2	PREDICTED: glucan endo-1,3-beta-glucosidase 6 [Vitis vinifera] CBI38945.3 unnamed protein product, partial [Vitis vinifera]	[RTKL]	--	Molecular Function: protein serine/threonine kinase activity (GO:0004674);; Molecular Function: cyclin-dependent protein serine/threonine kinase activity (GO:0004693);; Molecular Function: ATP binding (GO:0005524);; Cellular Component: nucleus (GO:0005634);; Cellular Component: cytoplasm (GO:0005737);; Molecular Function: RNA polymerase II carboxy-terminal domain kinase activity (GO:0008353);; Bi…	K08829|1e-131|vvi:104882706|K08829 MAK; male germ cell-associated kinase [EC:2.7.11.22]	[T]	Signal transduction mechanisms	Protein kinase domain;; Protein tyrosine and serine/threonine kinase	Cyclin-dependent kinase F-4 OS=Oryza sativa subsp. japonica OX=39947 GN=CDKF-4 PE=2 SV=1	PREDICTED: cyclin-dependent kinase F-4 [Vitis vinifera] CBI37450.3 unnamed protein product, partial [Vitis vinifera]
mlm	2020Fruit_FruitShapeIndexExternalII	17_342344	9	13607610	14.8477	5.96361	0.13973	G/C,188	G(349,0.928):C(27,0.072)	exonic	VIT_09s0070g00400	.	nonsynonymous SNV	VIT_09s0070g00400:transcript:VIT_09s0070g00400.t01:exon2:c.C366G:p.S122R	--	--	--	--|1e-36|vvi:100264399|hypothetical protein	[R]	General function prediction only	Leucine Rich repeats (2 copies);; Leucine rich repeat;; Leucine Rich Repeat	Receptor-like protein 9a OS=Arabidopsis thaliana OX=3702 GN=RLP9A PE=2 SV=1	unnamed protein product, partial [Vitis vinifera]
mlm	2020Fruit_FruitShapeIndexExternalII	17_343512	9	14220304	19.5209	7.79863	0.15948	A/G,230	A(429,0.933):G(31,0.067)	intergenic	VIT_09s0070g00690;VIT_09s0070g00710	dist=95692;dist=81509	.	.	[S]	Function unknown	--	--|0.0|vvi:100242173|hypothetical protein	[R]	General function prediction only	Leucine rich repeat;; Leucine Rich repeats (2 copies);; Leucine Rich Repeat	Receptor-like protein 1 OS=Arabidopsis thaliana OX=3702 GN=RLP1 PE=2 SV=2	PREDICTED: LRR receptor-like serine/threonine-protein kinase GSO1 [Vitis vinifera]	[J]	Translation, ribosomal structure and biogenesis	Molecular Function: ATP binding (GO:0005524);; Cellular Component: nucleus (GO:0005634);; Biological Process: tRNA processing (GO:0008033);; Cellular Component: chloroplast (GO:0009507);; Cellular Component: plastid (GO:0009536);; Biological Process: cytokinin biosynthetic process (GO:0009691);; Molecular Function: AMP dimethylallyltransferase activity (GO:0009824);; Cellular Component: nuclear m…	K10760|0.0|vvi:100261184|K10760 IPT; adenylate dimethylallyltransferase (cytokinin synthase) [EC:2.5.1.27 2.5.1.112]	[J]	Translation, ribosomal structure and biogenesis	IPP transferase	Adenylate isopentenyltransferase 3, chloroplastic OS=Arabidopsis thaliana OX=3702 GN=IPT3 PE=1 SV=1	PREDICTED: adenylate isopentenyltransferase 3, chloroplastic [Vitis vinifera] CBI38978.3 unnamed protein product, partial [Vitis vinifera]
mlm	2020Fruit_FruitShapeIndexExternalII	17_344244	9	14639734	23.8078	9.16811	0.21478	G/A,188	G(357,0.949):A(19,0.051)	intergenic	VIT_09s0070g00840;VIT_09s0070g00850	dist=10608;dist=17357	.	.	--	--	--	K11269|1e-44|vvi:100854098|K11269 CTF18; chromosome transmission fidelity protein 18	[DL]	--	--	--	hypothetical protein CK203_055385 [Vitis vinifera]	--	--	Molecular Function: protein serine/threonine kinase activity (GO:0004674);; Molecular Function: ATP binding (GO:0005524);; Cellular Component: plasma membrane (GO:0005886);; Cellular Component: plasmodesma (GO:0009506);; Cellular Component: integral component of membrane (GO:0016021);;	--|0.0|vvi:100853081|hypothetical protein	[T]	Signal transduction mechanisms	Malectin domain	Probable LRR receptor-like serine/threonine-protein kinase At1g53420 OS=Arabidopsis thaliana OX=3702 GN=At1g53420 PE=2 SV=2	unnamed protein product, partial [Vitis vinifera]
mlm	2020Fruit_FruitShapeIndexExternalII	17_344461	9	15023765	14.57	5.84542	0.12937	C/T,180	C(334,0.928):T(26,0.072)	intergenic	VIT_09s0070g01030;VIT_09s0018g00040	dist=119683;dist=66048	.	.	--	--	--	K11269|3e-68|vvi:100244400|K11269 CTF18; chromosome transmission fidelity protein 18	[DL]	--	--	--	unnamed protein product, partial [Vitis vinifera]	--	--	Molecular Function: structural constituent of nuclear pore (GO:0005487);; Biological Process: RNA export from nucleus (GO:0006405);; Biological Process: protein import into nucleus (GO:0006606);; Molecular Function: nuclear localization sequence binding (GO:0008139);; Molecular Function: structural constituent of nuclear pore (GO:0017056);; Cellular Component: nuclear pore central transport chann…	K08874|1e-58|vvi:100255847|K08874 TRRAP; transformation/transcription domain-associated protein	[TBLD]	--	--	Nuclear pore complex protein NUP214 OS=Arabidopsis thaliana OX=3702 GN=NUP214 PE=1 SV=1	PREDICTED: transcription-associated protein 1 isoform X1 [Vitis vinifera]
mlm	2020Fruit_FruitShapeIndexExternalII	17_345108	9	15480332	14.7427	6.06969	0.10625	G/A,277	G(504,0.910):A(50,0.090)	intergenic	VIT_09s0018g00110;VIT_09s0018g00190	dist=184246;dist=520451	.	.	--	--	--	--	--	--	--	--	unnamed protein product, partial [Vitis vinifera]	[C]	Energy production and conversion	Biological Process: response to molecule of bacterial origin (GO:0002237);; Molecular Function: glycerol kinase activity (GO:0004370);; Molecular Function: ATP binding (GO:0005524);; Cellular Component: mitochondrion (GO:0005739);; Cellular Component: cytosol (GO:0005829);; Biological Process: triglyceride metabolic process (GO:0006641);; Biological Process: response to bacterium (GO:0009617);; B…	K00864|5e-31|vvi:100251587|K00864 glpK; glycerol kinase [EC:2.7.1.30]	[G]	Carbohydrate transport and metabolism	FGGY family of carbohydrate kinases, C-terminal domain	Glycerol kinase OS=Arabidopsis thaliana OX=3702 GN=GLPK PE=1 SV=1	unnamed protein product, partial [Vitis vinifera]
mlm	2020Fruit_FruitShapeIndexExternalII	17_346546	9	16517725	15.984	6.33543	0.14664	A/T,174	A(328,0.943):T(20,0.057)	intergenic	VIT_09s0018g00430;VIT_09s0018g00440	dist=1122;dist=16598	.	.	--	--	--	K18178|4e-14|vvi:100245066|K18178 COA5; cytochrome c oxidase assembly factor 5	--	--	--	--	cytochrome c oxidase assembly factor 5 [Medicago truncatula] RHN74938.1 putative cytochrome c oxidase assembly protein PET191 [Medicago truncatula]	[S]	Function unknown	--	--|0.0|vvi:100253471|hypothetical protein	[R]	General function prediction only	Leucine rich repeat;; Leucine Rich repeats (2 copies);; Leucine Rich Repeat;; Leucine Rich repeat	Receptor-like protein 1 OS=Arabidopsis thaliana OX=3702 GN=RLP1 PE=2 SV=2	unnamed protein product, partial [Vitis vinifera]
mlm	2020Fruit_FruitShapeIndexExternalII	17_346726	9	16627825	16.5833	6.69347	0.12696	A/G,223	A(415,0.930):G(31,0.070)	intergenic	VIT_09s0018g00440;VIT_09s0018g00470	dist=91018;dist=12791	.	.	[S]	Function unknown	--	--|0.0|vvi:100253471|hypothetical protein	[R]	General function prediction only	Leucine rich repeat;; Leucine Rich repeats (2 copies);; Leucine Rich Repeat;; Leucine Rich repeat	Receptor-like protein 1 OS=Arabidopsis thaliana OX=3702 GN=RLP1 PE=2 SV=2	unnamed protein product, partial [Vitis vinifera]	--	--	--	--	--	--	--	--	--
mlm	2020Fruit_FruitShapeIndexExternalII	17_351454	9	19489525	18.4546	7.49817	0.13201	C/T,275	C(515,0.936):T(35,0.064)	intronic	VIT_09s0018g01880	.	.	.	--	--	--	--|0.0|vvi:100263943|hypothetical protein	[R]	General function prediction only	RNA recognition motif. (a.k.a. RRM, RBD, or RNP domain)	Sulfated surface glycoprotein 185 OS=Volvox carteri OX=3067 PE=1 SV=1	unnamed protein product, partial [Vitis vinifera]
mlm	2020Fruit_FruitShapeIndexExternalII	17_352058	9	19835994	16.2456	6.65663	0.11594	G/A,279	G(524,0.939):A(34,0.061)	intergenic	VIT_09s0018g02060;VIT_09s0018g02070	dist=45554;dist=38445	.	.	[GEPR]	--	Molecular Function: carbohydrate:proton symporter activity (GO:0005351);; Molecular Function: glucose transmembrane transporter activity (GO:0005355);; Cellular Component: integral component of membrane (GO:0016021);; Biological Process: hexose transmembrane transport (GO:0035428);; Biological Process: glucose import (GO:0046323);;	--|0.0|vvi:100263938|hypothetical protein	[R]	General function prediction only	Sugar (and other) transporter;; Major Facilitator Superfamily	Sugar transport protein 8 OS=Arabidopsis thaliana OX=3702 GN=STP8 PE=2 SV=2	PREDICTED: sugar transport protein 8 [Vitis vinifera] CBI25296.3 unnamed protein product, partial [Vitis vinifera] ADP37136.1 putative hexose transporter [Vitis vinifera]	--	--	--	--	--	--	--	--	hypothetical protein CK203_077077 [Vitis vinifera]
mlm	2020Fruit_FruitShapeIndexExternalII	17_354484	9	21898962	14.7171	5.79738	0.24362	A/G,149	A(281,0.943):G(17,0.057)	exonic	VIT_09s0054g01040	.	nonsynonymous SNV	VIT_09s0054g01040:transcript:VIT_09s0054g01040.t01:exon4:c.T685C:p.S229P	--	--	--	--|0.0|vvi:100263288|hypothetical protein	--	--	--	--	PREDICTED: uncharacterized protein LOC100263288 [Vitis vinifera] CBI18427.3 unnamed protein product, partial [Vitis vinifera]
mlm	2020Fruit_FruitShapeIndexExternalII	17_23410	10	294861	14.4301	5.9429	0.10287	C/A,273	C(518,0.949):A(28,0.051)	intergenic	VIT_10s0116g00620;VIT_10s0116g00680	dist=27611;dist=5756	.	.	--	--	Cellular Component: plasma membrane (GO:0005886);; Biological Process: cellulose microfibril organization (GO:0010215);; Biological Process: cell growth (GO:0016049);; Cellular Component: anchored component of membrane (GO:0031225);;	--|0.0|vvi:100267591|hypothetical protein	--	--	COBRA-like protein	COBRA-like protein 10 OS=Arabidopsis thaliana OX=3702 GN=COBL10 PE=2 SV=1	PREDICTED: COBRA-like protein 10 [Vitis vinifera]	[K]	Transcription	Molecular Function: DNA binding (GO:0003677);; Molecular Function: DNA-binding transcription factor activity (GO:0003700);; Cellular Component: nucleus (GO:0005634);; Biological Process: transcription, DNA-templated (GO:0006351);; Molecular Function: lipid binding (GO:0008289);; Biological Process: seed germination (GO:0009845);; Molecular Function: sequence-specific DNA binding (GO:0043565);; Bi…	K09338|0.0|vvi:100264009|K09338 HD-ZIP; homeobox-leucine zipper protein	--	--	START domain;; Homeodomain	Homeobox-leucine zipper protein MERISTEM L1 OS=Arabidopsis thaliana OX=3702 GN=ATML1 PE=2 SV=1	PREDICTED: homeobox-leucine zipper protein MERISTEM L1 [Vitis vinifera] CBI23181.3 unnamed protein product, partial [Vitis vinifera] RVX07955.1 Homeobox-leucine zipper protein PROTODERMAL FACTOR 2 [Vitis vinifera]
mlm	2020Fruit_FruitShapeIndexExternalII	17_23510	10	363411	18.2712	7.11098	0.17446	C/A,162	C(292,0.901):A(32,0.099)	intergenic	VIT_10s0116g00790;VIT_10s0116g00800	dist=2918;dist=1025	.	.	[J]	Translation, ribosomal structure and biogenesis	Biological Process: pseudouridine synthesis (GO:0001522);; Molecular Function: RNA binding (GO:0003723);; Cellular Component: chloroplast (GO:0009507);; Molecular Function: pseudouridine synthase activity (GO:0009982);;	--|0.0|vvi:100248694|hypothetical protein	[A]	RNA processing and modification	RNA pseudouridylate synthase	RNA pseudouridine synthase 6, chloroplastic OS=Arabidopsis thaliana OX=3702 GN=At4g21770 PE=2 SV=1	PREDICTED: RNA pseudouridine synthase 6, chloroplastic isoform X1 [Vitis vinifera] CBI23187.3 unnamed protein product, partial [Vitis vinifera] RVX07872.1 RNA pseudouridine synthase 6, chloroplastic [Vitis vinifera]	[Q]	Secondary metabolites biosynthesis, transport and catabolism	Molecular Function: iron ion binding (GO:0005506);; Biological Process: cutin biosynthetic process (GO:0010143);; Cellular Component: membrane (GO:0016020);; Molecular Function: oxidoreductase activity, acting on paired donors, with incorporation or reduction of molecular oxygen, NAD(P)H as one donor, and incorporation of one atom of oxygen (GO:0016709);; Molecular Function: heme binding (GO:0020…	--|0.0|vvi:100246851|hypothetical protein	[Q]	Secondary metabolites biosynthesis, transport and catabolism	Cytochrome P450	Cytochrome P450 77A3 OS=Glycine max OX=3847 GN=CYP77A3 PE=2 SV=1	PREDICTED: cytochrome P450 77A1 [Vitis vinifera] CBI23188.3 unnamed protein product, partial [Vitis vinifera] RVW45885.1 Cytochrome P450 77A3 [Vitis vinifera]
mlm	2020Fruit_FruitShapeIndexExternalII	17_27716	10	2996782	15.1882	6.1168	0.12296	A/G,198	A(361,0.912):G(35,0.088)	intergenic	VIT_10s0003g01580;VIT_10s0003g01590	dist=21234;dist=3546	.	.	--	--	--	--|1e-165|vvi:100266883|hypothetical protein	--	--	Protein of unknown function (DUF1685)	--	PREDICTED: uncharacterized protein LOC100266883 [Vitis vinifera] RVW83796.1 hypothetical protein CK203_041778 [Vitis vinifera]	--	--	--	--|9e-96|vvi:100263463|hypothetical protein	--	--	--	--	unnamed protein product, partial [Vitis vinifera]
mlm	2020Fruit_FruitShapeIndexExternalII	17_27724	10	2997079	16.8393	6.72718	0.13711	G/T,198	G(360,0.909):T(36,0.091)	intergenic	VIT_10s0003g01580;VIT_10s0003g01590	dist=21531;dist=3249	.	.	--	--	--	--|1e-165|vvi:100266883|hypothetical protein	--	--	Protein of unknown function (DUF1685)	--	PREDICTED: uncharacterized protein LOC100266883 [Vitis vinifera] RVW83796.1 hypothetical protein CK203_041778 [Vitis vinifera]	--	--	--	--|9e-96|vvi:100263463|hypothetical protein	--	--	--	--	unnamed protein product, partial [Vitis vinifera]
mlm	2020Fruit_FruitShapeIndexExternalII	17_34010	10	7376378	18.0636	7.03823	0.21591	C/A,161	C(305,0.947):A(17,0.053)	intergenic	VIT_10s0003g04290;VIT_10s0003g04300	dist=7820;dist=17891	.	.	[L]	Replication, recombination and repair	--	--|0.0|vvi:100251421|hypothetical protein	--	--	--	--	PREDICTED: myosin heavy chain, striated muscle [Vitis vinifera] RVW98480.1 hypothetical protein CK203_026760 [Vitis vinifera]	--	--	Cellular Component: nucleus (GO:0005634);; Biological Process: protein ubiquitination (GO:0016567);;	--|0.0|vvi:100265193|hypothetical protein	[R]	General function prediction only	F-box-like;; Leucine Rich repeat;; F-box domain	F-box protein SKIP19 OS=Arabidopsis thaliana OX=3702 GN=SKIP19 PE=1 SV=1	PREDICTED: F-box protein SKIP19 isoform X1 [Vitis vinifera] XP_010655702.1 PREDICTED: F-box protein SKIP19 isoform X1 [Vitis vinifera] CAN82327.1 hypothetical protein VITISV_041807 [Vitis vinifera] CBI30970.3 unnamed protein product, partial [Vitis vinifera]
mlm	2020Fruit_FruitShapeIndexExternalII	17_34014	10	7376556	17.8925	7.00858	0.19663	T/C,168	T(319,0.949):C(17,0.051)	intergenic	VIT_10s0003g04290;VIT_10s0003g04300	dist=7998;dist=17713	.	.	[L]	Replication, recombination and repair	--	--|0.0|vvi:100251421|hypothetical protein	--	--	--	--	PREDICTED: myosin heavy chain, striated muscle [Vitis vinifera] RVW98480.1 hypothetical protein CK203_026760 [Vitis vinifera]	--	--	Cellular Component: nucleus (GO:0005634);; Biological Process: protein ubiquitination (GO:0016567);;	--|0.0|vvi:100265193|hypothetical protein	[R]	General function prediction only	F-box-like;; Leucine Rich repeat;; F-box domain	F-box protein SKIP19 OS=Arabidopsis thaliana OX=3702 GN=SKIP19 PE=1 SV=1	PREDICTED: F-box protein SKIP19 isoform X1 [Vitis vinifera] XP_010655702.1 PREDICTED: F-box protein SKIP19 isoform X1 [Vitis vinifera] CAN82327.1 hypothetical protein VITISV_041807 [Vitis vinifera] CBI30970.3 unnamed protein product, partial [Vitis vinifera]
mlm	2020Fruit_FruitShapeIndexExternalII	17_34015	10	7376558	18.0632	7.06476	0.1984	C/T,167	C(317,0.949):T(17,0.051)	intergenic	VIT_10s0003g04290;VIT_10s0003g04300	dist=8000;dist=17711	.	.	[L]	Replication, recombination and repair	--	--|0.0|vvi:100251421|hypothetical protein	--	--	--	--	PREDICTED: myosin heavy chain, striated muscle [Vitis vinifera] RVW98480.1 hypothetical protein CK203_026760 [Vitis vinifera]	--	--	Cellular Component: nucleus (GO:0005634);; Biological Process: protein ubiquitination (GO:0016567);;	--|0.0|vvi:100265193|hypothetical protein	[R]	General function prediction only	F-box-like;; Leucine Rich repeat;; F-box domain	F-box protein SKIP19 OS=Arabidopsis thaliana OX=3702 GN=SKIP19 PE=1 SV=1	PREDICTED: F-box protein SKIP19 isoform X1 [Vitis vinifera] XP_010655702.1 PREDICTED: F-box protein SKIP19 isoform X1 [Vitis vinifera] CAN82327.1 hypothetical protein VITISV_041807 [Vitis vinifera] CBI30970.3 unnamed protein product, partial [Vitis vinifera]
mlm	2020Fruit_FruitShapeIndexExternalII	17_40909	10	11448893	14.8004	6.10258	0.10405	A/T,286	A(428,0.748):T(144,0.252)	intergenic	VIT_10s0092g00180;VIT_10s0092g00200	dist=21029;dist=57259	.	.	[O]	Posttranslational modification, protein turnover, chaperones	Molecular Function: serine-type endopeptidase activity (GO:0004252);; Cellular Component: cytosol (GO:0005829);; Molecular Function: peptidase activity (GO:0008233);; Cellular Component: chloroplast (GO:0009507);; Biological Process: photoinhibition (GO:0010205);;	K22686|2e-44|vvi:100255257|K22686 NMA111; pro-apoptotic serine protease NMA111 [EC:3.4.21.-]	[R]	General function prediction only	--	Protease Do-like 7 OS=Arabidopsis thaliana OX=3702 GN=DEGP7 PE=2 SV=1	unnamed protein product, partial [Vitis vinifera]	--	--	Cellular Component: Golgi membrane (GO:0000139);; Biological Process: carbohydrate transport (GO:0008643);; Biological Process: nucleotide-sugar transmembrane transport (GO:0015780);; Cellular Component: integral component of membrane (GO:0016021);;	--|0.0|vvi:100263209|hypothetical protein	[GOU]	--	Triose-phosphate Transporter family	GDP-mannose transporter GONST3 OS=Arabidopsis thaliana OX=3702 GN=GONST3 PE=2 SV=1	unnamed protein product, partial [Vitis vinifera]
mlm	2020Fruit_FruitShapeIndexExternalII	17_42208	10	12205421	15.7324	6.15053	0.21427	A/T,146	A(268,0.918):T(24,0.082)	intergenic	VIT_10s0092g00590;VIT_10s0092g00610	dist=1043;dist=49770	.	.	[RTKL]	--	Molecular Function: protein serine/threonine kinase activity (GO:0004674);; Molecular Function: ATP binding (GO:0005524);; Cellular Component: plasma membrane (GO:0005886);; Cellular Component: integral component of membrane (GO:0016021);;	--|0.0|vvi:100256223|hypothetical protein	--	--	Protein tyrosine and serine/threonine kinase;; Protein kinase domain;; Malectin domain;; Leucine rich repeat;; Leucine Rich repeats (2 copies)	Probable LRR receptor-like serine/threonine-protein kinase At1g56140 OS=Arabidopsis thaliana OX=3702 GN=At1g56140 PE=2 SV=2	PREDICTED: probable LRR receptor-like serine/threonine-protein kinase At1g56130 isoform X1 [Vitis vinifera]	--	--	Biological Process: transcription, DNA-templated (GO:0006351);; Biological Process: regulation of transcription, DNA-templated (GO:0006355);; Biological Process: phenylpropanoid metabolic process (GO:0009698);; Cellular Component: membrane (GO:0016020);; Cellular Component: mediator complex (GO:0016592);; Biological Process: regulation of phenylpropanoid metabolic process (GO:2000762);;	--|5e-21|vvi:100254459|hypothetical protein	--	--	--	Mediator of RNA polymerase II transcription subunit 33B OS=Arabidopsis thaliana OX=3702 GN=MED33B PE=1 SV=1	Retrovirus-related Pol polyprotein from transposon 297 [Vitis vinifera]
mlm	2020Fruit_FruitShapeIndexExternalII	17_43912	10	13353612	17.78	7.25553	0.12544	A/T,284	A(535,0.942):T(33,0.058)	upstream	VIT_10s0042g00450	dist=85	.	.	--	--	Molecular Function: ATP binding (GO:0005524);; Cellular Component: cytoplasm (GO:0005737);; Cellular Component: plasma membrane (GO:0005886);; Biological Process: defense response (GO:0006952);; Biological Process: signal transduction (GO:0007165);; Biological Process: plant-type hypersensitive response (GO:0009626);; Biological Process: detection of bacterium (GO:0016045);; Biological Process: d…	--|0.0|vvi:100855173|hypothetical protein	[T]	Signal transduction mechanisms	Cdc14 phosphatase binding protein N-terminus;; Protein of unknown function (DUF3770);; NOG1 N-terminal helical domain	Disease resistance protein RPS2 OS=Arabidopsis thaliana OX=3702 GN=RPS2 PE=1 SV=1	unnamed protein product, partial [Vitis vinifera]
mlm	2020Fruit_FruitShapeIndexExternalII	17_44954	10	14228246	15.6519	6.4365	0.11004	C/A,287	C(511,0.890):A(63,0.110)	intergenic	VIT_10s0042g00860;VIT_10s0042g00870	dist=10552;dist=18684	.	.	--	--	Cellular Component: cytoplasm (GO:0005737);; Biological Process: defense response (GO:0006952);; Biological Process: biosynthetic process (GO:0009058);; Molecular Function: trihydroxystilbene synthase activity (GO:0050350);;	K00660|5e-32|vvi:100266562|K00660 CHS; chalcone synthase [EC:2.3.1.74]	--	--	Chalcone and stilbene synthases, C-terminal domain	Stilbene synthase 4 OS=Vitis vinifera OX=29760 GN=GSVIVT00005194001 PE=3 SV=1	stilbene synthase, partial [Vitis vinifera]	--	--	Cellular Component: cytoplasm (GO:0005737);; Biological Process: defense response (GO:0006952);; Biological Process: biosynthetic process (GO:0009058);; Molecular Function: trihydroxystilbene synthase activity (GO:0050350);;	K00660|6e-66|vvi:100266562|K00660 CHS; chalcone synthase [EC:2.3.1.74]	--	--	Chalcone and stilbene synthases, N-terminal domain	Stilbene synthase 5 OS=Vitis vinifera OX=29760 GN=GSVIVT00007357001 PE=3 SV=1	PREDICTED: stilbene synthase 2 [Vitis vinifera] RVW78730.1 Stilbene synthase 2 [Vitis vinifera]
mlm	2020Fruit_FruitShapeIndexExternalII	17_44955	10	14228421	15.6519	6.4365	0.11004	T/C,287	T(511,0.890):C(63,0.110)	intergenic	VIT_10s0042g00860;VIT_10s0042g00870	dist=10727;dist=18509	.	.	--	--	Cellular Component: cytoplasm (GO:0005737);; Biological Process: defense response (GO:0006952);; Biological Process: biosynthetic process (GO:0009058);; Molecular Function: trihydroxystilbene synthase activity (GO:0050350);;	K00660|5e-32|vvi:100266562|K00660 CHS; chalcone synthase [EC:2.3.1.74]	--	--	Chalcone and stilbene synthases, C-terminal domain	Stilbene synthase 4 OS=Vitis vinifera OX=29760 GN=GSVIVT00005194001 PE=3 SV=1	stilbene synthase, partial [Vitis vinifera]	--	--	Cellular Component: cytoplasm (GO:0005737);; Biological Process: defense response (GO:0006952);; Biological Process: biosynthetic process (GO:0009058);; Molecular Function: trihydroxystilbene synthase activity (GO:0050350);;	K00660|6e-66|vvi:100266562|K00660 CHS; chalcone synthase [EC:2.3.1.74]	--	--	Chalcone and stilbene synthases, N-terminal domain	Stilbene synthase 5 OS=Vitis vinifera OX=29760 GN=GSVIVT00007357001 PE=3 SV=1	PREDICTED: stilbene synthase 2 [Vitis vinifera] RVW78730.1 Stilbene synthase 2 [Vitis vinifera]
mlm	2020Fruit_FruitShapeIndexExternalII	17_44958	10	14228446	15.6519	6.4365	0.11004	A/G,287	A(511,0.890):G(63,0.110)	intergenic	VIT_10s0042g00860;VIT_10s0042g00870	dist=10752;dist=18484	.	.	--	--	Cellular Component: cytoplasm (GO:0005737);; Biological Process: defense response (GO:0006952);; Biological Process: biosynthetic process (GO:0009058);; Molecular Function: trihydroxystilbene synthase activity (GO:0050350);;	K00660|5e-32|vvi:100266562|K00660 CHS; chalcone synthase [EC:2.3.1.74]	--	--	Chalcone and stilbene synthases, C-terminal domain	Stilbene synthase 4 OS=Vitis vinifera OX=29760 GN=GSVIVT00005194001 PE=3 SV=1	stilbene synthase, partial [Vitis vinifera]	--	--	Cellular Component: cytoplasm (GO:0005737);; Biological Process: defense response (GO:0006952);; Biological Process: biosynthetic process (GO:0009058);; Molecular Function: trihydroxystilbene synthase activity (GO:0050350);;	K00660|6e-66|vvi:100266562|K00660 CHS; chalcone synthase [EC:2.3.1.74]	--	--	Chalcone and stilbene synthases, N-terminal domain	Stilbene synthase 5 OS=Vitis vinifera OX=29760 GN=GSVIVT00007357001 PE=3 SV=1	PREDICTED: stilbene synthase 2 [Vitis vinifera] RVW78730.1 Stilbene synthase 2 [Vitis vinifera]
mlm	2020Fruit_FruitShapeIndexExternalII	17_103635	11	56558	19.7341	7.99123	0.1405	T/C,279	T(530,0.950):C(28,0.050)	intronic	VIT_11s0016g00100	.	.	.	--	--	Molecular Function: Rho guanyl-nucleotide exchange factor activity (GO:0005089);; Cellular Component: nucleus (GO:0005634);; Cellular Component: endoplasmic reticulum membrane (GO:0005789);; Cellular Component: cytosol (GO:0005829);; Cellular Component: plasma membrane (GO:0005886);; Biological Process: small GTPase mediated signal transduction (GO:0007264);; Biological Process: multicellular org…	K21852|0.0|vvi:100259293|K21852 DOCK6_7_8; dedicator of cytokinesis protein 6/7/8	[T]	Signal transduction mechanisms	Dock homology region 2;; C2 domain in Dock180 and Zizimin proteins	Guanine nucleotide exchange factor SPIKE 1 OS=Arabidopsis thaliana OX=3702 GN=SPK1 PE=1 SV=1	PREDICTED: guanine nucleotide exchange factor SPIKE 1 isoform X1 [Vitis vinifera] XP_010656060.1 PREDICTED: guanine nucleotide exchange factor SPIKE 1 isoform X1 [Vitis vinifera] CBI27734.3 unnamed protein product, partial [Vitis vinifera]
mlm	2020Fruit_FruitShapeIndexExternalII	17_106319	11	2086365	15.6627	6.4407	0.11011	G/C,287	G(534,0.930):C(40,0.070)	exonic	VIT_11s0016g02600	.	synonymous SNV	VIT_11s0016g02600:transcript:VIT_11s0016g02600.t01:exon4:c.G330C:p.G110G	[R]	General function prediction only	Cellular Component: cytosol (GO:0005829);; Biological Process: lignin biosynthetic process (GO:0009809);; Molecular Function: caffeoyl-CoA O-methyltransferase activity (GO:0042409);; Molecular Function: metal ion binding (GO:0046872);;	K00588|1e-170|vvi:100268094|K00588 E2.1.1.104; caffeoyl-CoA O-methyltransferase [EC:2.1.1.104]	[Q]	Secondary metabolites biosynthesis, transport and catabolism	O-methyltransferase;; Methyltransferase domain	Probable caffeoyl-CoA O-methyltransferase At4g26220 OS=Arabidopsis thaliana OX=3702 GN=At4g26220 PE=2 SV=1	PREDICTED: probable caffeoyl-CoA O-methyltransferase At4g26220 isoform X3 [Vitis vinifera] XP_010656231.1 PREDICTED: probable caffeoyl-CoA O-methyltransferase At4g26220 isoform X3 [Vitis vinifera] XP_010656232.1 PREDICTED: probable caffeoyl-CoA O-methyltransferase At4g26220 isoform X3 [Vitis vinifera] XP_019078394.1 PREDICTED: probable caffeoyl-CoA O-methyltransferase At4g26220 isoform X3 [Vitis …
mlm	2020Fruit_FruitShapeIndexExternalII	17_125814	11	14903303	17.6228	7.15066	0.14032	C/T,258	C(477,0.924):T(39,0.076)	intergenic	VIT_11s0065g00900;VIT_11s0065g00930	dist=14632;dist=4035	.	.	--	--	Molecular Function: voltage-gated potassium channel activity (GO:0005249);; Cellular Component: integral component of plasma membrane (GO:0005887);; Molecular Function: cAMP binding (GO:0030552);; Molecular Function: cGMP binding (GO:0030553);; Biological Process: regulation of membrane potential (GO:0042391);;	K05391|1e-123|vvi:100250129|K05391 CNGC; cyclic nucleotide gated channel, plant	[PT]	--	Ion transport protein	Cyclic nucleotide-gated ion channel 17 OS=Arabidopsis thaliana OX=3702 GN=CNGC17 PE=1 SV=1	unnamed protein product, partial [Vitis vinifera]	--	--	Molecular Function: voltage-gated potassium channel activity (GO:0005249);; Cellular Component: integral component of plasma membrane (GO:0005887);; Molecular Function: cAMP binding (GO:0030552);; Molecular Function: cGMP binding (GO:0030553);; Biological Process: regulation of membrane potential (GO:0042391);;	K05391|0.0|vvi:100250129|K05391 CNGC; cyclic nucleotide gated channel, plant	[PT]	--	Cyclic nucleotide-binding domain	Cyclic nucleotide-gated ion channel 17 OS=Arabidopsis thaliana OX=3702 GN=CNGC17 PE=1 SV=1	PREDICTED: cyclic nucleotide-gated ion channel 17 [Vitis vinifera]
mlm	2020Fruit_FruitShapeIndexExternalII	17_127482	11	16346981	14.0493	5.80855	0.09877	G/T,287	G(466,0.812):T(108,0.188)	intergenic	VIT_11s0103g00440;VIT_11s0103g00450	dist=15824;dist=37586	.	.	--	--	--	--	--	--	--	--	unnamed protein product, partial [Vitis vinifera]	--	--	--	--	--	--	--	--	--
mlm	2020Fruit_FruitShapeIndexExternalII	17_127483	11	16347011	14.0493	5.80855	0.09877	G/T,287	G(466,0.812):T(108,0.188)	intergenic	VIT_11s0103g00440;VIT_11s0103g00450	dist=15854;dist=37556	.	.	--	--	--	--	--	--	--	--	unnamed protein product, partial [Vitis vinifera]	--	--	--	--	--	--	--	--	--
mlm	2020Fruit_FruitShapeIndexExternalII	17_127484	11	16347012	14.0493	5.80855	0.09877	A/T,287	A(466,0.812):T(108,0.188)	intergenic	VIT_11s0103g00440;VIT_11s0103g00450	dist=15855;dist=37555	.	.	--	--	--	--	--	--	--	--	unnamed protein product, partial [Vitis vinifera]	--	--	--	--	--	--	--	--	--
mlm	2020Fruit_FruitShapeIndexExternalII	17_288257	12	1460924	20.8947	8.24437	0.19888	G/A,212	G(393,0.927):A(31,0.073)	intergenic	VIT_12s0028g00940;VIT_12s0028g00960	dist=10479;dist=6597	.	.	--	--	Biological Process: regulation of transcription, DNA-templated (GO:0006355);; Biological Process: male meiosis II (GO:0007142);; Biological Process: microsporogenesis (GO:0009556);;	--|0.0|vvi:100247266|hypothetical protein	--	--	--	Protein JASON OS=Arabidopsis thaliana OX=3702 GN=JASON PE=2 SV=1	PREDICTED: protein JASON [Vitis vinifera] CBI22079.3 unnamed protein product, partial [Vitis vinifera]	[I]	Lipid transport and metabolism	Molecular Function: farnesyl-diphosphate farnesyltransferase activity (GO:0004310);; Biological Process: ergosterol biosynthetic process (GO:0006696);; Cellular Component: chloroplast (GO:0009507);; Biological Process: carotenoid biosynthetic process (GO:0016117);; Molecular Function: geranylgeranyl-diphosphate geranylgeranyltransferase activity (GO:0016767);; Molecular Function: squalene synthas…	K02291|0.0|vvi:100252385|K02291 crtB; 15-cis-phytoene synthase [EC:2.5.1.32]	[I]	Lipid transport and metabolism	Squalene/phytoene synthase	Phytoene synthase, chloroplastic OS=Daucus carota OX=4039 GN=PSY PE=2 SV=1	PREDICTED: phytoene synthase 2, chloroplastic [Vitis vinifera]
mlm	2020Fruit_FruitShapeIndexExternalII	17_296302	12	6656303	15.1717	6.07623	0.1733	T/A,183	T(333,0.910):A(33,0.090)	upstream	VIT_12s0059g01800	dist=171	.	.	--	--	--	--|0.0|vvi:100241481|hypothetical protein	--	--	Protein of unknown function (DUF789)	--	PREDICTED: uncharacterized protein LOC100241481 [Vitis vinifera] CBI28903.3 unnamed protein product, partial [Vitis vinifera] RVW46402.1 hypothetical protein CK203_081713 [Vitis vinifera]
mlm	2020Fruit_FruitShapeIndexExternalII	17_298329	12	7763169	15.0578	6.20331	0.10622	G/A,286	G(541,0.946):A(31,0.054)	intergenic	VIT_12s0134g00230;VIT_12s0134g00240	dist=7805;dist=5634	.	.	--	--	Cellular Component: cytoplasm (GO:0005737);; Cellular Component: chloroplast (GO:0009507);; Biological Process: response to auxin (GO:0009733);; Biological Process: auxin-activated signaling pathway (GO:0009734);; Biological Process: unidimensional cell growth (GO:0009826);; Biological Process: auxin homeostasis (GO:0010252);; Molecular Function: indole-3-acetic acid amido synthetase activity (GO…	K14487|0.0|vvi:100255170|K14487 GH3; auxin responsive GH3 gene family	--	--	GH3 auxin-responsive promoter	Indole-3-acetic acid-amido synthetase GH3.6 OS=Arabidopsis thaliana OX=3702 GN=GH3.6 PE=1 SV=1	PREDICTED: indole-3-acetic acid-amido synthetase GH3.6 [Vitis vinifera]	--	--	--	--|2e-80|vvi:100265313|hypothetical protein	[ZD]	--	EF-hand domain pair;; Cytoskeletal-regulatory complex EF hand	Calcium-binding protein KRP1 OS=Arabidopsis thaliana OX=3702 GN=KRP1 PE=2 SV=1	PREDICTED: calcium-binding protein PBP1 [Vitis vinifera] RVW69647.1 Calcium-binding protein PBP1 [Vitis vinifera]
mlm	2020Fruit_FruitShapeIndexExternalII	17_298333	12	7763248	14.8957	6.13991	0.10508	T/A,286	T(543,0.949):A(29,0.051)	intergenic	VIT_12s0134g00230;VIT_12s0134g00240	dist=7884;dist=5555	.	.	--	--	Cellular Component: cytoplasm (GO:0005737);; Cellular Component: chloroplast (GO:0009507);; Biological Process: response to auxin (GO:0009733);; Biological Process: auxin-activated signaling pathway (GO:0009734);; Biological Process: unidimensional cell growth (GO:0009826);; Biological Process: auxin homeostasis (GO:0010252);; Molecular Function: indole-3-acetic acid amido synthetase activity (GO…	K14487|0.0|vvi:100255170|K14487 GH3; auxin responsive GH3 gene family	--	--	GH3 auxin-responsive promoter	Indole-3-acetic acid-amido synthetase GH3.6 OS=Arabidopsis thaliana OX=3702 GN=GH3.6 PE=1 SV=1	PREDICTED: indole-3-acetic acid-amido synthetase GH3.6 [Vitis vinifera]	--	--	--	--|2e-80|vvi:100265313|hypothetical protein	[ZD]	--	EF-hand domain pair;; Cytoskeletal-regulatory complex EF hand	Calcium-binding protein KRP1 OS=Arabidopsis thaliana OX=3702 GN=KRP1 PE=2 SV=1	PREDICTED: calcium-binding protein PBP1 [Vitis vinifera] RVW69647.1 Calcium-binding protein PBP1 [Vitis vinifera]
mlm	2020Fruit_FruitShapeIndexExternalII	17_300474	12	9258980	16.6639	6.82962	0.11715	A/G,287	A(545,0.949):G(29,0.051)	intergenic	VIT_12s0057g00610;VIT_12s0057g00620	dist=53445;dist=7371	.	.	--	--	Biological Process: transcription-dependent tethering of RNA polymerase II gene DNA at nuclear periphery (GO:0000972);; Molecular Function: structural constituent of nuclear pore (GO:0005487);; Biological Process: chromatin organization (GO:0006325);; Biological Process: regulation of transcription, DNA-templated (GO:0006355);; Biological Process: RNA export from nucleus (GO:0006405);; Biological…	K14300|0.0|vvi:100249432|K14300 NUP133; nuclear pore complex protein Nup133	--	--	Nup133 N terminal like;; Non-repetitive/WGA-negative nucleoporin C-terminal	Nuclear pore complex protein NUP133 OS=Arabidopsis thaliana OX=3702 GN=NUP133 PE=1 SV=1	PREDICTED: nuclear pore complex protein NUP133 [Vitis vinifera]	[S]	Function unknown	--	--|0.0|vvi:100264911|hypothetical protein	[R]	General function prediction only	Leucine rich repeat;; Leucine Rich repeats (2 copies);; Leucine Rich Repeat;; Leucine Rich repeat	Receptor-like protein 6 OS=Arabidopsis thaliana OX=3702 GN=RLP6 PE=3 SV=1	PREDICTED: receptor-like protein 12 [Vitis vinifera]
mlm	2020Fruit_FruitShapeIndexExternalII	17_300861	12	9588653	25.5087	10.1348	0.18779	A/G,279	A(525,0.941):G(33,0.059)	intronic	VIT_12s0057g00880	.	.	.	--	--	Molecular Function: nucleotide binding (GO:0000166);; Molecular Function: RNA binding (GO:0003723);; Cellular Component: nucleus (GO:0005634);; Biological Process: transcription, DNA-templated (GO:0006351);; Biological Process: regulation of transcription, DNA-templated (GO:0006355);; Molecular Function: zinc ion binding (GO:0008270);; Cellular Component: chloroplast (GO:0009507);;	K13098|0.0|vvi:100261263|K13098 TLS; RNA-binding protein FUS	[R]	General function prediction only	RNA recognition motif. (a.k.a. RRM, RBD, or RNP domain);; Zn-finger in Ran binding protein and others	Transcription initiation factor TFIID subunit 15b OS=Arabidopsis thaliana OX=3702 GN=TAF15B PE=1 SV=1	PREDICTED: transcription initiation factor TFIID subunit 15b [Vitis vinifera]
mlm	2020Fruit_FruitShapeIndexExternalII	17_300862	12	9588679	25.5087	10.1348	0.18779	A/G,279	A(525,0.941):G(33,0.059)	intronic	VIT_12s0057g00880	.	.	.	--	--	Molecular Function: nucleotide binding (GO:0000166);; Molecular Function: RNA binding (GO:0003723);; Cellular Component: nucleus (GO:0005634);; Biological Process: transcription, DNA-templated (GO:0006351);; Biological Process: regulation of transcription, DNA-templated (GO:0006355);; Molecular Function: zinc ion binding (GO:0008270);; Cellular Component: chloroplast (GO:0009507);;	K13098|0.0|vvi:100261263|K13098 TLS; RNA-binding protein FUS	[R]	General function prediction only	RNA recognition motif. (a.k.a. RRM, RBD, or RNP domain);; Zn-finger in Ran binding protein and others	Transcription initiation factor TFIID subunit 15b OS=Arabidopsis thaliana OX=3702 GN=TAF15B PE=1 SV=1	PREDICTED: transcription initiation factor TFIID subunit 15b [Vitis vinifera]
mlm	2020Fruit_FruitShapeIndexExternalII	17_300864	12	9588935	25.7839	10.2285	0.19066	C/T,277	C(521,0.940):T(33,0.060)	intronic	VIT_12s0057g00880	.	.	.	--	--	Molecular Function: nucleotide binding (GO:0000166);; Molecular Function: RNA binding (GO:0003723);; Cellular Component: nucleus (GO:0005634);; Biological Process: transcription, DNA-templated (GO:0006351);; Biological Process: regulation of transcription, DNA-templated (GO:0006355);; Molecular Function: zinc ion binding (GO:0008270);; Cellular Component: chloroplast (GO:0009507);;	K13098|0.0|vvi:100261263|K13098 TLS; RNA-binding protein FUS	[R]	General function prediction only	RNA recognition motif. (a.k.a. RRM, RBD, or RNP domain);; Zn-finger in Ran binding protein and others	Transcription initiation factor TFIID subunit 15b OS=Arabidopsis thaliana OX=3702 GN=TAF15B PE=1 SV=1	PREDICTED: transcription initiation factor TFIID subunit 15b [Vitis vinifera]
mlm	2020Fruit_FruitShapeIndexExternalII	17_300875	12	9590062	15.4942	6.37498	0.10893	T/A,287	T(535,0.932):A(39,0.068)	intronic	VIT_12s0057g00880	.	.	.	--	--	Molecular Function: nucleotide binding (GO:0000166);; Molecular Function: RNA binding (GO:0003723);; Cellular Component: nucleus (GO:0005634);; Biological Process: transcription, DNA-templated (GO:0006351);; Biological Process: regulation of transcription, DNA-templated (GO:0006355);; Molecular Function: zinc ion binding (GO:0008270);; Cellular Component: chloroplast (GO:0009507);;	K13098|0.0|vvi:100261263|K13098 TLS; RNA-binding protein FUS	[R]	General function prediction only	RNA recognition motif. (a.k.a. RRM, RBD, or RNP domain);; Zn-finger in Ran binding protein and others	Transcription initiation factor TFIID subunit 15b OS=Arabidopsis thaliana OX=3702 GN=TAF15B PE=1 SV=1	PREDICTED: transcription initiation factor TFIID subunit 15b [Vitis vinifera]
mlm	2020Fruit_FruitShapeIndexExternalII	17_301963	12	10155002	14.7658	6.09011	0.10381	C/T,287	C(540,0.941):T(34,0.059)	intronic	VIT_12s0057g01450	.	.	.	[O]	Posttranslational modification, protein turnover, chaperones	Molecular Function: serine-type endopeptidase activity (GO:0004252);; Cellular Component: extracellular region (GO:0005576);; Cellular Component: cell wall (GO:0005618);; Biological Process: response to auxin (GO:0009733);; Biological Process: lateral root morphogenesis (GO:0010102);;	--|0.0|vvi:100252770|hypothetical protein	--	--	Subtilase family;; Fibronectin type-III domain;; Peptidase inhibitor I9;; PA domain	Subtilisin-like protease SBT5.3 OS=Arabidopsis thaliana OX=3702 GN=AIR3 PE=2 SV=1	PREDICTED: subtilisin-like protease SBT5.3 [Vitis vinifera] CBI28486.3 unnamed protein product, partial [Vitis vinifera]
mlm	2020Fruit_FruitShapeIndexExternalII	17_303620	12	11288089	15.8403	6.39477	0.12589	G/A,217	G(407,0.938):A(27,0.062)	intergenic	VIT_12s0057g01600;VIT_12s0057g01610	dist=174620;dist=108042	.	.	--	--	--	--	--	--	--	--	unnamed protein product, partial [Vitis vinifera]	--	--	Cellular Component: endomembrane system (GO:0012505);;	--|9e-29|vvi:100247154|hypothetical protein	[U]	Intracellular trafficking, secretion, and vesicular transport	Beige/BEACH domain	BEACH domain-containing protein C2 OS=Arabidopsis thaliana OX=3702 GN=BCHC2 PE=1 SV=1	unnamed protein product, partial [Vitis vinifera]
mlm	2020Fruit_FruitShapeIndexExternalII	17_304846	12	11982054	20.1391	7.88874	0.19765	G/A,190	G(356,0.937):A(24,0.063)	intergenic	VIT_12s0121g00130;VIT_12s0121g00180	dist=74962;dist=45305	.	.	--	--	--	--	--	--	--	--	unnamed protein product, partial [Vitis vinifera]	--	--	Molecular Function: diacylglycerol kinase activity (GO:0004143);; Molecular Function: ATP binding (GO:0005524);; Biological Process: defense response (GO:0006952);; Biological Process: protein kinase C-activating G-protein coupled receptor signaling pathway (GO:0007205);; Cellular Component: chloroplast (GO:0009507);;	K00901|5e-22|vvi:100243324|K00901 dgkA; diacylglycerol kinase (ATP) [EC:2.7.1.107]	[IT]	--	--	Diacylglycerol kinase 6 OS=Arabidopsis thaliana OX=3702 GN=DGK6 PE=3 SV=1	unnamed protein product, partial [Vitis vinifera]
mlm	2020Fruit_FruitShapeIndexExternalII	17_305195	12	12213794	16.7352	6.58833	0.15385	C/T,167	C(317,0.949):T(17,0.051)	intergenic	VIT_12s0121g00250;VIT_12s0121g00270	dist=26142;dist=25724	.	.	--	--	--	--	--	--	--	--	hypothetical protein VITISV_025282 [Vitis vinifera]	--	--	--	--	--	--	--	--	hypothetical protein VITISV_020665 [Vitis vinifera]
mlm	2020Fruit_FruitShapeIndexExternalII	17_308271	12	13972608	15.8281	6.3184	0.15572	C/G,187	C(344,0.920):G(30,0.080)	intergenic	VIT_12s0055g00740;VIT_12s0055g00750	dist=42642;dist=7287	.	.	--	--	Molecular Function: RNA binding (GO:0003723);; Molecular Function: endonuclease activity (GO:0004519);; Biological Process: RNA modification (GO:0009451);; Cellular Component: intracellular membrane-bounded organelle (GO:0043231);;	--|0.0|vvi:100264038|hypothetical protein	[R]	General function prediction only	PPR repeat family;; PPR repeat;; PPR repeat;; Pentatricopeptide repeat domain;; Pentacotripeptide-repeat region of PRORP	Pentatricopeptide repeat-containing protein At2g36240 OS=Arabidopsis thaliana OX=3702 GN=At2g36240 PE=2 SV=1	unnamed protein product, partial [Vitis vinifera]	--	--	Molecular Function: RNA binding (GO:0003723);; Molecular Function: endonuclease activity (GO:0004519);; Cellular Component: mitochondrion (GO:0005739);; Biological Process: RNA modification (GO:0009451);; Cellular Component: intracellular membrane-bounded organelle (GO:0043231);;	--|0.0|vvi:100253720|hypothetical protein	[R]	General function prediction only	PPR repeat family;; PPR repeat;; PPR repeat;; Pentatricopeptide repeat domain;; Pentacotripeptide-repeat region of PRORP	Pentatricopeptide repeat-containing protein At3g62470, mitochondrial OS=Arabidopsis thaliana OX=3702 GN=At3g62470 PE=2 SV=1	PREDICTED: pentatricopeptide repeat-containing protein At3g62470, mitochondrial [Vitis vinifera]
mlm	2020Fruit_FruitShapeIndexExternalII	17_308635	12	14151195	15.0955	6.20736	0.1078	G/A,277	G(521,0.940):A(33,0.060)	intergenic	VIT_12s0055g00820;VIT_12s0055g00830	dist=19155;dist=9976	.	.	--	--	Molecular Function: serine-type carboxypeptidase activity (GO:0004185);; Cellular Component: extracellular region (GO:0005576);; Cellular Component: cell wall (GO:0005618);; Biological Process: proteolysis involved in cellular protein catabolic process (GO:0051603);;	K16297|0.0|vvi:100245216|K16297 SCPL-II; serine carboxypeptidase-like clade II [EC:3.4.16.-]	[OE]	--	Serine carboxypeptidase	Serine carboxypeptidase-like 42 OS=Arabidopsis thaliana OX=3702 GN=SCPL42 PE=2 SV=1	PREDICTED: serine carboxypeptidase-like 42 [Vitis vinifera] CBI20040.3 unnamed protein product, partial [Vitis vinifera]	[L]	Replication, recombination and repair	--	K15430|0.0|vvi:100255656|K15430 TRM11; tRNA (guanine10-N2)-methyltransferase [EC:2.1.1.214]	[L]	Replication, recombination and repair	Putative RNA methylase family UPF0020	--	PREDICTED: tRNA (guanine(10)-N2)-methyltransferase homolog [Vitis vinifera]
mlm	2020Fruit_FruitShapeIndexExternalII	17_308709	12	14177232	17.7427	7.15949	0.13899	A/T,239	A(451,0.944):T(27,0.056)	intergenic	VIT_12s0055g00830;VIT_12s0055g00840	dist=1237;dist=6602	.	.	[L]	Replication, recombination and repair	--	K15430|0.0|vvi:100255656|K15430 TRM11; tRNA (guanine10-N2)-methyltransferase [EC:2.1.1.214]	[L]	Replication, recombination and repair	Putative RNA methylase family UPF0020	--	PREDICTED: tRNA (guanine(10)-N2)-methyltransferase homolog [Vitis vinifera]	[R]	General function prediction only	Molecular Function: magnesium ion binding (GO:0000287);; Biological Process: sucrose biosynthetic process (GO:0005986);; Molecular Function: sucrose-phosphate phosphatase activity (GO:0050307);;	K07024|0.0|vvi:100267521|K07024 SPP; sucrose-6-phosphatase [EC:3.1.3.24]	--	--	Sucrose-6F-phosphate phosphohydrolase;; Sucrose-6-phosphate phosphohydrolase C-terminal;; haloacid dehalogenase-like hydrolase;; Eukaryotic phosphomannomutase	Sucrose-phosphatase 1 OS=Nicotiana tabacum OX=4097 GN=SPP1 PE=2 SV=1	PREDICTED: sucrose-phosphatase 2 isoform X1 [Vitis vinifera]
mlm	2020Fruit_FruitShapeIndexExternalII	17_309493	12	14463408	24.6003	9.61642	0.19084	A/G,226	A(419,0.927):G(33,0.073)	intergenic	VIT_12s0055g00990;VIT_12s0055g01000	dist=8442;dist=5180	.	.	--	--	Molecular Function: peroxidase activity (GO:0004601);; Cellular Component: extracellular region (GO:0005576);; Biological Process: response to oxidative stress (GO:0006979);; Molecular Function: heme binding (GO:0020037);; Biological Process: hydrogen peroxide catabolic process (GO:0042744);; Molecular Function: metal ion binding (GO:0046872);;	K00430|9e-66|vvi:100262265|K00430 E1.11.1.7; peroxidase [EC:1.11.1.7]	--	--	Peroxidase	Cationic peroxidase 2 OS=Arachis hypogaea OX=3818 GN=PNC2 PE=2 SV=1	unnamed protein product, partial [Vitis vinifera]	--	--	Molecular Function: peroxidase activity (GO:0004601);; Cellular Component: extracellular region (GO:0005576);; Biological Process: response to oxidative stress (GO:0006979);; Molecular Function: heme binding (GO:0020037);; Biological Process: hydrogen peroxide catabolic process (GO:0042744);; Molecular Function: metal ion binding (GO:0046872);;	K00430|0.0|vvi:100262247|K00430 E1.11.1.7; peroxidase [EC:1.11.1.7]	--	--	Peroxidase	Peroxidase N1 OS=Nicotiana tabacum OX=4097 GN=poxN1 PE=1 SV=1	PREDICTED: peroxidase N1 [Vitis vinifera]
mlm	2020Fruit_FruitShapeIndexExternalII	17_312170	12	16735896	18.2615	7.33249	0.14473	T/C,229	T(429,0.937):C(29,0.063)	intergenic	VIT_12s0034g00860;VIT_12s0034g00910	dist=57016;dist=10152	.	.	--	--	--	--|0.0|vvi:104881011|hypothetical protein	--	--	--	Disease resistance-like protein DSC1 OS=Arabidopsis thaliana OX=3702 GN=DSC1 PE=1 SV=1	unnamed protein product, partial [Vitis vinifera]	[S]	Function unknown	Molecular Function: ATP binding (GO:0005524);; Cellular Component: cytoplasm (GO:0005737);; Biological Process: signal transduction (GO:0007165);; Biological Process: plant-type hypersensitive response (GO:0009626);; Molecular Function: ADP binding (GO:0043531);;	--|0.0|vvi:100256601|hypothetical protein	--	--	TIR domain;; NB-ARC domain;; Leucine rich repeat;; Leucine Rich repeats (2 copies);; TIR domain;; Leucine Rich Repeat;; Leucine Rich Repeat	TMV resistance protein N OS=Nicotiana glutinosa OX=35889 GN=N PE=1 SV=1	PREDICTED: TMV resistance protein N isoform X2 [Vitis vinifera]
mlm	2020Fruit_FruitShapeIndexExternalII	17_312547	12	16881941	25.7494	9.48324	0.27575	C/T,146	C(274,0.938):T(18,0.062)	upstream	VIT_12s0034g01030	dist=568	.	.	[R]	General function prediction only	Molecular Function: ATP binding (GO:0005524);; Cellular Component: plasma membrane (GO:0005886);; Biological Process: signal transduction (GO:0007165);; Biological Process: plant-type hypersensitive response (GO:0009626);; Molecular Function: ADP binding (GO:0043531);;	--|0.0|vvi:104877392|hypothetical protein	[T]	Signal transduction mechanisms	NB-ARC domain;; Rx N-terminal domain;; Leucine Rich repeats (2 copies);; Leucine rich repeat	Putative disease resistance RPP13-like protein 1 OS=Arabidopsis thaliana OX=3702 GN=RPPL1 PE=3 SV=1	PREDICTED: putative disease resistance RPP13-like protein 1 [Vitis vinifera] XP_010657806.1 PREDICTED: putative disease resistance RPP13-like protein 1 [Vitis vinifera] XP_010657807.1 PREDICTED: putative disease resistance RPP13-like protein 1 [Vitis vinifera]
mlm	2020Fruit_FruitShapeIndexExternalII	17_312560	12	16887001	15.5793	6.15118	0.14511	T/C,158	T(49,0.155):C(267,0.845)	intronic	VIT_12s0034g01040	.	.	.	--	--	--	--	--	--	--	--	--
mlm	2020Fruit_FruitShapeIndexExternalII	17_313872	12	17464260	14.9494	6.14048	0.10792	G/A,269	G(496,0.922):A(42,0.078)	intergenic	VIT_12s0034g01430;VIT_12s0034g01440	dist=8538;dist=4536	.	.	--	--	Cellular Component: plasmodesma (GO:0009506);;	--|0.0|vvi:100251592|hypothetical protein	--	--	--	F-box protein At1g10780 OS=Arabidopsis thaliana OX=3702 GN=At1g10780 PE=2 SV=1	PREDICTED: F-box protein At1g10780 [Vitis vinifera] RVW79822.1 F-box protein [Vitis vinifera]	--	--	Cellular Component: endoplasmic reticulum membrane (GO:0005789);; Biological Process: protein transport (GO:0015031);; Cellular Component: integral component of membrane (GO:0016021);; Biological Process: vesicle-mediated transport (GO:0016192);;	K20352|1e-158|vvi:100256716|K20352 TMED10; p24 family protein delta-1	[U]	Intracellular trafficking, secretion, and vesicular transport	emp24/gp25L/p24 family/GOLD	Transmembrane emp24 domain-containing protein p24delta3 OS=Arabidopsis thaliana OX=3702 GN=At1g09580 PE=1 SV=1	PREDICTED: transmembrane emp24 domain-containing protein p24delta3 [Vitis vinifera]
mlm	2020Fruit_FruitShapeIndexExternalII	17_318984	12	20755456	15.7872	6.38731	0.13898	G/T,220	G(410,0.932):T(30,0.068)	intronic	VIT_12s0035g01020	.	.	.	[J]	Translation, ribosomal structure and biogenesis	Molecular Function: structural constituent of ribosome (GO:0003735);; Biological Process: translation (GO:0006412);; Cellular Component: membrane (GO:0016020);; Cellular Component: cytosolic large ribosomal subunit (GO:0022625);;	K02925|0.0|vvi:100267716|K02925 RP-L3e; large subunit ribosomal protein L3e	[J]	Translation, ribosomal structure and biogenesis	Ribosomal protein L3	60S ribosomal protein L3-2 OS=Arabidopsis thaliana OX=3702 GN=ARP2 PE=2 SV=4	PREDICTED: 60S ribosomal protein L3-2 [Vitis vinifera] XP_010657984.1 PREDICTED: 60S ribosomal protein L3-2 [Vitis vinifera] CBI29701.3 unnamed protein product, partial [Vitis vinifera]
mlm	2020Fruit_FruitShapeIndexExternalII	17_469107	13	6630413	14.2736	5.89157	0.10217	A/G,282	A(508,0.901):G(56,0.099)	intergenic	VIT_13s0019g04930;VIT_13s0019g04940	dist=3657;dist=2259	.	.	[J]	Translation, ribosomal structure and biogenesis	Cellular Component: plastid large ribosomal subunit (GO:0000311);; Molecular Function: structural constituent of ribosome (GO:0003735);; Biological Process: translation (GO:0006412);; Cellular Component: chloroplast (GO:0009507);; Cellular Component: chloroplast stroma (GO:0009570);; Biological Process: response to cytokinin (GO:0009735);; Cellular Component: chloroplast envelope (GO:0009941);;	K02876|0.0|vvi:100251266|K02876 RP-L15; large subunit ribosomal protein L15	[J]	Translation, ribosomal structure and biogenesis	Ribosomal proteins 50S-L15, 50S-L18e, 60S-L27A	50S ribosomal protein L15, chloroplastic OS=Arabidopsis thaliana OX=3702 GN=RPL15 PE=1 SV=2	unnamed protein product, partial [Vitis vinifera]	--	--	Molecular Function: DNA binding (GO:0003677);; Molecular Function: chromatin binding (GO:0003682);; Molecular Function: RNA binding (GO:0003723);; Cellular Component: nucleoplasm (GO:0005654);; Biological Process: DNA methylation (GO:0006306);; Biological Process: chromatin silencing (GO:0006342);; Biological Process: gene silencing (GO:0016458);; Biological Process: production of siRNA involved …	--|0.0|vvi:100256388|hypothetical protein	[K]	Transcription	--	Protein RNA-directed DNA methylation 3 OS=Arabidopsis thaliana OX=3702 GN=RDM3 PE=1 SV=1	PREDICTED: protein RNA-directed DNA methylation 3 isoform X4 [Vitis vinifera]
mlm	2020Fruit_FruitShapeIndexExternalII	17_469703	13	6980839	17.2472	6.78683	0.15992	G/A,169	G(21,0.062):A(317,0.938)	intronic	VIT_13s0019g05160	.	.	.	[G]	Carbohydrate transport and metabolism	Biological Process: starch catabolic process (GO:0005983);; Cellular Component: chloroplast (GO:0009507);; Cellular Component: chloroplast stroma (GO:0009570);; Molecular Function: limit dextrinase activity (GO:0010303);; Biological Process: starch biosynthetic process (GO:0019252);; Molecular Function: pullulanase activity (GO:0051060);;	--|0.0|vvi:100247866|hypothetical protein	[G]	Carbohydrate transport and metabolism	Domain of unknown function (DUF3372);; Pullulanase N2 domain;; Carbohydrate-binding module 48 (Isoamylase N-terminal domain);; Alpha amylase, catalytic domain	Pullulanase 1, chloroplastic OS=Arabidopsis thaliana OX=3702 GN=PU1 PE=1 SV=2	PREDICTED: pullulanase 1, chloroplastic isoform X1 [Vitis vinifera] CBI31395.3 unnamed protein product, partial [Vitis vinifera]
mlm	2020Fruit_FruitShapeIndexExternalII	17_474069	13	9353497	14.6686	5.9521	0.14009	T/C,215	T(27,0.063):C(403,0.937)	intergenic	VIT_13s0106g00050;VIT_13s0106g00060	dist=5519;dist=37394	.	.	--	--	--	--|2e-18|vvi:100245348|hypothetical protein	--	--	--	--	unnamed protein product, partial [Vitis vinifera]	--	--	Cellular Component: plasma membrane (GO:0005886);; Cellular Component: integral component of membrane (GO:0016021);;	--|0.0|vvi:100260956|hypothetical protein	[R]	General function prediction only	Domain of unknown function	Ankyrin repeat-containing protein NPR4 OS=Oryza sativa subsp. japonica OX=39947 GN=NPR4 PE=2 SV=1	unnamed protein product, partial [Vitis vinifera]
mlm	2020Fruit_FruitShapeIndexExternalII	17_476028	13	10546210	16.8352	6.68382	0.15318	C/T,184	C(349,0.948):T(19,0.052)	intergenic	VIT_13s0106g00730;VIT_13s0106g00740	dist=10644;dist=21410	.	.	--	--	--	K20363|0.0|vvi:100267098|K20363 YIPF5_7; protein YIPF5/7	[U]	Intracellular trafficking, secretion, and vesicular transport	Yip1 domain	--	PREDICTED: protein YIPF5 homolog [Vitis vinifera]	[R]	General function prediction only	Biological Process: transport (GO:0006810);; Cellular Component: chloroplast (GO:0009507);; Cellular Component: chloroplast envelope (GO:0009941);; Cellular Component: integral component of membrane (GO:0016021);;	K14347|0.0|vvi:100249899|K14347 SLC10A7; solute carrier family 10 (sodium/bile acid cotransporter), member 7	[R]	General function prediction only	SBF-like CPA transporter family (DUF4137);; Sodium Bile acid symporter family	Probable sodium/metabolite cotransporter BASS4, chloroplastic OS=Arabidopsis thaliana OX=3702 GN=BASS4 PE=3 SV=1	PREDICTED: probable sodium/metabolite cotransporter BASS4, chloroplastic isoform X1 [Vitis vinifera]
mlm	2020Fruit_FruitShapeIndexExternalII	17_480784	13	14371070	29.6552	6.7958	0.12445	A/G,199	A(372,0.935):G(26,0.065)	intergenic	VIT_13s0073g00520;VIT_13s0073g00530	dist=14066;dist=4797	.	.	--	--	Cellular Component: plasma membrane (GO:0005886);; Molecular Function: electron transfer activity (GO:0009055);; Molecular Function: protein disulfide oxidoreductase activity (GO:0015035);; Biological Process: cell redox homeostasis (GO:0045454);;	K17479|0.0|vvi:100262979|K17479 GRXCR1; glutaredoxin domain-containing cysteine-rich protein 1	[O]	Posttranslational modification, protein turnover, chaperones	Glutaredoxin	Uncharacterized protein At5g39865 OS=Arabidopsis thaliana OX=3702 GN=At5g39865 PE=2 SV=1	PREDICTED: uncharacterized protein At3g28850 [Vitis vinifera]	[G]	Carbohydrate transport and metabolism	Molecular Function: hydrolase activity, hydrolyzing O-glycosyl compounds (GO:0004553);; Cellular Component: extracellular matrix (GO:0005578);; Cellular Component: cell wall (GO:0005618);; Biological Process: carbohydrate metabolic process (GO:0005975);;	K05349|1e-132|vvi:100267983|K05349 bglX; beta-glucosidase [EC:3.2.1.21]	--	--	Glycosyl hydrolase family 3 C-terminal domain	Probable beta-D-xylosidase 5 OS=Arabidopsis thaliana OX=3702 GN=BXL5 PE=2 SV=2	unnamed protein product, partial [Vitis vinifera]
mlm	2020Fruit_FruitShapeIndexExternalII	17_480947	13	14428226	15.5247	6.13507	0.16645	C/A,161	C(300,0.932):A(22,0.068)	intergenic	VIT_13s0073g00550;VIT_13s0073g00560	dist=19878;dist=13081	.	.	[G]	Carbohydrate transport and metabolism	Cellular Component: extracellular matrix (GO:0005578);; Molecular Function: xylan 1,4-beta-xylosidase activity (GO:0009044);; Biological Process: xylan catabolic process (GO:0045493);; Molecular Function: alpha-L-arabinofuranosidase activity (GO:0046556);;	K05349|0.0|vvi:100267983|K05349 bglX; beta-glucosidase [EC:3.2.1.21]	--	--	Glycosyl hydrolase family 3 N terminal domain	Beta-xylosidase/alpha-L-arabinofuranosidase 2 OS=Medicago sativa subsp. varia OX=36902 GN=Xyl2 PE=2 SV=1	PREDICTED: uncharacterized protein LOC100267983 [Vitis vinifera] XP_019080127.1 PREDICTED: uncharacterized protein LOC100267983 [Vitis vinifera]	[O]	Posttranslational modification, protein turnover, chaperones	Molecular Function: ATP binding (GO:0005524);; Cellular Component: plasma membrane (GO:0005886);; Biological Process: protein folding (GO:0006457);; Biological Process: response to heat (GO:0009408);; Molecular Function: metal ion binding (GO:0046872);;	K09503|0.0|vvi:100233131|K09503 DNAJA2; DnaJ homolog subfamily A member 2	[O]	Posttranslational modification, protein turnover, chaperones	DnaJ C terminal domain;; DnaJ domain;; DnaJ central domain	DnaJ protein homolog OS=Cucumis sativus OX=3659 GN=DNAJ1 PE=2 SV=1	PREDICTED: dnaJ protein homolog [Vitis vinifera] XP_010658892.1 PREDICTED: dnaJ protein homolog [Vitis vinifera] CBI24994.3 unnamed protein product, partial [Vitis vinifera] RVW29468.1 DnaJ protein-like [Vitis vinifera] RVW78801.1 DnaJ protein-like [Vitis vinifera]
mlm	2020Fruit_FruitShapeIndexExternalII	17_481264	13	14557111	15.8618	6.49976	0.11281	C/T,272	C(503,0.925):T(41,0.075)	intergenic	VIT_13s0073g00600;VIT_13s0073g00610	dist=16520;dist=5652	.	.	--	--	Molecular Function: protein kinase activity (GO:0004672);; Molecular Function: ATP binding (GO:0005524);; Cellular Component: plasma membrane (GO:0005886);; Cellular Component: integral component of membrane (GO:0016021);;	--|0.0|vvi:100266233|hypothetical protein	--	--	Protein tyrosine and serine/threonine kinase;; Protein kinase domain;; Leucine rich repeat;; Leucine Rich repeats (2 copies);; Leucine Rich Repeat	Probable inactive leucine-rich repeat receptor-like protein kinase At3g03770 OS=Arabidopsis thaliana OX=3702 GN=At3g03770 PE=2 SV=1	PREDICTED: probable inactive leucine-rich repeat receptor-like protein kinase At3g03770 [Vitis vinifera]	[O]	Posttranslational modification, protein turnover, chaperones	Cellular Component: cytosol (GO:0005829);; Biological Process: ubiquitin-dependent protein catabolic process (GO:0006511);; Biological Process: protein deubiquitination (GO:0016579);; Molecular Function: thiol-dependent ubiquitinyl hydrolase activity (GO:0036459);;	K11838|0.0|vvi:100252573|K11838 USP7; ubiquitin carboxyl-terminal hydrolase 7 [EC:3.4.19.12]	[O]	Posttranslational modification, protein turnover, chaperones	ICP0-binding domain of Ubiquitin-specific protease 7;; Ubiquitin-specific protease C-terminal;; Ubiquitin carboxyl-terminal hydrolase;; Ubiquitin carboxyl-terminal hydrolase;; MATH domain	Ubiquitin carboxyl-terminal hydrolase 12 OS=Arabidopsis thaliana OX=3702 GN=UBP12 PE=1 SV=2	PREDICTED: ubiquitin carboxyl-terminal hydrolase 12 isoform X1 [Vitis vinifera] CBI24991.3 unnamed protein product, partial [Vitis vinifera]
mlm	2020Fruit_FruitShapeIndexExternalII	17_481268	13	14557417	15.212	6.24898	0.10834	C/T,273	C(504,0.923):T(42,0.077)	intergenic	VIT_13s0073g00600;VIT_13s0073g00610	dist=16826;dist=5346	.	.	--	--	Molecular Function: protein kinase activity (GO:0004672);; Molecular Function: ATP binding (GO:0005524);; Cellular Component: plasma membrane (GO:0005886);; Cellular Component: integral component of membrane (GO:0016021);;	--|0.0|vvi:100266233|hypothetical protein	--	--	Protein tyrosine and serine/threonine kinase;; Protein kinase domain;; Leucine rich repeat;; Leucine Rich repeats (2 copies);; Leucine Rich Repeat	Probable inactive leucine-rich repeat receptor-like protein kinase At3g03770 OS=Arabidopsis thaliana OX=3702 GN=At3g03770 PE=2 SV=1	PREDICTED: probable inactive leucine-rich repeat receptor-like protein kinase At3g03770 [Vitis vinifera]	[O]	Posttranslational modification, protein turnover, chaperones	Cellular Component: cytosol (GO:0005829);; Biological Process: ubiquitin-dependent protein catabolic process (GO:0006511);; Biological Process: protein deubiquitination (GO:0016579);; Molecular Function: thiol-dependent ubiquitinyl hydrolase activity (GO:0036459);;	K11838|0.0|vvi:100252573|K11838 USP7; ubiquitin carboxyl-terminal hydrolase 7 [EC:3.4.19.12]	[O]	Posttranslational modification, protein turnover, chaperones	ICP0-binding domain of Ubiquitin-specific protease 7;; Ubiquitin-specific protease C-terminal;; Ubiquitin carboxyl-terminal hydrolase;; Ubiquitin carboxyl-terminal hydrolase;; MATH domain	Ubiquitin carboxyl-terminal hydrolase 12 OS=Arabidopsis thaliana OX=3702 GN=UBP12 PE=1 SV=2	PREDICTED: ubiquitin carboxyl-terminal hydrolase 12 isoform X1 [Vitis vinifera] CBI24991.3 unnamed protein product, partial [Vitis vinifera]
mlm	2020Fruit_FruitShapeIndexExternalII	17_482077	13	15044600	19.2774	7.83307	0.13552	C/T,287	C(500,0.871):T(74,0.129)	exonic	VIT_13s0175g00110	.	nonsynonymous SNV	VIT_13s0175g00110:transcript:VIT_13s0175g00110.t01:exon1:c.C151T:p.P51S	--	--	--	--|1e-60|vvi:104879471|hypothetical protein	--	--	Plant protein of unknown function (DUF936)	--	hypothetical protein CK203_110779 [Vitis vinifera]
[truncated: 70 more rows]
